# Supplementary material for: Effects of pharmacological treatment on metabolomic alterations in animal models of depression
Source: Transl Psychiatry. 2022 Apr 29;12:175. doi: 10.1038/s41398-022-01947-5 (PMC9055046; doi:10.1038/s41398-022-01947-5)
Supplement: Supplementary file 3 — Dataset 2 [file 41398_2022_1947_MOESM3_ESM.xlsx]

## Sheet: Excluded MENDA studies 
Supplementary Data 2. Studies excluded from MENDA database.
Study ID	Study name	Title	Excluded reasons
Study M001	Paige LA 2007	A preliminary metabolomic analysis of older adults with and without depression	Other type of study (depression vs. control)
Study M002	Ni Y 2008	Metabolic profiling reveals disorder of amino acid Metabolism in four brain regions from a rat model of chronic unpredictable mild stress	Other type of study (depression vs. control)
Study M003	Wang XY 2009	Metabonomics approach to understanding acute and chronic stress in rat models	Other type of study (depression vs. control)
Study M005	Li ZY 2010	Study of plasma metabolic profiling and biomarkers of chronic unpredictable mild stress rats based on gas chromatography/mass spectrometry	Other type of study (depression vs. control)
Study M006	Steffens DC 2010	Metabolomic differences in heart failure patients with and without major depression	Other type of study (depression vs. control)
Study M007	Zhang FX 2010	Metabonomics study of urine and plasma in depression and excess fatigue rats by ultra fast liquid chromatography coupled with ion trap-time of flight mass spectrometry	Other type of study (depression vs. control)
Study M008	Zheng SN 2010	Urinary metabonomic study on biochemical changes in chronic unpredictable mild stress model of depression	Other type of study (depression vs. control)
Study M010	Ji Y 2011	Glycine and a glycine dehydrogenase (GLDC) SNP as citalopram/escitalopram response biomarkers in depression: pharmacometabolomics-informed pharmacogenomics	Other type of study (responder vs. nonresponder)
Study M011	Kaddurah-Daouk R 2011	Pretreatment metabotype as a predictor of response to sertraline or placebo in depressed outpatients: a proof of concept	Other type of study (responder vs. nonresponder)
Study M013	Webhofer C 2011	Metabolite profiling of antidepressant drug action reveals novel drug targets beyond monoamine elevation	Other type of study (healthy individuals)
Study M016	Liu XJ 2012b	Urinary metabonomic study using a CUMS rat model of depression	Other type of study (depression vs. control)
Study M020	Zhang WY 2012	Chronic unpredictable mild stress affects myocardial metabolic profiling of SD rats	Other type of study (depression vs. control)
Study M021	Zheng P 2012	Plasma metabonomics as a novel diagnostic approach for major depressive disorder	Other type of study (depression vs. control)
Study M022	Zhou YZ 2012	Metabonomic analysis of urine from chronic unpredictable mild stress rats using gas chromatography-mass spectrometry	Other type of study (depression vs. control)
Study M025	Guo BR 2013	[Hippocampus metabonomic study using a CUMS rat model of depression]	Other type of study (depression vs. control)
Study M026	Jia HM 2013b	Integration of 1H NMR and UPLC-Q-TOF/MS for a comprehensive urinary metabonomics study on a rat model of depression induced by chronic unpredictable mild stress	Other type of study (depression vs. control)
Study M028	Kaddurah-Daouk R 2013	Pharmacometabolomic mapping of early biochemical changes induced by sertraline and placebo	Human study
Study M030	Shi BY 2013	A 1H-NMR plasma metabonomic study of acute and chronic stress models of depression in rats	Other type of study (depression vs. control)
Study M031	Tian JS 2013b	[1H-NMR metabonomic study on fecal of chronic unpredicted mild stress model of depression in rats]	Other type of study (depression vs. control)
Study M033	Webhofer C 2013	Proteomic and metabolomic profiling reveals time-dependent changes in hippocampal metabolism upon paroxetine treatment and biomarker candidates	Other type of study (healthy individuals)
Study M034	Zheng P 2013c	A novel urinary metabolite signature for diagnosing major depressive disorder	Other type of study (depression vs. control)
Study M035	Zheng P 2013b	Peripheral metabolic abnormalities of lipids and amino acids implicated in increased risk of suicidal behavior in major depressive disorder	Other type of study (depression vs. control)
Study M036	Zheng P 2013a	Identification and validation of urinary metabolite biomarkers for major depressive disorder	Other type of study (depression vs. control)
Study M037	Zhu HJ 2013	Pharmacometabolomics of response to sertraline and to placebo in major depressive disorder - possible role for methoxyindole pathway	Human study
Study M040	Ding XH 2014	The potential biomarker panels for identification of major depressive disorder (MDD) patients with and without early life stress (ELS) by metabonomic analysis	Other type of study (depression vs. control)
Study M041	Gao XX 2014	Selection and dynamic metabolic response of rat biomarkers by metabonomics and multivariate statistical analysis combined with GC-MS	Other type of study (depression vs. control)
Study M042	He Y 2014	Identifying individual differences of fluoxetine response in juvenile rhesus monkeys by metabolite profiling	Other type of study (healthy individuals)
Study M043	Hou LJ 2014	[Diagnosis of major depression in hepatitis B patients by urine metabolomics]	Other type of study (depression vs. control)
Study M044	Kim SY 2014	Chronic repetitive transcranial magnetic stimulation enhances GABAergic and cholinergic metabolism in chronic unpredictable mild stress rat model: 1H-NMR spectroscopy study at 11.7 T	Non-pharmacological treatment
Study M045	Li J 2014	Peripheral blood mononuclear cell-based metabolomic profiling of a chronic unpredictable mild stress rat model of depression	Other type of study (depression vs. control)
Study M046	Parrott JM 2016	Neurotoxic kynurenine metabolism is increased in the dorsal hippocampus and drives distinct depressive behaviors during inflammation	Other type of study (depression vs. control)
Study M049	Tian JS 2014	Dynamic analysis of the endogenous metabolites in depressed patients treated with TCM formula Xiaoyaosan using urinary 1H NMR-based metabolomics	Human study
Study M050	Weckmann K 2014	Time-dependent metabolomic profiling of ketamine drug action reveals hippocampal pathway alterations and biomarker candidates	Other type of study (healthy individuals)
Study M051	Bai SJ 2015	1H NMR-based metabolic profiling reveals the effects of fluoxetine on lipid and amino acid metabolism in astrocytes	Other type of study (healthy individuals)
Study M052	Cassol E 2015	Altered monoamine and acylcarnitine metabolites in HIV-positive and HIV-negative subjects with depression	Other type of study (depression vs. control)
Study M054	Chen GH 2015	Amino acid metabolic dysfunction revealed in the prefrontal cortex of a rat model of depression	Other type of study (depression vs. control)
Study M057	Goto T 2015	Plasma and liver metabolic profiles in mice subjected to subchronic and mild social defeat stress	Other type of study (depression vs. control)
Study M058	Hou LJ 2015	Urinary metabonomics for diagnosis of depression in Hepatitis B Virus-infected patients	Other type of study (depression vs. control)
Study M059	Liu CC 2015	Plasma-metabolite-biomarkers for the therapeutic response in depressed patients by the traditional Chinese medicine formula Xiaoyaosan: a 1H NMR-based metabolomics approach	Human study
Study M060	Liu ML 2015	Severe disturbance of glucose metabolism in peripheral blood mononuclear cells of schizophrenia patients: a targeted metabolomic study	Other type of study (depression vs. control)
Study M061	Liu XY 2015	Discovery and validation of plasma biomarkers for major depressive disorder classification based on liquid chromatography-mass spectrometry	Other type of study (depression vs. control)
Study M062	Shao WH 2015	Combined metabolomics and proteomics analysis of major depression in an animal model: perturbed energy metabolism in the chronic mild stressed rat cerebellum	Other type of study (depression vs. control)
Study M064	Tian JS 2015a	[Analysis on endogenous metabolites in cecal tissue of CUMS-induced depression rats after Xiaoyao San intervention by GC-MS metabolomics]	Other type of tissue
Study M065	Woo HI 2015	Plasma amino acid profiling in major depressive disorder treated with selective serotonin reuptake inhibitors	Human study
Study M067	Xu F 2015	Macaques exhibit a naturally-occurring depression similar to humans	Other type of study (depression vs. control)
Study M069	Zhai XJ 2015a	A simple LC-MS/MS method for quantitative analysis of underivatized neurotransmitters in rats urine: assay development, validation and application in the CUMS rat model	Other type of study (depression vs. control)
Study M070	Zhang W 2015	A novel urinary metabolite signature for non-invasive post-stroke depression diagnosis	Other type of study (depression vs. control)
Study M073	Ali-Sisto T 2016	Purine metabolism is dysregulated in patients with major depressive disorder	Other type of study (depression vs. control)
Study M074	Aoki-Yoshida A 2016	Omics studies of the murine intestinal ecosystem exposed to subchronic and mild social defeat stress	Other type of study (depression vs. control)
Study M075	Ding XH 2016	A metabonomic investigation on the biochemical perturbation in post-stroke patients with depressive disorder (PSD)	Other type of study (depression vs. control)
Study M077	Farshim P 2016	Maternal weaning modulates emotional behavior and regulates the gut-brain axis	Other type of study (depression vs. control)
Study M079	Guo YJ 2016	Quantitative profiling of neurotransmitter abnormalities in the hippocampus of rats treated with lipopolysaccharide: focusing on kynurenine pathway and implications for depression	Other type of study (depression vs. control)
Study M080	Gupta M 2016	TSPAN5, ERICH3 and selective serotonin reuptake inhibitors in major depressive disorder: pharmacometabolomics-informed pharmacogenomics	Human study
Study M081	Jia HM 2016	Chronic unpredictive mild stress leads to altered hepatic metabolic profile and gene expression	Other type of study (depression vs. control)
Study M082	Liang ZH 2016	GC-MS-based metabolomic study on the antidepressant-like effects of diterpene ginkgolides in mouse hippocampus	Other type of study (healthy individuals)
Study M083	Liu LX 2016	The identification of metabolic disturbances in the prefrontal cortex of the chronic restraint stress rat model of depression	Other type of study (depression vs. control)
Study M084	Liu YS 2016	Metabolomic biosignature differentiates melancholic depressive patients from healthy controls	Other type of study (depression vs. control)
Study M085	Pan XY 2016	Effects of ketamine on metabolomics of serum and urine in cynomolgus macaques (macaca fascicularis)	Other type of study (healthy individuals)
Study M086	Park DI 2016	Purine and pyrimidine metabolism: convergent evidence on chronic antidepressant treatment response in mice and humans	Other type of study (healthy individuals)
Study M087	Rotroff DM 2016	Metabolomic signatures of drug response phenotypes for ketamine and esketamine in subjects with refractory major depressive disorder: new mechanistic insights for rapid acting antidepressants	Human study
Study M088	Serrano-Contreras JI 2016	NMR-based metabonomic analysis of normal rat urine and faeces in response to (±)-venlafaxine treatment	Other type of study (healthy individuals)
Study M089	Su SY 2016	Peripheral fibroblast metabolic pathway alterations in juvenile rhesus monkeys undergoing long-term fluoxetine administration	Other type of study (healthy individuals)
Study M090	Tian JS 2016	A GC-MS urinary quantitative metabolomics analysis in depressed patients treated with TCM formula of Xiaoyaosan	Human study
Study M091	Wang W 2016	Targeted metabolomic pathway analysis and validation revealed glutamatergic disorder in the prefrontal cortex among the chronic social defeat stress mice model of depression	Other type of study (depression vs. control)
Study M092	Wu Y 2016	Metabolomic analysis reveals metabolic disturbances in the prefrontal cortex of the lipopolysaccharide-induced mouse model of depression	Other type of study (depression vs. control)
Study M093	Xia XT 2016	[Discovering potential biomarkers of depression and drug intervention of paroxetine based on 1H NMR metabolomics]	Human study
Study M094	Xiao JQ 2016	Discriminating poststroke depression from stroke by nuclear magnetic resonance spectroscopy based metabonomic analysis	Other type of study (depression vs. control)
Study M097	Zheng P 2016b	Identification of sex-specific urinary biomarkers for major depressive disorder by combined application of NMR- and GC-MS-based metabonomics	Other type of study (depression vs. control)
Study M098	Zheng P 2016a	Metabolite signature for diagnosing major depressive disorder in peripheral blood mononuclear cells	Other type of study (depression vs. control)
Study M099	Abildgaard A 2017	Probiotic treatment reduces depressive-like behaviour in rats independently of diet	Other type of study (healthy individuals)
Study M100	Akimoto H 2017	High-resolution magic-angle spinning-1H-NMR spectroscopy-based metabolic profiling of hippocampal tissue in rats with depression-like symptoms	Other type of study (depression vs. control)
Study M102	Chen JJ 2017	Differential urinary metabolites related with the severity of major depressive disorder	Other type of study (depression vs. control)
Study M103	de Sousa Rodrigues ME 2017	Chronic psychological stress and high-fat high-fructose diet disrupt metabolic and inflammatory gene networks in the brain, liver, and gut and promote behavioral deficits in mice	Other type of study (depression vs. control)
Study M105	Goto T 2017	Effects of diet quality and psychosocial stress on the metabolic profiles of mice	Other type of study (depression vs. control)
Study M106	Hashimoto K 2017	Increased levels of ascorbic acid in the cerebrospinal fluid of cognitively intact elderly patients with major depression: a preliminary study	Other type of study (depression vs. control)
Study M107	He XY 2017	[Comparative study of the corticosterone and glutamate induced PC12 cells depression model by 1H NMR metabolomics]	Other type of study (depression vs. control)
Study M109	Lin L 2017	Novel urinary metabolite signature for diagnosing postpartum depression	Other type of study (depression vs. control)
Study M110	Liu YY 2017	Social defeat stress causes depression-like behavior with metabolite changes in the prefrontal cortex of rats	Other type of study (depression vs. control)
Study M111	Martin AE 2017	Further evaluation of mechanisms associated with the antidepressant-like signature of scopolamine in mice	Other type of study (healthy individuals)
Study M112	Park DI 2017	Delineation of molecular pathway activities of the chronic antidepressant treatment response suggests important roles for glutamatergic and ubiquitin-proteasome systems	Other type of study (healthy individuals)
Study M113	Sowndarya R 2017	Identification of metabolomic changes before and after exercise regimen in stress induced rats	Non-pharmacological treatment
Study M114	Sun L 2017	Biochemical effects of venlafaxine on astrocytes as revealed by 1H NMR-based metabolic profiling	Other type of study (healthy individuals)
Study M115	Umehara H 2017	Altered KYN/TRP, Gln/Glu, and Met/methionine sulfoxide ratios in the blood plasma of medication-free patients with major depressive disorder	Human study
Study M116	Witkin JM 2017	Comparative effects of LY3020371, a potent and selective metabotropic glutamate (mGlu) 2/3 receptor antagonist, and ketamine, a noncompetitive N-methyl-D-aspartate receptor antagonist in rodents: evidence supporting the use of mGlu2/3 antagonists, for the treatment of depression	Other type of study (healthy individuals)
Study M117	Yu M 2017	Variations in gut microbiota and fecal Metabolic phenotype associated with depression by 16S rRNA gene sequencing and LC/MS-based Metabolomics	Other type of study (depression vs. control)
Study M118	Zheng H 2017	Predictive diagnosis of major depression using NMR-based metabolomics and least-squares support vector machine	Other type of study (depression vs. control)
Study M119	Zhou XY 2017	Metabolomics identifies perturbations in amino acid metabolism in the prefrontal cortex of the learned helplessness rat model of depression	Other type of study (depression vs. control)
Study M120	Zheng SN 2011	An 1H NMR and UPLC-MS-based plasma metabonomic study to investigate the biochemical changes in chronic unpredictable mild stress model of depression	Other type of study (depression vs. control)
Study M121	Xu HB 2012	Potential clinical utility of plasma amino acid profiling in the detection of major depressive disorder	Other type of study (depression vs. control)
Study M122	Lee LHW 2009	Lipidomic analyses of the mouse brain after antidepressant treatment: evidence for endogenous release of long-chain fatty acids?	Other type of study (healthy individuals)
Study M123	Lee LHW 2012b	Brain lipid changes after repetitive transcranial magnetic stimulation: potential links to therapeutic effects?	Other type of study (healthy individuals)
Study M124	Lee LHW 2012a	Role of prefrontal cortical calcium independent phospholipase A2 in antidepressant-like effect of maprotiline	Other type of study (healthy individuals)
Study M125	Liu XY 2016	Plasma lipidomics reveals potential lipid markers of major depressive disorder	Other type of study (depression vs. control)
Study M126	Walker AK 2013	NMDA receptor blockade by ketamine abrogates lipopolysaccharide-induced depressive-like behavior in C57BL/6J mice	Other type of study (depression vs. control)
Study M127	Green P 2009	Arachidonic acid-containing phosphatidylcholine species are increased in selected brain regions of a depressive animal model: implications for pathophysiology	Other type of study (depression vs. control)
Study M128	Sun SQ 2015	Reduced cholesterol is associated with the depressive-like behavior in rats through modulation of the brain 5-HT1A receptor	Other type of study (depression vs. control)
Study M129	Shen P 2017	Venlafaxine exerts antidepressant effects possibly by activating MAPK-ERK1/2 and P13K-AKT pathways in the hippocampus	Other type of study (healthy individuals)
Study M131	Liu LX 2018	Hippocampal metabolic differences implicate distinctions between physical and psychological stress in four rat models of depression	Other type of study (depression vs. control)
Study M132	Zheng XY 2010	[Evaluation on stress animal models of depression based on metabonomics]	Other type of study (depression vs. control)
Study M138	Ogawa S 2015	Reduced cerebrospinal fluid ethanolamine concentration in major depressive disorder	Other type of study (depression vs. control)
Study M139	Savitz J 2015a	Reduction of kynurenic acid to quinolinic acid ratio in both the depressed and remitted phases of major depressive disorder	Other type of study (depression vs. control)
Study M142	Zhou WJ 2015	Peripheral indoleamine 2,3-dioxygenase 1 is required for comorbid depression-like behavior but does not contribute to neuropathic pain in mice	Other type of study (depression vs. control)
Study M143	Meier TB 2016	Relationship between neurotoxic kynurenine metabolites and reductions in right medial prefrontal cortical thickness in major depressive disorder	Other type of study (depression vs. control)
Study M145	Huang F 2014	Simultaneous quantification of seven hippocampal neurotransmitters in depression mice by LC-MS/MS	Other type of study (depression vs. control)
Study M149	Wurfel BE 2017	Serum kynurenic acid is reduced in affective psychosis	Other type of study (depression vs. control)
Study M151	Eskelund A 2016	Female Flinders Sensitive Line rats show estrous cycle-independent depression-like behavior and altered tryptophan metabolism	Other type of study (depression vs. control)
Study M153	Jeon SA 2017	NLRP3 inﬂammasome contributes to lipopolysaccharide-induced depressive-like behaviors via indoleamine 2,3-dioxygenase induction	Other type of study (depression vs. control)
Study M154	Chu C 2017	Decreased Prostaglandin D2 Levels in major depressive disorder are associated with depression like behaviors	Other type of study (depression vs. control)
Study M155	Chen GG 2010	Evidence of altered polyamine concentrations in cerebral cortex of suicide completers	Other type of study (depression vs. control)
Study M156	Jedel E 2011	Sex steroids, insulin sensitivity and sympathetic nerve activity in relation to affective symptoms in women with polycystic ovary syndrome	Other type of study (depression vs. control)
Study M157	Paul-Savoie E 2011	A deficit in peripheral serotonin levels in major depressive disorder but not in chronic widespread pain	Other type of study (depression vs. control)
Study M158	Egami M 2013	Saliva levels of 3-methoxy-4-hydroxyphenylglycol and clinical efficacy of mirtazapine or selective serotonin reuptake inhibitors in patients with major depression	Other type of study (depression vs. control)
Study M159	Erhardt S 2013	Connecting inflammation with glutamate agonism in suicidality	Other type of study (depression vs. control)
Study M160	Chen SD 2014	Effects of Chaiyuwendan decoction on endocannabinoids levels in adipose tissue of rats with chronic stress-induced depression	Other type of tissue
Study M161	Li H 2014	Rapid determination of corticosterone in mouse plasma by ultra fast liquid chromatography-tandem mass spectrometry	Other type of study (depression vs. control)
Study M162	Mann JJ 2014	Anxiety in major depression and cerebrospinal fluid free gamma-aminobutyric acid	Other type of study (depression vs. control)
Study M163	Ogawa S 2014	Plasma L-tryptophan concentration in major depressive disorder: new data and meta-analysis	Other type of study (depression vs. control)
Study M164	Veeraiah P 2014	Dysfunctional glutamatergic and γ-aminobutyric acidergic activities in prefrontal cortex of mice in social defeat model of depression	Other type of study (depression vs. control)
Study M167	Moaddel R 2015	D-serine plasma concentration is a potential biomarker of (R,S)-ketamine antidepressant response in subjects with treatment-resistant depression	Human study
Study M168	Ruda-Kucerova J 2015	Reward related neurotransmitter changes in a model of depression: an in vivo microdialysis study	Other type of study (depression vs. control)
Study M169	Zhai XJ 2015b	A simple LC-MS/MS method for the determination of cortisol, cortisone and tetrahydro-metabolites in human urine: assay development, validation and application in depression patients	Other type of study (depression vs. control)
Study M172	Veen C 2016	Tryptophan pathway alterations in the postpartum period and in acute postpartum psychosis and depression	Other type of study (depression vs. control)
Study M173	Black CN 2016	Oxidative stress, anti-oxidants and the cross-sectional and longitudinal association with depressive symptoms: results from the CARDIA study	Other type of study (depression vs. control)
Study M174	Hill M 2016	Circulating C19 steroids and progesterone metabolites in women with acute depression and anxiety disorders	Other type of study (depression vs. control)
Study M175	Schwieler L 2016	Electroconvulsive therapy suppresses the neurotoxic branch of the kynurenine pathway in treatment-resistant depressed patients	Human study
Study M177	Chowdhury GM 2017	Transiently increased glutamate cycling in rat PFC is associated with rapid onset of antidepressant-like effects	Other type of study (healthy individuals)
Study M178	Hu LJ 2017	A simple HPLC-MS/MS method for determination of tryptophan, kynurenine and kynurenic acid in human serum and its potential for monitoring antidepressant therapy	Other type of study (depression vs. control)
Study M180	Ogawa S 2018	Plasma amino acid profile in major depressive disorder: analyses in two independent case-control sample sets	Other type of study (depression vs. control)
Study M181	Bai SJ 2017b	Brain region-specific metabolite networks regulate antidepressant effects of venlafaxine	Other type of study (healthy individuals)
Study M183	Chung CP 2013	Increased oxidative stress in patients with depression and its relationship to treatment	Human study
Study M184	Clark SM 2016	Reduced kynurenine pathway metabolism and cytokine expression in the prefrontal cortex of depressed individuals	Other type of study (depression vs. control)
Study M185	Hill MN 2008a	Serum endocannabinoid content is altered in females with depressive disorders: a preliminary report	Other type of study (depression vs. control)
Study M186	Hill MN 2009	Circulating endocannabinoids and N-acyl ethanolamines are differentially regulated in major depression and following exposure to social stress	Other type of study (depression vs. control)
Study M187	Levine J 2000	Increased cerebrospinal fluid glutamine levels in depressed patients	Other type of study (depression vs. control)
Study M188	Li CX 2008	Cerebral metabolic changes in a depression-like rat model of chronic forced swimming studied by ex vivo high resolution 1H magnetic resonance spectroscopy	Other type of study (depression vs. control)
Study M189	Young KD 2016	Kynurenine pathway metabolites are associated with hippocampal activity during autobiographical memory recall in patients with depression	Other type of study (depression vs. control)
Study M190	Krause DL 2012	Effects of antidepressants and cyclooxygenase-2 inhibitor on cytokines and kynurenines in stimulated in vitro blood culture from depressed patients	Other type of study (depression vs. control)
Study M192	Marsteller DA 2007	Brain metabolic changes following 4-week citalopram infusion: increased 18FDG uptake and gamma-amino butyric acid levels	Other type of study (healthy individuals)
Study M194	Li CX 2008b	[Cerebral metabolic changes in prefrontal cortex of depression-like rat model with long-term chronic forced swimming studied by ex vivo high resolution 1H NMR]	Other type of study (depression vs. control)
Study M195	Zhang J 2013	Behavioral deficits, abnormal corticosterone, and reduced prefrontal metabolites of adolescent rats subject to early life stress	Other type of study (depression vs. control)
Study M196	Selley ML 2004	Increased (E)-4-hydroxy-2-nonenal and asymmetric dimethylarginine concentrations and decreased nitric oxide concentrations in the plasma of patients with major depression	Other type of study (depression vs. control)
Study M197	Hill MN 2005	Downregulation of endocannabinoid signaling in the hippocampus following chronic unpredictable stress	Other type of study (depression vs. control)
Study M199	Brand L 2011	Corticolimbic changes in acetylcholine and cyclic guanosine monophosphate in the Flinders Sensitive Line rat: a genetic model of depression	Other type of study (depression vs. control)
Study M200	Quak J 2014	Does tryptophan degradation along the kynurenine pathway mediate the association between pro-inflammatory immune activity and depressive symptoms?	Other type of study (depression vs. control)
Study M201	Zhong P 2014	Monoacylglycerol lipase inhibition blocks chronic stress-induced depressive-like behaviors via activation of mTOR signaling	Other type of study (depression vs. control)
Study M202	Ranjbaran M 2015	[Antioxidant status and endocannabinoid concentration in postpartum depressive women]	Other type of study (depression vs. control)
Study M203	Gonzalez-Sepulveda M 2016	Chronic pain causes a persistent anxiety state leading to increased ethanol intake in CD1 mice	Other type of study (depression vs. control)
Study M204	Wu Y 2017	Imbalance in amino acid and purine metabolisms at the hypothalamus in inflammation-associated depression by GC-MS	Other type of study (depression vs. control)
Study M206	Smaga I 2017	Changes in the brain endocannabinoid system in rat models of depression	Other type of study (depression vs. control)
Study M207	Zheng P 2016c	Gut microbiome remodeling induces depressive-like behaviors through a pathway mediated by the host's metabolism	Other type of study (depression vs. control)
Study M208	Zhao HX 2018	Integrative proteomics-metabolomics strategy for pathological mechanism of vascular depression mouse model	Other type of study (depression vs. control)
Study M209	Zhang YQ 2017	Integrated metabolomics and proteomics analysis of hippocampus in a rat model of depression	Other type of study (depression vs. control)
Study M211	Charles HC 1994	Brain choline in depression: in vivo detection of potential pharmacodynamic effects of antidepressant therapy using hydrogen localized spectroscopy	Human study
Study M212	Moore CM 1997	Lower levels of nucleoside triphosphate in the basal ganglia of depressed subjects: a phosphorous-31 magnetic resonance spectroscopy study	Other type of study (depression vs. control)
Study M213	Renshaw PF 1997	Basal ganglia choline levels in depression and response to fluoxetine treatment: an in vivo proton magnetic resonance spectroscopy study	Human study
Study M214	Volz HP 1998	31P magnetic resonance spectroscopy in the frontal lobe of major depressed patients	Other type of study (depression vs. control)
Study M215	Hamakawa H 1998	Quantitative proton magnetic resonance spectroscopy of the basal ganglia in patients with affective disorders	Other type of study (depression vs. control)
Study M216	Sanacora G 1999	Reduced cortical gamma-aminobutyric acid levels in depressed patients determined by proton magnetic resonance spectroscopy	Other type of study (depression vs. control)
Study M217	Sonawalla SB 1999	Compounds containing cytosolic choline in the basal ganglia: a potential biological marker of true drug response to fluoxetine	Human study
Study M218	Auer DP 2000	Reduced glutamate in the anterior cingulate cortex in depression: an in vivo proton magnetic resonance spectroscopy study	Other type of study (depression vs. control)
Study M219	Ende G 2000	The hippocampus in patients treated with electroconvulsive therapy: a proton magnetic resonance spectroscopic imaging study	Human study
Study M220	Steingard RJ 2000	Increased orbitofrontal cortex levels of choline in depressed adolescents as detected by in vivo proton magnetic resonance spectroscopy	Other type of study (depression vs. control)
Study M221	Czeh B 2001	Stress-induced changes in cerebral metabolites, hippocampal volume, and cell proliferation are prevented by antidepressant treatment with tianeptine	Non-human primate model study
Study M222	Kusumakar V 2001	Left medial temporal cytosolic choline in early onset depression	Other type of study (depression vs. control)
Study M223	Renshaw PF 2001	Multinuclear magnetic resonance spectroscopy studies of brain purines in major depression	Other type of study (depression vs. control)
Study M224	Farchione TR 2002	Proton magnetic resonance spectroscopic imaging in pediatric major depression	Other type of study (depression vs. control)
Study M225	Kumar A 2002	Frontal white matter biochemical abnormalities in late-life major depression detected with proton magnetic resonance spectroscopy	Other type of study (depression vs. control)
Study M226	Sanacora G 2002	Increased occipital cortex GABA concentrations in depressed patients after therapy with selective serotonin reuptake inhibitors	Human study
Study M227	Grachev ID 2003	Association between dorsolateral prefrontal N-acetyl aspartate and depression in chronic back pain: an in vivo proton magnetic resonance spectroscopy study	Other type of study (depression vs. control)
Study M228	Gruber S 2003	Quantification of metabolic differences in the frontal brain of depressive patients and controls obtained by 1H-MRS at 3 Tesla	Other type of study (depression vs. control)
Study M229	Michael N 2003a	Neurotrophic effects of electroconvulsive therapy: a proton magnetic resonance study of the left amygdalar region in patients with treatment-resistant depression	Human study
Study M230	Michael N 2003b	Metabolic changes after repetitive transcranial magnetic stimulation (rTMS) of the left prefrontal cortex: a sham-controlled proton magnetic resonance spectroscopy (1H MRS) study of healthy brain	Other type of study (healthy individuals)
Study M231	Sanacora G 2003	Increased cortical GABA concentrations in depressed patients receiving ECT	Human study
Study M232	Sartorius A 2003a	Specific creatine rise in learned helplessness induced by electroconvulsive shock treatment	Magnetic resonance spectroscopy study
Study M233	Kugaya A 2003	Cerebral benzodiazepine receptors in depressed patients measured with [123I]iomazenil SPECT	Other type of study (depression vs. control)
Study M234	Michael N 2003c	Metabolic changes within the left dorsolateral prefrontal cortex occurring with electroconvulsive therapy in patients with treatment resistant unipolar depression	Human study
Study M235	Pfleiderer B 2003	Effective electroconvulsive therapy reverses glutamate/glutamine deficit in the left anterior cingulum of unipolar depressed patients	Human study
Study M236	Sartorius A 2003b	Choline rise in the rat hippocampus induced by electroconvulsive shock treatment	Other type of study (healthy individuals)
Study M237	Silveri MM 2003	S-adenosyl-L-methionine: effects on brain bioenergetic status and transverse relaxation time in healthy subjects	Other type of study (healthy individuals)
Study M238	Vythilingam M 2003	Focal and lateralized subcortical abnormalities in unipolar major depressive disorder: an automated multivoxel proton magnetic resonance spectroscopy study	Other type of study (depression vs. control)
Study M239	Mirza Y 2004	Reduced anterior cingulate cortex glutamatergic concentrations in childhood major depression	Other type of study (depression vs. control)
Study M240	Bhagwagar Z 2004	Increased brain GABA concentrations following acute administration of a selective serotonin reuptake inhibitor	Other type of study (healthy individuals)
Study M241	Rosenberg DR 2004	Reduced anterior cingulate glutamatergic concentrations in childhood OCD and major depression versus healthy controls	Other type of study (depression vs. control)
Study M242	Sanacora G 2004	Subtype-specific alterations of gamma-aminobutyric acid and glutamate in patients with major depression	Other type of study (depression vs. control)
Study M243	Caetano SC 2005	Proton spectroscopy study of the left dorsolateral prefrontal cortex in pediatric depressed patients	Other type of study (depression vs. control)
Study M244	Rosenberg DR 2005	Reduced anterior cingulate glutamate in pediatric major depression: a magnetic resonance spectroscopy study	Other type of study (depression vs. control)
Study M245	Coupland NJ 2005	Decreased prefrontal myo-inositol in major depressive disorder	Other type of study (depression vs. control)
Study M246	Czeh B 2005	Examining SLV-323, a novel NK1 receptor antagonist, in a chronic psychosocial stress model for depression	Non-human primate model study
Study M247	Glodzik-Sobanska L 2006	Single voxel proton magnetic resonance spectroscopy in post-stroke depression	Other type of study (depression vs. control)
Study M248	MacMaster FP 2006	Choline in pediatric depression	Other type of study (depression vs. control)
Study M249	Rao V 2006	Lesion location in depression post traumatic brain injury using magnetic resonance spectroscopy: preliminary results from a pilot study	Other type of study (depression vs. control)
Study M250	Sartorius A 2006	Correlation between MR-spectroscopic rat hippocampal choline levels and phospholipase A2	Other type of study (healthy individuals)
Study M251	Gonul AS 2006	The effect of antidepressant treatment on N-acetyl aspartate levels of medial frontal cortex in drug-free depressed patients	Human study
Study M252	Ende G 2007	Subcortical and medial temporal MR-detectable metabolite abnormalities in unipolar major depression	Other type of study (depression vs. control)
Study M253	Gabbay V 2007	Lateralized caudate metabolic abnormalities in adolescent major depressive disorder: a proton MR spectroscopy study	Other type of study (depression vs. control)
Study M254	Hasler G 2007	Reduced prefrontal glutamate/glutamine and gamma-aminobutyric acid levels in major depression determined using proton magnetic resonance spectroscopy	Other type of study (depression vs. control)
Study M255	Li JJ 2007	[Detection of frontal biochemical abnormalities in youth with major depression using three-dimensional hydrogen proton MR spectroscopy and diffusion tensor imaging]	Other type of study (depression vs. control)
Study M256	Luborzewski A 2007	Metabolic alterations in the dorsolateral prefrontal cortex after treatment with high-frequency repetitive transcranial magnetic stimulation in patients with unipolar major depression	Human study
Study M257	Mu J 2007a	1H magnetic resonance spectroscopy study of thalamus in treatment resistant depressive patients	Other type of study (depression vs. control)
Study M258	Ajilore O 2007	Measurement of brain metabolites in patients with type 2 diabetes and major depression using proton magnetic resonance spectroscopy	Other type of study (depression vs. control)
Study M259	Gao CG 2008	[1H-MRS in bilaterlis frontal lobe and hippocampus of patients with first episode major depression after SSRIs antidepressant treatment]	Human study
Study M260	Iosifescu DV 2008	Brain bioenergetics and response to triiodothyronine augmentation in major depressive disorder	Human study
Study M261	Lin T 2008	[A 1H magnetic resonance spectroscopy study on hippocampus of patients with first-episode major depressive disorder]	Other type of study (depression vs. control)
Study M262	Michael-Titus AT 2008	SONU20176289, a compound combining partial dopamine D(2) receptor agonism with specific serotonin reuptake inhibitor activity, affects neuroplasticity in an animal model for depression	Non-human primate model study
Study M263	Xu QG 2008	Metabolic changes of prefrontal cerebral lobe, white matter and cerebellum in patients with post-stroke depression: a proton magnetic resonance spectroscopy study	Other type of study (depression vs. control)
Study M264	Block W 2009	Proton MR spectroscopy of the hippocampus at 3 T in patients with unipolar major depressive disorder: correlates and predictors of treatment response	Human study
Study M265	Chen CS 2009	Proton magnetic resonance spectroscopy of late-life major depressive disorder	Other type of study (depression vs. control)
Study M266	Forester BP 2009	31Phosphorus magnetic resonance spectroscopy study of tissue specific changes in high energy phosphates before and after sertraline treatment of geriatric depression	Human study
Study M267	Kaymak SU 2009	Antidepressant effect detected on proton magnetic resonance spectroscopy in drug-naive female patients with first-episode major depression	Human study
Study M268	Li J 2009	[A proton magnetic spectroscopy research on hippocampus metabolisms in people with suicide-attempted depressions]	Other type of study (depression vs. control)
Study M269	Milne A 2009	Hippocampal metabolic abnormalities at first onset and with recurrent episodes of a major depressive disorder: a proton magnetic resonance spectroscopy study	Other type of study (depression vs. control)
Study M270	Price RB 2009	Amino acid neurotransmitters assessed by proton magnetic resonance spectroscopy: relationship to treatment resistance in major depressive disorder	Other type of study (depression vs. control)
Study M271	Yang R 2009	[Proton magnetic resonance spectroscopy of the thalamus and hypothalamus in patients with first-episode depression]	Other type of study (depression vs. control)
Study M272	Walter M 2009	The relationship between aberrant neuronal activation in the pregenual anterior cingulate, altered glutamatergic metabolism, and anhedonia in major depression	Other type of study (depression vs. control)
Study M273	Duan DM 2010	Combined effects of electroacupuncture and anti-depression drugs on the hippocampus and frontal lobe	Human study
Study M274	Horn DI 2010	Glutamatergic and resting-state functional connectivity correlates of severity in major depression - the role of pregenual anterior cingulate cortex and anterior insula	Other type of study (depression vs. control)
Study M275	Huang YY 2010	Effects of antidepressant treatment on N-acetyl aspartate and choline levels in the hippocampus and thalami of post-stroke depression patients: a study using 1H magnetic resonance spectroscopy	Human study
Study M276	Kim SY 2010a	Reversal of myo-inositol metabolic level in the left dorsolateral prefrontal cortex of rats exposed to forced swimming test following desipramine treatment: an in vivo localized 1H-MRS study at 4.7 T	Other type of study (healthy individuals)
Study M277	Kim SY 2010b	Desipramine attenuates forced swim test-induced behavioral and neurochemical alterations in mice: an in vivo 1H-MRS study at 9.4 T	Other type of study (healthy individuals)
Study M278	Olvera RL 2010	Reduced medial prefrontal N-acetyl-aspartate levels in pediatric major depressive disorder: a multi-voxel in vivo (1)H spectroscopy study	Other type of study (depression vs. control)
Study M279	Zheng HR 2010	High-frequency rTMS treatment increases left prefrontal myo-inositol in young patients with treatment-resistant depression	Human study
Study M280	Rao V 2010	Neuroanatomical correlates of depression in post traumatic brain injury: preliminary results of a pilot study	Other type of study (depression vs. control)
Study M281	Herman-Sucharska I 2010	[Usefulness of proton MR spectroscopy for determining diagnosis and treatment outcome in unipolar depressive disorder]	Human study
Study M282	Binkofski F 2011	Brain energy consumption induced by electrical stimulation promotes systemic glucose uptake	Other type of study (healthy individuals)
Study M283	Henigsberg N 2011	Changes in brain metabolites measured with magnetic resonance spectroscopy in antidepressant responders with comorbid major depression and posttraumatic stress disorder	Human study
Study M284	Hui JJ 2011	Hippocampal neurochemistry is involved in the behavioural effects of neonatal maternal separation and their reversal by post-weaning environmental enrichment: a magnetic resonance study	Magnetic resonance spectroscopy study
Study M285	Jarnum H 2011	Longitudinal MRI study of cortical thickness, perfusion, and metabolite levels in major depressive disorder	Human study
Study M286	Kondo DG 2011	Open-label adjunctive creatine for female adolescents with SSRI-resistant major depressive disorder: a 31-phosphorus magnetic resonance spectroscopy study	Human study
Study M287	Portella MJ 2011	Ventromedial prefrontal spectroscopic abnormalities over the course of depression: a comparison among first episode, remitted recurrent and chronic patients	Other type of study (depression vs. control)
Study M288	Xi GJ 2011	Learning and memory alterations are associated with hippocampal N-acetylaspartate in a rat model of depression as measured by 1H-MRS	Magnetic resonance spectroscopy study
Study M289	Yuan H 2011	[Magnetic resonance spectroscopy observation on brain metabolic changes in patients with depression]	Other type of study (depression vs. control)
Study M290	Delgado y Palacios R 2011	Magnetic resonance imaging and spectroscopy reveal differential hippocampal changes in anhedonic and resilient subtypes of the chronic mild stress rat model	Other type of study (depression vs. control)
Study M291	Merkl A 2011	Abnormal cingulate and prefrontal cortical neurochemistry in major depression after electroconvulsive therapy	Human study
Study M292	Biedermann S 2012	Increase of hippocampal glutamate after electroconvulsive treatment: a quantitative proton MR spectroscopy study at 9.4 T in an animal model of depression	Magnetic resonance spectroscopy study
Study M293	Grimm S 2012	Region-specific glutamate changes in patients with unipolar depression	Human study
Study M294	Hemanth Kumar BS 2012	Neurodegenerative evidences during early onset of depression in CMS rats as detected by proton magnetic resonance spectroscopy at 7 T	Other type of study (depression vs. control)
Study M295	Husarova V 2012	Hippocampal neurometabolite changes in depression treatment: a (1)H magnetic resonance spectroscopy study	Human study
Study M296	Menke A 2012	Polymorphisms within the metabotropic glutamate receptor 1 gene are associated with depression phenotypes	Other type of study (depression vs. control)
Study M297	Song Z 2012	[Decreased occipital GABA concentrations in patients with first-episode major depressive disorder: a magnetic resonance spectroscopy study]	Other type of study (depression vs. control)
Study M298	Taylor MJ 2012a	Early increase in marker of neuronal integrity with antidepressant treatment of major depression: 1H-magnetic resonance spectroscopy of N-acetyl-aspartate	Human study
Study M299	Wang X 2012	Glutamate level detection by magnetic resonance spectroscopy in patients with post-stroke depression	Other type of study (depression vs. control)
Study M300	Wang Y 2012a	Hippocampal N-acetylaspartate and morning cortisol levels in drug-naive, first-episode patients with major depressive disorder: effects of treatment	Human study
Study M301	Wang Y 2012b	Frontal white matter biochemical abnormalities in first-episode, treatment-naive patients with major depressive disorder: a proton magnetic resonance spectroscopy study	Other type of study (depression vs. control)
Study M302	Chen SQ 2012	Imaging changes in neural circuits in patients with depression using (1)H-magnetic resonance spectroscopy and diffusion tensor imaging	Other type of study (depression vs. control)
Study M303	McEwen AM 2012	Increased glutamate levels in the medial prefrontal cortex in patients with postpartum depression	Other type of study (depression vs. control)
Study M304	Shungu DC 2012	Increased ventricular lactate in chronic fatigue syndrome. III. Relationships to cortical glutathione and clinical symptoms implicate oxidative stress in disorder pathophysiology	Other type of study (depression vs. control)
Study M305	de Diego-Adelino J 2013	Hippocampal abnormalities of glutamate/glutamine, N-acetylaspartate and choline in patients with depression are related to past illness burden	Other type of study (depression vs. control)
Study M306	Liu WB 2013	[Correlation of neurochemical metabolism with memory function in young adult patients with first-episode depression studied with proton magnetic resonance spectroscopy]	Other type of study (depression vs. control)
Study M307	Peng WF 2013	Increased ratio of glutamate/glutamine to creatine in the right hippocampus contributes to depressive symptoms in patients with epilepsy	Other type of study (depression vs. control)
Study M308	Sozeri-Varma G 2013	Neurochemical metabolites in prefrontal cortex in patients with mild/moderate levels in first-episode depression	Other type of study (depression vs. control)
Study M309	Bogdanova OV 2014	Neurochemical alterations in frontal cortex of the rat after one week of hypobaric hypoxia	Other type of study (depression vs. control)
Study M310	Chen LP 2014	Anterior cingulate cortex and cerebellar hemisphere neurometabolite changes in depression treatment: a 1H magnetic resonance spectroscopy study	Human study
Study M311	Gharraf H 2014	Proton magnetic resonance spectroscopy of brain in obstructive sleep apnea in Egyptian subjects	Other type of study (depression vs. control)
Study M312	Harper DG 2014	Tissue-specific differences in brain phosphodiesters in late-life major depression	Other type of study (depression vs. control)
Study M313	Biedermann SV 2015	31P RINEPT MRSI and VBM reveal alterations in brain aging associated with major depression	Human study
Study M314	Godlewska BR 2015	Neurochemistry of major depression: a study using magnetic resonance spectroscopy	Human study
Study M315	Guo ZW 2015	Neurometabolic characteristics in the anterior cingulate gyrus of Alzheimer's disease patients with depression: a 1H magnetic resonance spectroscopy study	Other type of study (depression vs. control)
Study M316	Hermens DF 2015	Hippocampal glutamate is increased and associated with risky drinking in young adults with major depression	Other type of study (depression vs. control)
Study M317	Hellem TL 2015	Creatine as a novel treatment for depression in females using methamphetamine: a pilot study	Human study
Study M318	Lirng JF 2015	Increased myo-inositol level in dorsolateral prefrontal cortex in migraine patients with major depression	Other type of study (depression vs. control)
Study M319	Zhao LL 2015	1H-MRS analysis for prefrontal cortex, hippocampus and thalamus of adolescent patients with depression	Other type of study (depression vs. control)
Study M320	Zheng HR 2015	Abnormal anterior cingulate N-Acetylaspartate and executive functioning in treatment-resistant depression after rTMS therapy	Human study
Study M321	Jia YB 2015	The correlation between biochemical abnormalities in frontal white matter, hippocampus and serum thyroid hormone levels in first-episode patients with major depressive disorder	Other type of study (depression vs. control)
Study M322	Zhang YF 2015	A MRS study of metabolic alterations in the frontal white matter of major depressive disorder patients with the treatment of SSRIs	Human study
Study M323	Bradley KA 2016	Increased ventricular cerebrospinal fluid lactate in depressed adolescents	Other type of study (depression vs. control)
Study M324	Dubin MJ 2016	Elevated prefrontal cortex GABA in patients with major depressive disorder after TMS treatment measured with proton magnetic resonance spectroscopy	Human study
Study M325	Li H 2016	Differential neurometabolite alterations in brains of medication-free individuals with bipolar disorder and those with unipolar depression: a two-dimensional proton magnetic resonance spectroscopy study	Other type of study (depression vs. control)
Study M326	Li Y 2016	Evaluating metabolites in patients with major depressive disorder who received mindfulness-based cognitive therapy and healthy controls using short echo MRSI at 7 Tesla	Human study
Study M327	Tan HZ 2016	Main effects of diagnoses, brain regions, and their interaction effects for cerebral metabolites in bipolar and unipolar depressive disorders	Other type of study (depression vs. control)
Study M328	Wang ZS 2016	GABA+ levels in postmenopausal women with mild-to-moderate depression: a preliminary study	Other type of study (depression vs. control)
Study M329	Yang XR 2016	Proton spectroscopy study of the dorsolateral prefrontal cortex in youth with familial depression	Other type of study (depression vs. control)
Study M330	Yoon SJ 2016	Effects of creatine monohydrate augmentation on brain metabolic and network outcome measures in women with major depressive disorder	Human study
Study M331	Zhang L 2016	Morphological and metabolic alteration of cerebellum in patients with post-stroke depression	Other type of study (depression vs. control)
Study M332	Mao N 2016	Correlation between neurochemical metabolism and memory function in adolescent patients with depression: a multi-voxel 1H magnetic resonance spectroscopy study	Other type of study (depression vs. control)
Study M333	Milak MS 2016	A pilot in vivo proton magnetic resonance spectroscopy study of amino acid neurotransmitter response to ketamine treatment of major depressive disorder	Human study
Study M334	Jollant F 2017	Spectroscopy markers of suicidal risk and mental pain in depressed patients	Other type of study (depression vs. control)
Study M335	Abdallah CG 2017	Metabotropic glutamate receptor 5 and glutamate involvement in major depressive disorder: a multimodal imaging study	Other type of study (depression vs. control)
Study M336	Baeken C 2017	The impact of accelerated high frequency rTMS on brain neurochemicals in treatment-resistant depression: insights from 1H MR spectroscopy	Human study
Study M337	Brennan BP 2017	Acute change in anterior cingulate cortex GABA, but not glutamine/glutamate, mediates antidepressant response to citalopram	Human study
Study M338	Choi JE 2017	EPA and DHA, but not ALA, have antidepressant effects with 17β-estradiol injection via regulation of a neurobiological system in ovariectomized rats	Magnetic resonance spectroscopy study
Study M339	Ernst J 2017	Increased pregenual anterior cingulate glucose and lactate concentrations in major depressive disorder	Other type of study (depression vs. control)
Study M340	Gabbay V 2017	Anterior cingulate cortex γ-aminobutyric acid deficits in youth with depression	Other type of study (depression vs. control)
Study M341	Iwabuchi SJ 2017	Targeted transcranial theta-burst stimulation alters fronto-insular network and prefrontal GABA	Other type of study (healthy individuals)
Study M342	Li M 2017	Temporal dynamics of antidepressant ketamine effects on glutamine cycling follow regional fingerprints of AMPA and NMDA receptor densities	Other type of study (healthy individuals)
Study M343	Mohamed RE 2017	Multivoxel proton magnetic resonance spectroscopy detects thalamic neurochemical metabolic changes in patients with major depressive disorder	Other type of study (depression vs. control)
Study M344	Njau S 2017	Neurochemical correlates of rapid treatment response to electroconvulsive therapy in patients with major depression	Human study
Study M345	Robillard R 2017	Lower in vivo myo-inositol in the anterior cingulate cortex correlates with delayed melatonin rhythms in young persons with depression	Other type of study (depression vs. control)
Study M346	Rosa CE 2017	Glutamatergic and neural dysfunction in postpartum depression using magnetic resonance spectroscopy	Other type of study (depression vs. control)
Study M347	Taylor R 2017	Neurometabolic abnormalities in schizophrenia and depression observed with magnetic resonance spectroscopy at 7 T	Other type of study (depression vs. control)
Study M348	Harper DG 2017	Tissue type-specific bioenergetic abnormalities in adults with major depression	Other type of study (depression vs. control)
Study M349	Lefebvre D 2017	A pilot study of hippocampal N-acetyl-aspartate in youth with treatment resistant major depression	Other type of study (depression vs. control)
Study M350	Shirayama Y 2017	Myo-inositol, glutamate, and glutamine in the prefrontal cortex, hippocampus, and amygdala in major depression	Other type of study (depression vs. control)
Study M351	Mu J 2007b	[1H-MRS study of thalamus in patients with the first episode depression]	Other type of study (depression vs. control)
Study M352	Schulz D 2013	Selective breeding for helplessness in rats alters the metabolic profile of the hippocampus and frontal cortex: a 1H-MRS study at 9.4 T	Other type of study (depression vs. control)
Study M354	Mervaala E 2000	Quantitative MRI of the hippocampus and amygdala in severe depression	Other type of study (depression vs. control)
Study M355	van der Hart MG 2002	Substance P receptor antagonist and clomipramine prevent stress-induced alterations in cerebral metabolites, cytogenesis in the dentate gyrus and hippocampal volume	Non-human primate model study
Study M356	Nam YY 2005	[Effects of mirtazapine on hippocampal metabolites of female patients with major depression]	Human study
Study M357	MacMaster FP 2008	Medial temporal N-acetyl-aspartate in pediatric major depression	Other type of study (depression vs. control)
Study M358	Taylor M 2008	Differential effects of citalopram and reboxetine on cortical Glx measured with proton MR spectroscopy	Other type of study (healthy individuals)
Study M359	Zhang JJ 2013	Glutamate normalization with ECT treatment response in major depression	Human study
Study M360	Granados-Dominguez LM 2013	Increased myo-inositol in the posterior cingulate cortex in first-episode major depressive patients	Other type of study (depression vs. control)
Study M361	Maron E 2016	A pilot study of the effect of short-term escitalopram treatment on brain metabolites and gamma-oscillations in healthy subjects	Other type of study (healthy individuals)
Study M362	Zhang HD 2016	The recovery trajectory of adolescent social defeat stress-induced behavioral, 1H-MRS metabolites and myelin changes in Balb/c mice	Other type of study (depression vs. control)
Study M363	Cano M 2017	Brain volumetric and metabolic correlates of electroconvulsive therapy for treatment-resistant depression: a longitudinal neuroimaging study	Human study
Study M364	Freed RD 2017	A pilot study of cortical glutathione in youth with depression	Other type of study (depression vs. control)
Study M365	Shan YY 2017	Correlations between working memory impairment and neurometabolites of prefrontal cortex and lenticular nucleus in patients with major depressive disorder	Other type of study (depression vs. control)
Study M366	Khan AR 2018	Diffusion MRI and MR spectroscopy reveal microstructural and metabolic brain alterations in chronic mild stress exposed rats: a CMS recovery study	Other type of study (depression vs. control)
Study M367	Fonseca R 2017	Methamphetamine induces anhedonic-like behavior and impairs frontal cortical energetics in mice	Other type of study (depression vs. control)
Study M368	Hauer D 2012	Glucocorticoid-endocannabinoid interaction in cardiac surgical patients: relationship to early cognitive dysfunction and late depression	Other type of study (depression vs. control)
Study M369	Lomazzo E 2015	Therapeutic potential of inhibitors of endocannabinoid degradation for the treatment of stress-related hyperalgesia in an animal model of chronic pain	Other type of study (depression vs. control)
Study M370	Agudelo LZ 2014	Skeletal muscle PGC-1α1 modulates kynurenine metabolism and mediates resilience to stress-induced depression	Other type of study (depression vs. control)
Study M371	Cunha Figueiredo AC 2017	Association between plasma concentrations of vitamin D metabolites and depressive symptoms throughout pregnancy in a prospective cohort of Brazilian women	Other type of study (depression vs. control)
Study M372	Kageyama Y 2017	Search for plasma biomarkers in drug-free patients with bipolar disorder and schizophrenia using metabolome analysis	Other type of study (depression vs. control)
Study M373	Kelly JR 2016	Transferring the blues: Depression-associated gut microbiota induces neurobehavioural changes in the rat	Other type of study (depression vs. control)
Study M374	Klumpers UMH 2010	Reduced parahippocampal and lateral temporal GABAA-[11C]flumazenil binding in major depression: preliminary results	Other type of study (depression vs. control)
Study M375	Savitz J 2015b	Putative neuroprotective and neurotoxic kynurenine pathway metabolites are associated with hippocampal and amygdalar volumes in subjects with major depressive disorder	Other type of study (depression vs. control)
Study M376	Teraishi T 2015	(13)C-tryptophan breath test detects increased catabolic turnover of tryptophan along the kynurenine pathway in patients with major depressive disorder	Other type of study (depression vs. control)
Study M377	Aeinehband S 2015	Cerebrospinal fluid kynurenines in multiple sclerosis; relation to disease course and neurocognitive symptoms	Other type of study (depression vs. control)
Study M378	Bjelland I 2009	Choline in anxiety and depression: the Hordaland Health Study	Other type of study (depression vs. control)
Study M379	Black CN 2017	Oxidative stress in major depressive and anxiety disorders, and the association with antidepressant use; results from a large adult cohort	Other type of study (depression vs. control)
Study M380	Cho HJ 2017	Sleep disturbance and kynurenine metabolism in depression	Other type of study (depression vs. control)
Study M381	Deligiannidis KM 2013	GABAergic neuroactive steroids and resting-state functional connectivity in postpartum depression: a preliminary study	Other type of study (depression vs. control)
Study M382	Dettenborn L 2013	Hair testosterone and visuospatial memory in middle-aged men and women with and without depressive symptoms	Other type of study (depression vs. control)
Study M383	Engstrom G 1999	Reduced cerebrospinal HVA concentrations and HVA/5-HIAA ratios in suicide attempters. Monoamine metabolites in 120 suicide attempters and 47 controls	Other type of study (depression vs. control)
Study M384	Faria R 2014	Alterations in phospholipidomic profile in the brain of mouse model of depression induced by chronic unpredictable stress	Other type of study (depression vs. control)
Study M385	Grudet C 2014	Suicidal patients are deficient in vitamin D, associated with a pro-inflammatory status in the blood	Other type of study (depression vs. control)
Study M386	Halaris A 2015	Does escitalopram reduce neurotoxicity in major depression?	Human study
Study M387	Hamer M 2007	The effects of depressive symptoms on cardiovascular and catecholamine responses to the induction of depressive mood	Other type of study (depression vs. control)
Study M388	Haverkamp GL 2017	The role of tryptophan degradation in the association between inflammatory markers and depressive symptoms in chronic dialysis patients	Other type of study (depression vs. control)
Study M389	Hellgren C 2016	Tandem mass spectrometry determined maternal cortisone to cortisol ratio and psychiatric morbidity during pregnancy-interaction with birth weight	Other type of study (depression vs. control)
Study M390	Laumet G 2017	Upregulation of neuronal kynurenine 3-monooxygenase mediates depression-like behavior in a mouse model of neuropathic pain	Other type of study (depression vs. control)
Study M391	Miller CL 2008	Alterations in kynurenine precursor and product levels in schizophrenia and bipolar disorder	Other type of study (depression vs. control)
Study M392	Parizek A 2014	Steroid hormones in the development of postpartum depression	Other type of study (depression vs. control)
Study M393	Scharnholz B 2014	Do depressed patients without activation of the hypothalamus-pituitary-adrenal (HPA) system have metabolic disturbances?	Other type of study (depression vs. control)
Study M394	Sorgdrager FJH 2017	The association between the hypothalamic pituitary adrenal axis and tryptophan metabolism in persons with recurrent major depressive disorder and healthy controls	Other type of study (depression vs. control)
Study M395	Watanabe I 2012	Association of saliva 3-methoxy-4-hydroxyphenylglycol levels and a later depressive state in older subjects living in a rural community: 3-year follow-up study	Other type of study (depression vs. control)
Study M396	Kaddurah-Daouk R 2012	Cerebrospinal fluid metabolome in mood disorders-remission state has a unique metabolic profile	Other type of study (depression vs. control)
Study M397	Zhang X 2015	Sex-dependent depression-like behavior induced by respiratory administration of aluminum oxide nanoparticles	Other type of study (depression vs. control)
Study M398	McGrath BM 2007	Unlike lithium, anticonvulsants and antidepressants do not alter rat brain myo-inositol	Other type of study (healthy individuals)
Study M399	Pan LA 2017	Neurometabolic disorders: potentially treatable abnormalities in patients with treatment-refractory depression and suicidal behavior	Human study
Study M400	Wang W 2010	Deficiency in endocannabinoid signaling in the nucleus accumbens induced by chronic unpredictable stress	Other type of study (depression vs. control)
Study M401	Ramaker RC 2017	Post-mortem molecular profiling of three psychiatric disorders	Other type of study (depression vs. control)
Study M402	Zhang R 2016	Metabolomic profiling of post-mortem brain reveals changes in amino acid and glucose metabolism in mental illness compared with controls	Other type of study (depression vs. control)
Study M403	Qin Q 2015	Facile synthesis of Fe3O4@polyethyleneimine modified with 4-formylphenylboronic acid for the highly selective extraction of major catecholamines from human urine	Other type of study (depression vs. control)
Study M404	Abdallah CG 2014	Glutamate metabolism in major depressive disorder	Other type of study (depression vs. control)
Study M405	Fava M 1999	Open study of the catechol-O-methyltransferase inhibitor tolcapone in major depressive disorder	Human study
Study M406	Taylor R 2015	Functional magnetic resonance spectroscopy of glutamate in schizophrenia and major depressive disorder: anterior cingulate activity during a color-word Stroop task	Other type of study (depression vs. control)
Study M407	Binesh N 2004	Neurochemistry of late-life major depression: a pilot two-dimensional MR spectroscopic study	Other type of study (depression vs. control)
Study M408	Brambilla P 2005	1H Magnetic resonance spectroscopy study of dorsolateral prefrontal cortex in unipolar mood disorder patients	Other type of study (depression vs. control)
Study M409	Byun MS 2009	Depressive symptoms and brain metabolite alterations in subjects at ultra-high risk for psychosis: a preliminary study	Other type of study (depression vs. control)
Study M410	Croarkin PE 2016	Transcranial magnetic stimulation potentiates glutamatergic neurotransmission in depressed adolescents	Human study
Study M411	Demenescu LR 2017	A spectroscopic approach toward depression diagnosis: local metabolism meets functional connectivity	Other type of study (depression vs. control)
Study M412	Emad Y 2008	Hippocampus dysfunction may explain symptoms of fibromyalgia syndrome. A study with single-voxel magnetic resonance spectroscopy	Other type of study (depression vs. control)
Study M413	Epperson CN 2006	Preliminary evidence of reduced occipital GABA concentrations in puerperal women: a 1H-MRS study	Other type of study (depression vs. control)
Study M414	Ezzati A 2013	Hippocampal correlates of depression in healthy elderly adults	Other type of study (depression vs. control)
Study M415	Felber SR 1993	Localized proton and phosphorus magnetic resonance spectroscopy following electroconvulsive therapy	Human study
Study M416	Frederick BD 2004	In vivo proton magnetic resonance spectroscopy of the temporal lobe in Alzheimer's disease	Other type of study (depression vs. control)
Study M417	Frey R 1998	Myo-inositol in depressive and healthy subjects determined by frontal 1H-magnetic resonance spectroscopy at 1.5 tesla	Other type of study (depression vs. control)
Study M418	Gabbay V 2010	The kynurenine pathway in adolescent depression: preliminary findings from a proton MR spectroscopy study	Other type of study (depression vs. control)
Study M419	Bajs Janovic M 2014	No change in N-acetyl aspartate in first episode of moderate depression after antidepressant treatment: (1)H magnetic spectroscopy study of left amygdala and left dorsolateral prefrontal cortex	Human study
Study M420	Jollant F 2016	Prefrontal inositol levels and implicit decision-making in healthy individuals and depressed patients	Other type of study (depression vs. control)
Study M421	Kado H 2006	Depressive psychosis: clinical usefulness of MR spectroscopy data in predicting prognosis	Other type of study (depression vs. control)
Study M422	Kato T 1992	Brain phosphorous metabolism in depressive disorders detected by phosphorus-31 magnetic resonance spectroscopy	Other type of study (depression vs. control)
Study M423	Knechtel L 2014	Transcranial direct current stimulation of prefrontal cortex: an auditory event-related potential and proton magnetic resonance spectroscopy study	Other type of study (healthy individuals)
Study M424	Kondo DG 2016	Creatine target engagement with brain bioenergetics: a dose-ranging phosphorus-31 magnetic resonance spectroscopy study of adolescent females with SSRI-resistant depression	Human study
Study M425	Larrieu T 2017	Hierarchical status predicts behavioral vulnerability and nucleus accumbens metabolic profile following chronic social defeat stress	Other type of study (depression vs. control)
Study M426	Li M 2014	Dissociation of glutamate and cortical thickness is restricted to regions subserving trait but not state markers in major depressive disorder	Other type of study (depression vs. control)
Study M427	Liebetanz D 2003	Safety aspects of chronic low-frequency transcranial magnetic stimulation based on localized proton magnetic resonance spectroscopy and histology of the rat brain	Other type of study (healthy individuals)
Study M428	McNamara RK 2016	Effects of fish oil supplementation on prefrontal metabolite concentrations in adolescents with major depressive disorder: a preliminary 1H MRS study	Human study
Study M429	Mirza Y 2006	Increased medial thalamic creatine-phosphocreatine found by proton magnetic resonance spectroscopy in children with obsessive-compulsive disorder versus major depression and healthy controls	Other type of study (depression vs. control)
Study M430	Murrough JW 2010	Increased ventricular lactate in chronic fatigue syndrome measured by 1H MRS imaging at 3.0 T. II: comparison with major depressive disorder	Other type of study (depression vs. control)
Study M431	Nase S 2016	Role of serum brain derived neurotrophic factor and central N-acetylaspartate for clinical response under antidepressive pharmacotherapy	Human study
Study M432	Nery FG 2009	Normal metabolite levels in the left dorsolateral prefrontal cortex of unmedicated major depressive disorder patients: a single voxel 1H spectroscopy study	Other type of study (depression vs. control)
Study M433	Oguzhanoglu NK 2014	Prefrontal cortex neurochemical metabolite levels in major depression and the effects of treatment: an HMRS study	Human study
Study M434	Poletti S 2016	Adverse childhood experiences associate to reduced glutamate levels in the hippocampus of patients affected by mood disorders	Other type of study (depression vs. control)
Study M435	Sanacora G 2006	Cortical gamma-aminobutyric acid concentrations in depressed patients receiving cognitive behavioral therapy	Human study
Study M436	Smith EA 2003	Increased medial thalamic choline found in pediatric patients with obsessive-compulsive disorder versus major depression or healthy control subjects: a magnetic resonance spectroscopy study	Other type of study (depression vs. control)
Study M437	Tae WS 2014	Progressive decrease of N-acetylaspartate to total creatine ratio in the pregenual anterior cingulate cortex in patients with major depressive disorder: longitudinal 1H-MR spectroscopy study	Other type of study (depression vs. control)
Study M438	Taylor MJ 2010	Lack of effect of citalopram on magnetic resonance spectroscopy measures of glutamate and glutamine in frontal cortex of healthy volunteers	Other type of study (healthy individuals)
Study M439	Taylor MJ 2012b	Lack of effect of ketamine on cortical glutamate and glutamine in healthy volunteers: a proton magnetic resonance spectroscopy study	Other type of study (healthy individuals)
Study M440	Tollkotter M 2006	Effects of antidepressive therapy on auditory processing in severely depressed patients: a combined MRS and MEG study	Human study
Study M441	Valentine GW 2011	The antidepressant effect of ketamine is not associated with changes in occipital amino acid neurotransmitter content as measured by [(1)H]-MRS	Human study
Study M442	Zhang XL 2016	Altered neuronal spontaneous activity correlates with glutamate concentration in medial prefrontal cortex of major depressed females: an fMRI-MRS study	Other type of study (depression vs. control)
Study M443	Das P 2013	Metabolite profiles in the anterior cingulate cortex of depressed patients differentiate those taking N-acetyl-cysteine versus placebo	Human study
Study M444	Pettegrew JW 2002	31P-MRS study of acetyl-L-carnitine treatment in geriatric depression: preliminary results	Human study
Study M445	Hill MN 2006	Involvement of the endocannabinoid system in the ability of long-term tricyclic antidepressant treatment to suppress stress-induced activation of the hypothalamic-pituitary-adrenal axis	Other type of study (healthy individuals)
Study M446	Uzunova V 1998	Increase in the cerebrospinal fluid content of neurosteroids in patients with unipolar major depression who are receiving fluoxetine or fluvoxamine	Human study
Study M447	ST000775	Michigan Biomarkers for Refractory Depression (Bluebird) metabolomics pilot study	Human study
Study M448	ST000062 and ST000063	Biomarkers for depression in human cerebrospinal fluid and plasma in a population sample	Other type of study (depression vs. control)
Study M449	Zhang L 2017	Correlation between cerebellar metabolism and post-stroke depression in patients with ischemic stroke	Other type of study (depression vs. control)
Study M451	Thesing CS 2018	Omega-3 and omega-6 fatty acid levels in depressive and anxiety disorders	Other type of study (depression vs. control)
Study M452	Kageyama Y 2017	Plasma nervonic acid is a potential biomarker for major depressive disorder: a pilot study	Other type of study (depression vs. control)
Study M453	Godlewska BR 2017	Brain glutamate in medication-free depressed patients: a proton MRS study at 7 Tesla	Other type of study (depression vs. control)
Study M455	DeWitt SJ 2018	A pilot resting-state functional connectivity study of the kynurenine pathway in adolescents with depression and healthy controls	Other type of study (depression vs. control)
Study M456	Ali-Sisto T 2018	Global arginine bioavailability ratio is decreased in patients with major depressive disorder	Other type of study (depression vs. control)
Study M458	Kawamura N 2018	Plasma metabolome analysis of patients with major depressive disorder	Other type of study (depression vs. control)
Study M459	Kuwano N 2018	Tryptophan-kynurenine and lipid related metabolites as blood biomarkers for first-episode drug-naïve patients with major depressive disorder: An exploratory pilot case-control study	Other type of study (depression vs. control)
Study M460	Li B 2018	Metabolite identification in fecal microbiota transplantation mouse livers and combined proteomics with chronic unpredictive mild stress mouse livers	Other type of study (depression vs. control)
Study M461	Yoo CH 2018	Metabolic effects of light deprivation in the prefrontal cortex of rats with depression-like behavior: In vivo proton magnetic resonance spectroscopy at 7T	Other type of study (depression vs. control)
Study M463	Hu QC 2018	Metabolite-related antidepressant action of diterpene ginkgolides in the prefrontal cortex	Other type of study (healthy individuals)
Study M464	Zhou XY 2018	Polyunsaturated fatty acids metabolism, purine metabolism and inosine as potential independent diagnostic biomarkers for major depressive disorder in children and adolescents	Other type of study (depression vs. control)
Study M465	Abdallah CG 2018	The effects of ketamine on prefrontal glutamate neurotransmission in healthy and depressed subjects	Human study
Study M466	Bradley KA 2018	Elevated striatal gamma-aminobutyric acid in youth with major depressive disorder	Other type of study (depression vs. control)
Study M467	Chen GG 2018	Evidence of reduced agmatine concentrations in the cerebral cortex of suicides	Other type of study (depression vs. control)
Study M468	Cheng X 2016	[Health Qigong Wuqinxi improves hydrogen proton magnetic resonance spectra in prefrontal cortex and hippocampus in college students with mild depression]	Human study
Study M469	Dong MX 2018	Integrated analysis reveals altered lipid and glucose metabolism and identifies NOTCH2 as a biomarker for Parkinson's disease related depression	Other type of study (depression vs. control)
Study M470	Doolin K 2018	Altered tryptophan catabolite concentrations in major depressive disorder and associated changes in hippocampal subfield volumes	Other type of study (depression vs. control)
Study M471	Evans JW 2018	7T 1H-MRS in major depressive disorder: a Ketamine Treatment Study	Human study
Study M472	Faccio AT 2018	Stereochemical and structural effects of (2R,6R)-hydroxynorketamine on the mitochondrial metabolome in PC-12 cells	Other type of study (healthy individuals)
Study M473	Hassan AM 2019	High-fat diet induces depression-like behaviour in mice associated with changes in microbiome, neuropeptide Y, and brain metabolome	Other type of study (depression vs. control)
Study M474	Heath A 2018	Medium- and high-intensity rTMS reduces psychomotor agitation with distinct neurobiologic mechanisms	Non-pharmacological treatment
Study M475	Hou LJ 2018	GC-MS-based metabolomics approach to diagnose depression in hepatitis B virus-infected patients with middle or old age	Other type of study (depression vs. control)
Study M477	Kim EY 2018	Serum lipidomic analysis for the discovery of biomarkers for major depressive disorder in drug-free patients	Other type of study (depression vs. control)
Study M478	Lian B 2018	Mechanisms of ketamine on mice hippocampi shown by gas chromatography–mass spectrometry-based metabolomic analysis	Other type of study (healthy individuals)
Study M479	Liu K 2018	Metabolic changes associated with a rat model of diabetic depression detected by ex vivo H-1 nuclear magnetic resonance spectroscopy in the prefrontal cortex, hippocampus, and hypothalamus	Other type of study (depression vs. control)
Study M482	Moaddel R 2018	Plasma metabolomic profiling of a ketamine and placebo crossover trial of major depressive disorder and healthy control subjects	Human study
Study M483	Pan JX 2018	Diagnosis of major depressive disorder based on changes in multiple plasma neurotransmitters: a targeted metabolomics study	Other type of study (depression vs. control)
Study M484	Tang CZ 2018	Up-regulated miR-192-5p expression rescues cognitive impairment and restores neural function in mice with depression via the Fbln2-mediated TGF-β1 signaling pathway	Other type of study (depression vs. control)
Study M485	Tang YY 2018	Elevated hippocampal choline level is associated with altered functional connectivity in females with major depressive disorder: a pilot study	Other type of study (depression vs. control)
Study M486	Tian JS 2018	Metabolomics studies on corticosterone-induced PC12 cells: a strategy for evaluating an in vitro depression model and revealing the metabolic regulation mechanism	Other type of study (depression vs. control)
Study M487	Wang C 2018	[Analysis on dynamic variations of plasma metabolites of CUMS-induced depression rats by GC-MS metabolomics]	Other type of study (depression vs. control)
Study M488	Wise T 2018	Glutamatergic hypofunction in medication-free major depression: secondary effects of affective diagnosis and relationship to peripheral glutaminase	Other type of study (depression vs. control)
Study M489	Wu YJ 2018	Kynurenine pathway changes in late-life depression	Other type of study (depression vs. control)
Study M490	Xin F 2018	Mice exposed to bisphenol A exhibit depressive-like behavior with neurotransmitter and neuroactive steroid dysfunction	Other type of study (depression vs. control)
Study M491	Yoo CH 2018b	Investigating the metabolic alterations in a depressive-like rat model of chronic forced swim stress: an in vivo proton magnetic resonance spectroscopy study at 7T	Other type of study (depression vs. control)
Study M493	Zhou YL 2018	Antidepressant effect of repeated ketamine administration on kynurenine pathway metabolites in patients with unipolar and bipolar depression	Other type of study (depression vs. control)
Study M494	Nasca C 2018	Acetyl-l-carnitine deficiency in patients with major depressive disorder	Other type of study (depression vs. control)
Study M495	Milaneschi Y 2014	The association between low vitamin D and depressive disorders	Other type of study (depression vs. control)
Study M497	Polak MA 2014	Serum 25-hydroxyvitamin D concentrations and depressive symptoms among young adult men and women	Other type of study (depression vs. control)
Study M498	Smaga I 2014	Antidepressants and changes in concentration of endocannabinoids and N-acylethanolamines in rat brain structures	Other type of study (healthy individuals)
Study M499	Hill MN 2008c	Differential effects of the antidepressants tranylcypromine and fluoxetine on limbic cannabinoid receptor binding and endocannabinoid contents	Other type of study (healthy individuals)
Study M500	Gobbi G 2005	Antidepressant-like activity and modulation of brain monoaminergic transmission by blockade of anandamide hydrolysis	Other type of study (healthy individuals)
Study M501	Hill MN 2007	Electroconvulsive shock treatment differentially modulates cortical and subcortical endocannabinoid activity	Other type of study (healthy individuals)
Study M504	Guida F 2018	Antibiotic-induced microbiota perturbation causes gut endocannabinoidome changes, hippocampal neuroglial reorganization and depression in mice	Other type of tissue
Study M506	Fang GX 2018	Effects of rTMS on hippocampal endocannabinoids and depressive like behaviors in adolescent rats	Non-pharmacological treatment
Study M507	Gulbins A 2018	Antidepressants act by inducing autophagy controlled by sphingomyelin–ceramide	Other type of study (healthy individuals)
Study M508	Adachi Y 2019	Association between plasma alpha-aminobutyric acid and depressive symptoms in older community-dwelling adults in Japan	Other type of study (depression vs. control)
Study M509	Petrov B 2018	Bipolar disorder in youth is associated with increased levels of vitamin D-binding protein	Other type of study (depression vs. control)
Study M510	Liu LY 2018	Blood and urinary metabolomic evidence validating traditional Chinese medicine diagnostic classification of major depressive disorder	Other type of study (depression vs. control)
Study M511	Akimoto H 2019	Changes in brain metabolites related to stress resilience: metabolomic analysis of the hippocampus in a rat model of depression	Other type of study (depression vs. control)
Study M512	Ren Y 2018	Chronic stress disturbs metabolome of blood plasma and urine in diabetic rats	Other type of study (depression vs. control)
Study M513	Zhou YL 2019	Cross-sectional relationship between kynurenine pathway metabolites and cognitive function in major depressive disorder	Other type of study (depression vs. control)
Study M514	Weckmann K 2019	Ketamine’s effects on the glutamatergic and GABAergic systems: a proteomics and metabolomics study in mice	Other type of study (healthy individuals)
Study M515	Xu JL 2018	Left fimbria atrophy is associated with hippocampal metabolism in female major depressive disorder patients	Other type of study (depression vs. control)
Study M516	Xu T 2019	Liquid chromatography–mass spectrometry-based urinary metabolomics study on a rat model of simulated microgravity-induced depression	Other type of study (depression vs. control)
Study M517	Gerritsen L 2019	Long-term glucocorticoid levels measured in hair in patients with depressive and anxiety disorders	Other type of study (depression vs. control)
Study M518	Liu HY 2018	The metabolic factor kynurenic acid of kynurenine pathway predicts major depressive disorder	Other type of study (depression vs. control)
Study M519	Prabhu VV 2019	Metabolite signature associated with stress susceptibility in socially defeated mice	Other type of study (depression vs. control)
Study M520	Baranyi A 2018	Metabolomics approach in the investigation of depression biomarkers in pharmacologically induced immune-related depression	Other type of study (depression vs. control)
Study M521	Sekar S 2019	Neuro-metabolite profiles of rodent models of psychiatric dysfunctions characterised by MR spectroscopy	Other type of study (depression vs. control)
Study M523	Xu HR 2018	Targeted neurotransmitters profiling identifies metabolic signatures in rat brain by LC-MS/MS: application in insomnia, depression and Alzheimer's Disease	Other type of study (depression vs. control)
Study M525	Xu K 2019	Validation of the targeted metabolomic pathway in the hippocampus and comparative analysis with the prefrontal cortex of social defeat model mice	Other type of study (depression vs. control)
Study M526	Briggs R 2019	Vitamin D deficiency is associated with an increased likelihood of incident depression in community-dwelling older adults	Other type of study (depression vs. control)
Study M527	Baranyi A 2017	Revisiting the tryptophan-serotonin deficiency and the inflammatory hypotheses of major depression in a biopsychosocial approach	Other type of study (depression vs. control)
Study M529	Huang TY 2020	Associations of depression status with plasma levels of candidate lipid and amino acid metabolites: a meta-analysis of individual data from three independent samples of US postmenopausal women	Other type of study (depression vs. control)
Study M530	Bansal R 2019	Effects of the antidepressant medication duloxetine on brain metabolites in persistent depressive disorder: a randomized, controlled trial	Human study
Study M531	Bhattacharyya S 2019	Metabolomic signature of exposure and response to citalopram/escitalopram in depressed outpatients	Human study
Study M532	Cai HL 2019	Quantitative monitoring of a panel of stress-induced biomarkers in human plasma by liquid chromatography-tandem mass spectrometry: an application in a comparative study between depressive patients and healthy subjects	Other type of study (depression vs. control)
Study M534	Colic L 2019a	Neuronal glutamatergic changes and peripheral markers of cytoskeleton dynamics change synchronically 24 h after sub-anaesthetic dose of ketamine in healthy subjects	Other type of study (healthy individuals)
Study M535	Colic L 2019b	Rostral anterior cingulate glutamine/glutamate disbalance in major depressive disorder depends on symptom severity	Other type of study (depression vs. control)
Study M536	Deng FL 2019	Metabonomics reveals peripheral and central short-chain fatty acid and amino acid dysfunction in a naturally occurring depressive model of macaques	Other type of study (depression vs. control)
Study M537	Du HX 2019	Microglial activation and neurobiological alterations in experimental autoimmune prostatitis-induced depressive-like behavior in mice	Other type of study (depression vs. control)
Study M538	Erbay MF 2019	Evaluation of transcranial magnetic stimulation efficiency in major depressive disorder patients: a magnetic resonance spectroscopy study	Human study
Study M540	Geng CM 2019b	Integrated metabolomics and lipidomics profiling of hippocampus reveal metabolite biomarkers in a rat model of chronic unpredictable mild stress-induced depression	Other type of study (depression vs. control)
Study M542	Han XM 2019	Development of an underivatized LC-MS/MS method for quantitation of 14 neurotransmitters in rat hippocampus, plasma and urine: application to CUMS induced depression rats	Other type of study (depression vs. control)
Study M543	Henriksson HE 2019	Blood plasma metabolic profiling of pregnant women with antenatal depressive symptoms	Other type of study (depression vs. control)
Study M544	Hu ZC 2019	Objective diagnosis of post-stroke depression using NMR-based plasma metabonomics	Other type of study (depression vs. control)
Study M545	Huang NN 2019	Contribution of skeletal muscular glycine to rapid antidepressant effects of ketamine in an inflammation-induced mouse model of depression	Other type of tissue
Study M546	Huang YJ 2019	PKA-mediated phosphorylation of CREB and NMDA receptor 2B in the hippocampus of offspring rats is involved in transmission of mental disorders across a generation	Other type of study (depression vs. control)
Study M547	Li JG 2019	Altered gut metabolome contributes to depression-like behaviors in rats exposed to chronic unpredictable mild stress	Other type of study (depression vs. control)
Study M548	Kirkedal C 2019	Hemisphere-dependent endocannabinoid system activity in prefrontal cortex and hippocampus of the Flinders Sensitive Line rodent model of depression	Other type of study (depression vs. control)
Study M549	Levitt JG 2019	Dorsolateral prefrontal gamma-aminobutyric acid in patients with treatment-resistant depression after transcranial magnetic stimulation measured with magnetic resonance spectroscopy	Human study
Study M551	Liu BY 2019	Association between plasma concentrations of elaidic acid, a major trans fatty acid, and depression in a nationally representative sample of U.S. adults	Other type of study (depression vs. control)
Study M555	Lv WJ 2019	The gut microbiome modulates the changes in liver metabolism and in inflammatory processes in the brain of chronic unpredictable mild stress rats	Other type of study (depression vs. control)
Study M556	Ma WN 2019	Chronic paradoxical sleep deprivation-induced depression-like behavior, energy metabolism and microbial changes in rats	Other type of study (depression vs. control)
Study M557	Meyer JD 2019	Serum endocannabinoid and mood changes after exercise in major depressive disorder	Human study
Study M560	Nugent AC 2019	Multimodal imaging reveals a complex pattern of dysfunction in corticolimbic pathways in major depressive disorder	Other type of study (depression vs. control)
Study M561	Papadopoulou Z 2019	Unraveling the serum metabolomic profile of post-partum depression	Other type of study (depression vs. control)
Study M564	Song J 2019	Metabolomic signatures and microbial community profiling of depressive rat model induced by adrenocorticotrophic hormone	Other type of study (depression vs. control)
Study M565	Tang CZ 2019	Up-regulated miR-192-5p expression rescues cognitive impairment and restores neural function in mice with depression via the Fbln2-mediated TGF-beta1 signaling pathway	Other type of study (depression vs. control)
Study M566	Tang MM 2019	The status of omiga-3 PUFAs influence chronic unpredicted mild stress-induced metabolic side effects in rats through INSIG/SREBP pathway	Other type of study (depression vs. control)
Study M567	Tillmann S 2019	Behavioral and metabolic effects of S-adenosylmethionine and imipramine in the Flinders Sensitive Line rat model of depression	Other type of study (depression vs. control)
Study M568	Vagena E 2019	A high-fat diet promotes depression-like behavior in mice by suppressing hypothalamic PKA signaling	Other type of study (depression vs. control)
Study M570	Wang LS 2019	LC-MS/MS-based quantification of tryptophan metabolites and neurotransmitters in the serum and brain of mice	Other type of study (depression vs. control)
Study M571	Wu Y 2019	Perturbation of Ephrin receptor signaling and glutamatergic transmission in the hypothalamus in depression using proteomics integrated with metabolomics	Other type of study (depression vs. control)
Study M572	Wu ZX 2019	Biomarker screening for antenatal depression in women who underwent caesarean section: a matched observational study with plasma lipidomics	Other type of study (depression vs. control)
Study M573	Yang LN 2019	Integrated metabolomics and proteomics analysis revealed second messenger system disturbance in hippocampus of chronic social defeat stress rat	Other type of study (depression vs. control)
Study M575	Yang X 2019	The internal link of serum steroid hormones levels in insomnia, depression, and Alzheimer's disease rats: Is there an effective way to distinguish among these three diseases based on potential biomarkers?	Other type of study (depression vs. control)
Study M576	Yu DF 2019	Chronic unexpected mild stress destroys synaptic plasticity of neurons through a glutamate transporter, GLT-1, of astrocytes in the ischemic stroke rat	Other type of tissue
Study M577	Zhang FL 2019	Artificial intelligence based discovery of the association between depression and chronic fatigue syndrome	Other type of study (depression vs. control)
Study M578	Zhang HF 2019	Hippocampal metabolic alteration in rat exhibited susceptibility to prenatal stress	Other type of study (depression vs. control)
Study M579	Zhang L 2019	A preliminary study of uric metabolomic alteration for postpartum depression based on liquid chromatography coupled to quadrupole time-of-flight mass spectrometry	Other type of study (depression vs. control)
Study M580	Zhang W 2019	Changes in neurochemical metabolism measured by magnetic resonance spectroscopy and expression of the ERK signaling pathway in a rat model of depression	Other type of study (depression vs. control)
Study M585	Zavorotnyy M 2020	Intermittent theta-burst stimulation moderates interaction between increment of N-Acetyl-Aspartate in anterior cingulate and improvement of unipolar depression	Human study
Study M587	Ahmed AT 2020	Acylcarnitine metabolomic profiles inform clinically-defined major depressive phenotypes	Human study
Study M588	Benson KL 2020	1 H MRS Measurement of cortical GABA and glutamate in primary insomnia and major depressive disorder: relationship to sleep quality and depression severity	Other type of study (depression vs. control)
Study M589	Bot M 2020	Metabolomics profile in depression: a pooled analysis of 230 metabolic markers in 5283 cases with depression and 10,145 controls	Other type of study (depression vs. control)
Study M590	Ceylan D 2020	Alterations in levels of 8-Oxo-2'-deoxyguanosine and 8-Oxoguanine DNA glycosylase 1 during a current episode and after remission in unipolar and bipolar depression	Human study
Study M591	Chan SY 2020	Post-inflammatory behavioural despair in male mice is associated with reduced cortical glutamate-glutamine ratios, and circulating lipid and energy metabolites	Other type of study (depression vs. control)
Study M594	Chen X 2020	Entorhinal cortex-based metabolic profiling of chronic restraint stress mice model of depression	Other type of study (depression vs. control)
Study M595	Cherix A 2020	Metabolic signature in nucleus accumbens for anti-depressant-like effects of acetyl-L-carnitine	Magnetic resonance spectroscopy study
Study M596	Chojnacki C 2020	Tryptophan intake and metabolism in older adults with mood disorders	Other type of study (depression vs. control)
Study M597	Clark DL 2020	Rostral anterior cingulate glutamate predicts response to subcallosal deep brain stimulation for resistant depression	Other type of study (responder vs. nonresponder)
Study M598	Cui YF 2020	Early-life stress induces depression-like behavior and synaptic-plasticity changes in a maternal separation rat model: gender difference and metabolomics study	Other type of study (depression vs. control)
Study M599	Deligiannidis KM 2020	Longitudinal proneuroactive and neuroactive steroid profiles in medication-free women with, without and at-risk for perinatal depression: a liquid chromatography-tandem mass spectrometry analysis	Other type of study (depression vs. control)
Study M601	Dethloff F 2020	Paroxetine administration affects microbiota and bile acid levels in mice	Other type of study (healthy individuals)
Study M602	Erabi H 2020	Kynurenic acid is a potential overlapped biomarker between diagnosis and treatment response for depression from metabolome analysis	Other type of study (depression vs. control)
Study M603	Esaki K 2020	Evidence for altered metabolism of sphingosine-1-phosphate in the corpus callosum of patients with schizophrenia	Other type of study (depression vs. control)
Study M605	Fritz M 2020	Structural and biochemical imaging reveals systemic LPS-induced changes in the rat brain	Other type of study (depression vs. control)
Study M606	Gall Z 2020	Effects of chronic cannabidiol treatment in the rat chronic unpredictable mild stress model of depression	Other type of tissue
Study M607	Gao W 2020	Determination of endocannabinoids and N-acylethanolamines in human hair with LC-MS/MS and their relation to symptoms of depression, burnout, and anxiety	Other type of study (depression vs. control)
Study M610	Geng CM 2020b	Systematic impacts of chronic unpredictable mild stress on metabolomics in rats	Other type of study (depression vs. control)
Study M611	Geng CM 2020c	Comprehensive evaluation of lipopolysaccharide-induced changes in rats based on metabolomics	Other type of study (depression vs. control)
Study M612	Gules E 2020	Plasma neuronal and glial markers and anterior cingulate metabolite levels in major depressive disorder: a pilot study	Other type of study (depression vs. control)
Study M614	Han YM 2020	Urine metabolomic responses to aerobic and resistance training in rats under chronic unpredictable mild stress	Non-pharmacological treatment
Study M616	He Y 2020	Metabolomic abnormalities of purine and lipids implicated olfactory bulb dysfunction of CUMS depressive rats	Other type of study (depression vs. control)
Study M618	Jaddoa E 2020	Effect of antidepressant drugs on the brain sphingolipid system	Other type of study (healthy individuals)
Study M620	Kahl KG 2020	Altered neurometabolism in major depressive disorder: a whole brain 1 H-magnetic resonance spectroscopic imaging study at 3T	Other type of study (depression vs. control)
Study M621	Khosravi M 2020	Erythrocytes polyunsaturated fatty acids mediate relationship between dietary patterns and depression	Other type of study (depression vs. control)
Study M622	Kochalska K 2020	Dietary supplementation with Lactobacillus rhamnosus JB-1 restores brain neurochemical balance and mitigates the progression of mood disorder in a rat model of chronic unpredictable mild stress	Magnetic resonance spectroscopy study
Study M623	Kortteenniemi A 2020	Anodal tDCS over the left prefrontal cortex does not cause clinically significant changes in circulating metabolites	Other type of study (healthy individuals)
Study M624	Kotb MA 2020	Value of magnetic resonance spectroscopy in geriatric patients with cognitive impairment	Other type of study (depression vs. control)
Study M625	Leclercq S 2020	Gut microbiota-induced changes in β-hydroxybutyrate metabolism are linked to altered sociability and depression in alcohol use disorder	Other type of study (depression vs. control)
Study M626	Lewis CP 2020	Altered anterior cingulate glutamatergic metabolism in depressed adolescents with current suicidal ideation	Other type of study (depression vs. control)
Study M627	Li CC 2020	Peripheral and cerebral abnormalities of the tryptophan metabolism in the depression-like rats induced by chronic unpredicted mild stress	Other type of study (depression vs. control)
Study M628	Li M 2020	Default mode network connectivity change corresponds to ketamine's delayed glutamatergic effects	Other type of study (healthy individuals)
Study M630	Li W 2020	The effect of acupuncture on depression and its correlation with metabolic alterations: a randomized controlled trial	Human study
Study M632	Linghu T 2020	A unique insight for energy metabolism disorders in depression based on chronic unpredictable mild stress rats using stable isotope-resolved metabolomics	Other type of study (depression vs. control)
Study M634	Liu XH 2020	Polyunsaturated fatty acid supplement alleviates depression-incident cognitive dysfunction by protecting the cerebrovascular and glymphatic systems	Other type of tissue
Study M635	Liu XJ 2020a	Plasma metabolomics of depressed patients and treatment with Xiaoyaosan based on mass spectrometry technique	Human study
Study M637	Liu XJ 2020c	Serum copper and zinc levels correlate with biochemical metabolite ratios in the prefrontal cortex and lentiform nucleus of patients with major depressive disorder	Other type of study (depression vs. control)
Study M638	Liu XJ 2020d	Correlations among mRNA expression levels of ATP7A, serum ceruloplasmin levels and neuronal metabolism in unmedicated major depressive disorder	Other type of study (depression vs. control)
Study M639	Loeb E 2020	Nitric Oxide Synthase activity in major depressive episodes before and after antidepressant treatment: results of a large case-control treatment study	Human study
Study M640	Lyu HY 2020	Simultaneous determination of VD2, VD3, 25(OH) D2, and 25(OH) D3 in human plasma using electrospray LC-MS/MS as well as its application to evaluate VD plasma levels in depressive, schizophrenic patients and healthy individuals	Other type of study (depression vs. control)
Study M641	Mak ADP 2020	Unaltered brain GABA concentrations and resting fMRI activity in functional dyspepsia with and without comorbid depression	Other type of study (depression vs. control)
Study M642	Matsuda Y 2020	Ergothioneine, a metabolite of the gut bacterium Lactobacillus reuteri, protects against stress-induced sleep disturbances	Other type of study (depression vs. control)
Study M643	McNamara RK 2020	Effects of fish oil monotherapy on depression and prefrontal neurochemistry in adolescents at high risk for bipolar I disorder: a 12-week placebo-controlled proton magnetic resonance spectroscopy trial	Human study
Study M644	Mezger E 2020	Effects of bifrontal transcranial direct current stimulation on brain glutamate levels and resting state connectivity: multimodal MRI data for the cathodal stimulation site	Other type of study (healthy individuals)
Study M645	Milak MS 2020	Assessment of relationship of ketamine dose with magnetic resonance spectroscopy of Glx and GABA responses in adults with major depression: a randomized clinical trial	Human study
Study M646	Mishra PK 2020	Impaired neuronal and astroglial metabolic activity in chronic unpredictable mild stress model of depression: reversal of behavioral and metabolic deficit with lanicemine	Other type of study (depression vs. control)
Study M647	Mitro SD 2020	Metabolomic markers of antepartum depression and suicidal ideation	Other type of study (depression vs. control)
Study M648	Mukerji SS 2020	Low neuroactive steroids identifies a biological subtype of depression in adults with human immunodeficiency virus on suppressive antiretroviral therapy	Other type of study (depression vs. control)
Study M649	Nie LJ 2021	A UPLC-MS/MS method for determination of endogenous L-carnitine and Acetyl-L-carnitine in serum of patients with depression	Other type of study (depression vs. control)
Study M650	Oh JM 2020	Antidepressant-like activities of hispidol and decursin in mice and analysis of neurotransmitter monoamines	Other type of study (healthy individuals)
Study M652	Pigoni A 2020	Sex differences in brain metabolites in anxiety and mood disorders	Other type of study (depression vs. control)
Study M653	Saadat N 2020	Lipidome profiles are related to depressive symptoms and preterm birth among African American women	Other type of study (depression vs. control)
Study M654	Seewoo BJ 2020	Validation of chronic restraint stress model in young adult rats for the study of depression using longitudinal multimodal MR imaging	Other type of study (depression vs. control)
Study M655	Sendur I 2020	Study on dorsolateral prefrontal cortex neurochemical metabolite levels of patients with major depression using H-MRS technique	Other type of study (depression vs. control)
Study M656	Streeter CC 2020	Thalamic gamma aminobutyric acid level changes in major depressive disorder after a 12-week Iyengar yoga and coherent breathing intervention	Human study
Study M657	Sun Y 2020	The relationship between plasma serotonin and kynurenine pathway metabolite levels and the treatment response to escitalopram and desvenlafaxine	Human study
Study M658	Takahashi Y 2020	Improved metabolomic data-based prediction of depressive symptoms using nonlinear machine learning with feature selection	Other type of study (depression vs. control)
Study M659	Tao X 2020	Homeostasis imbalance of microglia and astrocytes leads to alteration in the metabolites of the kynurenine pathway in LPS-induced depressive-like mice	Other type of study (depression vs. control)
Study M660	Wang JC 2020	Application of 1 H-MRS in end-stage renal disease with depression	Other type of study (depression vs. control)
Study M661	Wang M 2020	Amino acid metabolism, lipid metabolism, and oxidative stress are associated with post-stroke depression: a metabonomics study	Other type of study (depression vs. control)
Study M663	Wang T 2020	Diterpene ginkgolides exert an antidepressant effect through the NT3-TrkA and Ras-MAPK pathways	Other type of study (healthy individuals)
Study M665	Wu M 2020	Associations between disordered gut microbiota and changes of neurotransmitters and short-chain fatty acids in depressed mice	Other type of study (depression vs. control)
Study M666	Wu YL 2020	Changes of altruistic behavior and kynurenine pathway in late-life depression	Other type of study (depression vs. control)
Study M668	Xie J 2020	Identification of potential metabolite markers for middle-aged patients with post-stroke depression using urine metabolomics	Other type of study (depression vs. control)
Study M669	Xie XX 2020a	Depression-like behaviors are accompanied by disrupted mitochondrial energy metabolism in chronic corticosterone-induced mice	Other type of study (depression vs. control)
Study M671	Xu SH 2020	Chronic stress in a rat model of depression disturbs the glutamine-glutamate-GABA cycle in the striatum, hippocampus, and cerebellum	Other type of study (depression vs. control)
Study M675	Ye R 2020	Stress causes cognitive impairment by affecting cholesterol efflux and reuptake leading to abnormalities in lipid metabolism of rats	Other type of study (depression vs. control)
Study M679	Zajkowska Z 2020	Differential effect of interferon-alpha treatment on AEA and 2-AG levels	Other type of study (depression vs. control)
Study M682	Zhang H 2020	A metabolomic study on the gender-dependent effects of maternal exposure to fenvalerate on neurodevelopment in offspring mice	Other type of study (depression vs. control)
Study M684	Zhang K 2020	Electroacupuncture relieves LPS-induced depression-like behaviour in rats through IDO-mediated tryptophan-degrading pathway	Non-pharmacological treatment
Study M685	Zhang Y 2020	Reduced neuronal cAMP in the nucleus accumbens damages blood-brain barrier integrity and promotes stress vulnerability	Other type of study (depression vs. control)
Study M686	Zhao SG 2020	Feature of heart rate variability and metabolic mechanism in female college students with depression	Other type of study (depression vs. control)
Study M687	Zhou XJ 2020a	Anti-depressive effects of Kai-Xin-San on lipid metabolism in depressed patients and CUMS rats using metabolomic analysis	Human study
Study M692	Setoyama D 2021a	Personality classification enhances blood metabolome analysis and biotyping for major depressive disorders: two-species investigation	Other type of study (depression vs. control)
Study M693	Setoyama D 2021b	Personality classification enhances blood metabolome analysis and biotyping for major depressive disorders: two-species investigation	Other type of study (depression vs. control)
Study M694	Smith GS 2021	Neurotransmitters and neurometabolites in late-life depression: a preliminary magnetic resonance spectroscopy study at 7T	Human study
Study M699	Achtyes E 2020	Inflammation and kynurenine pathway dysregulation in post-partum women with severe and suicidal depression	Other type of study (depression vs. control)
Study M700	Chen JJ 2019	Absence of gut microbiota affects lipid metabolism in the prefrontal cortex of mice	Other type of study (depression vs. control)
Study M701	Colle R 2020	Peripheral tryptophan, serotonin, kynurenine, and their metabolites in major depression: a case-control study	Other type of study (depression vs. control)
Study M702	Grudet C 2020	Vitamin D and inflammation in major depressive disorder	Other type of study (depression vs. control)
Study M703	Jahangard L 2019	Prenatal and postnatal hair steroid levels predict post-partum depression 12 weeks after delivery	Other type of study (depression vs. control)
Study M704	Munkboel CH 2018	Sertraline suppresses testis and adrenal steroid production and steroidogenic gene expression while increasing LH in plasma of male rats resulting in compensatory hypogonadism	Other type of study (healthy individuals)
Study M705	Portero-Tresserra M 2018	Maternal separation increases alcohol-drinking behaviour and reduces endocannabinoid levels in the mouse striatum and prefrontal cortex	Other type of study (depression vs. control)
Study M709	Yang B 2019	Clinical efficacy and biological regulations of omiga-3 PUFA-derived endocannabinoids in major depressive disorder	Human study
Study M711	Zheng F 2018	[Effect of unpredictable chronic mild stress on gut microbiota in mice]	Other type of study (depression vs. control)
Study M712	Zheng P 2020	The gut microbiome modulates gut-brain axis glycerophospholipid metabolism in a region-specific manner in a nonhuman primate model of depression	Other type of study (depression vs. control)
Study M713	Zhu H 2020a	Long-term stability and characteristics of behavioral, biochemical, and molecular markers of three different rodent models for depression	Other type of study (depression vs. control)
Study M714	Zhu H 2020b	Long-term stability and characteristics of behavioral, biochemical, and molecular markers of three different rodent models for depression	Other type of study (depression vs. control)
Study M715	Yang J 2020	Landscapes of bacterial and metabolic signatures and their interaction in major depressive disorders	Other type of study (depression vs. control)
Study M716	Solvang SH 2019	The kynurenine pathway and cognitive performance in community-dwelling older adults. The Hordaland Health Study	Other type of study (depression vs. control)
Study M717	Hassanzadeh P 2011	The cannabinergic system is implicated in the upregulation of central NGF protein by psychotropic drugs	Other type of study (healthy individuals)
Study M718	Jordan W 2018	Oxidative stress in drug-naive first episode patients with schizophrenia and major depression: effects of disease acuity and potential confounders	Human study
Study M719	Li SX 2018	Uncoupling DAPK1 from NMDA receptor GluN2B subunit exerts rapid antidepressant-like effects	Other type of study (depression vs. control)
Study M720	Tian Y 2020	Alterations of neurotransmitters and related metabolites in the habenula from CUMS-susceptible and -resilient rats	Other type of study (depression vs. control)
Study M723	Anita NZ 2021	Serum soluble epoxide hydrolase related oxylipins and major depression in patients with type 2 diabetes	Other type of study (depression vs. control)
Study M724	Arteaga-Henriquez G 2021	Activation and deactivation steps in the tryptophan breakdown pathway in major depressive disorder: a link to the monocyte inflammatory state of patients	Other type of study (depression vs. control)
Study M725	Chenji S 2021	Body mass index and variability in hippocampal volume in youth with major depressive disorder	Other type of study (depression vs. control)
Study M726	Dauge V 2020	A probiotic mixture induces anxiolytic- and antidepressive-like effects in Fischer and maternally deprived Long Evans rats	Other type of study (healthy individuals)
Study M727	de Wit AE 2021	Plasma androgens and the presence and course of depression in a large cohort of women	Other type of study (depression vs. control)
Study M731	Du Y 2021	Plasma metabolites were associated with spatial working memory in major depressive disorder	Other type of study (depression vs. control)
Study M733	Song T 2021	Repeated fluoxetine treatment induces transient and long-term astrocytic plasticity in the medial prefrontal cortex of normal adult rats	Other type of study (healthy individuals)
Study M734	Jung J 2021	Lipidomics reveals that acupuncture modulates the lipid metabolism and inflammatory interaction in a mouse model of depression	Non-pharmacological treatment
Study M735	Kageyama T 2021	Nervonic acid level in cerebrospinal fluid is a candidate biomarker for depressive and manic symptoms: a pilot study	Other type of study (depression vs. control)
Study M737	Liu T 2020b	Microbial and metabolomic profiles in correlation with depression and anxiety co-morbidities in diarrhoea-predominant IBS patients	Other type of study (depression vs. control)
Study M740	Liu XY 2021	Skeletal muscle metabolomic responses to endurance and resistance training in rats under chronic unpredictable mild stress	Non-pharmacological treatment
Study M741	MahmoudianDehkordi S 2021	Alterations in acylcarnitines, amines, and lipids inform about the mechanism of action of citalopram/escitalopram in major depression	Human study
Study M743	Shan BX 2020a	Gut microbiome-derived lactate promotes to anxiety-like behaviors through GPR81 receptor-mediated lipid metabolism pathway	Other type of study (depression vs. control)
Study M744	Shan BX 2020b	Gut microbiome-derived lactate promotes to anxiety-like behaviors through GPR81 receptor-mediated lipid metabolism pathway	Other type of study (depression vs. control)
Study M745	Silberbauer LR 2020	Effect of ketamine on limbic GABA and glutamate: a human in vivo multivoxel magnetic resonance spectroscopy study	Other type of study (healthy individuals)
Study M746	Spurny B 2021	Effects of SSRI treatment on GABA and glutamate levels in an associative relearning paradigm	Other type of study (healthy individuals)
Study M747	Stirton H 2021	Oxolipidomics profile in major depressive disorder: comparing remitters and non-remitters to repetitive transcranial magnetic stimulation treatment	Other type of study (depression vs. control)
Study M748	Taniguchi E 2021	Photoperiodic changes in hippocampal neurogenesis and plasma metabolomic profiles in relation to depression-like behavior in mice	Other type of study (depression vs. control)
Study M749	Teng T 2021	Chronic unpredictable mild stress produces depressive-like behavior, hypercortisolemia, and metabolic dysfunction in adolescent cynomolgus monkeys	Other type of study (depression vs. control)
Study M751	Truong V 2021	Occipital gamma-aminobutyric acid and glutamate-glutamine alterations in major depressive disorder: an MRS study and meta-analysis	Other type of study (depression vs. control)
Study M752	Zhao ZJ 2020	Multimodal magnetic resonance imaging and therapeutic intervention with Yi-nao-jie-yu decoction in a rat model of post-stroke depression	Magnetic resonance spectroscopy study
Study M753	Whitton AE 2021	Mapping disease course across the mood disorder spectrum through a Research Domain Criteria (RDoC) framework	Other type of study (depression vs. control)
Study M754	Xu CM 2020	Multiomics study of gut bacteria and host metabolism in irritable bowel syndrome and depression patients	Other type of study (depression vs. control)
Study M755	Xu K 2021	Chronic D-ribose and D-mannose overload induce depressive/anxiety-like behavior and spatial memory impairment in mice	Other type of study (depression vs. control)
Study M756	Chen HZ 2021	Development of mass spectrometry-based relatively quantitative targeted method for amino acids and neurotransmitters: applications in the diagnosis of major depression	Other type of study (depression vs. control)
Study M757	Chen J 2021	Urinary metabolite signatures for predicting elderly stroke survivors with depression	Other type of study (depression vs. control)
Study M759	Draganov M 2020	Glutamatergic and GABA-ergic abnormalities in first-episode depression. a 1-year follow-up 1H-MR spectroscopic study	Other type of study (depression vs. control)
Study M760	Gao Y 2021	Metabolomic analysis of the hippocampus in a rat model of chronic mild unpredictable stress-induced depression based on a pathway crosstalk and network module approach	Other type of study (depression vs. control)
Study M761	Guan JT 2020	Early life stress increases brain glutamate and induces neurobehavioral manifestations in rats	Other type of study (depression vs. control)
Study M763	Harfmann EJ 2020	Circulating endocannabinoid concentrations in grieving adults	Other type of study (depression vs. control)
Study M765	Liao XX 2021	Interaction of serum copper and neurometabolites on executive dysfunction in unmedicated patients with major depressive disorder	Other type of study (depression vs. control)
Study M766	Ma SR 2021	Determination and application of nineteen monoamines in the gut microbiota targeting phenylalanine, tryptophan, and glutamic acid metabolic pathways	Other type of study (depression vs. control)
Study M768	Shen DD 2021	Clinical serum metabolomics study on fluoxetine hydrochloride for depression	Human study
Study M769	Fan L 2021	Proteomic and metabolomic characterization of amygdala in chronic social defeat stress rats	Other type of study (depression vs. control)
Study M770	Duan JJ 2021	Characterization of gut microbiome in mice model of depression with divergent response to escitalopram treatment	Other type of study (responder vs. nonresponder)
Study M771	Gong X 2021	Altered fecal metabolites and colonic glycerophospholipids were associated with abnormal composition of gut microbiota in a depression model of mice	Other type of study (depression vs. control)
Study M772	Li XM 2021	Multi-omics analysis of the amygdala in a rat chronic unpredictable mild stress model of depression	Other type of study (depression vs. control)
Study M773	Mao Q 2021	Serum metabolic profiling of late-pregnant women with antenatal depressive symptoms	Other type of study (depression vs. control)
Study M774	Bai SJ 2021	Gut microbiota-derived inflammation-related serum metabolites as potential biomarkers for major depressive disorder	Other type of study (depression vs. control)
Study M775	Alhassen S 2021	Intergenerational trauma transmission is associated with brain metabotranscriptome remodeling and mitochondrial dysfunction	Other type of study (depression vs. control)
Study M776	Caspani G 2021	Metabolomic signatures associated with depression and predictors of antidepressant response in humans: a CAN-BIND-1 report	Other type of study (depression vs. control)
Study M777	Chakraborti A 2021	High fructose corn syrup-moderate fat diet potentiates anxio-depressive behavior and alters ventral striatal neuronal signaling	Other type of study (depression vs. control)
Study M779	Ciocan D 2021	Blood microbiota and metabolomic signature of major depression before and after antidepressant treatment: a prospective case-control study	Human study
Study M780	Cooper JA 2021	Reduced adaptation of glutamatergic stress response is associated with pessimistic expectations in depression	Other type of study (depression vs. control)
Study M781	Homorogan C 2021	Untargeted plasma metabolomic profiling in patients with major depressive disorder using ultra-high performance liquid chromatography coupled with mass spectrometry	Human study
Study M782	Ironside M 2021	Reductions in rostral anterior cingulate GABA are associated with stress circuitry in females with major depression: a multimodal imaging investigation	Other type of study (depression vs. control)
Study M783	Jiang WX 2021	Alteration of gut microbiome and correlated lipid metabolism in post-stroke depression	Other type of study (depression vs. control)
Study M785	Kantrowitz JT 2021	Ventromedial prefrontal cortex/anterior cingulate cortex Glx, glutamate, and GABA levels in medication-free major depressive disorder	Other type of study (depression vs. control)
Study M786	Kurokawa S 2021	Fecal microbial and metabolomic change during treatment course for depression: an observational study	Other type of study (responder vs. nonresponder)
Study M787	Li CC 2021	Chronic restraint stress induced changes in colonic homeostasis-related indexes and tryptophan-kynurenine metabolism in rats	Other type of study (depression vs. control)
Study M788	Linghu T 2021	Stable isotope-resolved metabolomics reveals the abnormal brain glucose catabolism in depression based on chronic unpredictable mild stress rats	Other type of study (depression vs. control)
Study M791	Lv M 2021	A combination of cecum microbiome and metabolome in CUMS depressed rats reveals the antidepressant mechanism of traditional Chinese medicines: a case study of Xiaoyaosan	Other type of tissue
Study M792	Marino C 2021	Fibromyalgia and depression in women: an 1H-NMR metabolomic study	Other type of study (depression vs. control)
Study M793	Milaneschi Y 2021	The association between plasma tryptophan catabolites and depression: the role of symptom profiles and inflammation	Other type of study (depression vs. control)
Study M794	Omori W 2021	Reduced cerebrospinal fluid levels of lysophosphatidic acid docosahexaenoic acid (LPA-DHA) in patients with major depressive disorder and schizophrenia	Other type of study (depression vs. control)
Study M795	Pan CQ 2021	Depression accelerates gastric cancer invasion and metastasis by inducing a neuroendocrine phenotype via the catecholamine/β2 -AR/MACC1 axis	Other type of study (depression vs. control)
Study M796	Persson J 2021	Inhibitory and excitatory neurotransmitter systems in depressed and healthy: a positron emission tomography and magnetic resonance spectroscopy study	Other type of study (depression vs. control)
Study M797	Singh B 2021	A preliminary study of the association of increased anterior cingulate gamma-aminobutyric acid with remission of depression after ketamine administration	Other type of study (responder vs. nonresponder)
Study M798	Bednarik P 2021	Effect of ketamine on human neurochemistry in posterior cingulate cortex: a pilot magnetic resonance spectroscopy study at 3 Tesla	Other type of study (healthy individuals)
Study M799	Song XM 2021	Reduction of higher-order occipital GABA and impaired visual perception in acute major depressive disorder	Other type of study (depression vs. control)
Study M800	Tkachev A 2021	Long-term fluoxetine administration causes substantial lipidome alteration of the juvenile macaque brain	Other type of study (healthy individuals)
Study M801	Zacharias HU 2021	A metabolome-wide association study in the general population reveals decreased levels of serum laurylcarnitine in people with depression	Other type of study (depression vs. control)
Study M802	Zhu Y 2021	Quantitation of six steroid hormones by ultra-performance liquid chromatography-tandem mass spectrometry in plasma and prefrontal cortex samples from rats with chronic unpredictable mild stress-induced depression	Other type of study (depression vs. control)
Study M803	Ermis C 2021	Association between anterior cingulate cortex neurochemical profile and clinical remission after electroconvulsive treatment in major depressive disorder: a longitudinal 1H magnetic resonance spectroscopy study	Human study
Study M805	Hamers PCM 2021	Hair glucocorticoids in adults with intellectual disabilities and depressive symptoms pre- and post-bright light therapy: first explorations	Human study
Study M807	Luo XR 2021	Glutamate chemical exchange saturation transfer imaging and functional alterations of hippocampus in rat depression model: a pilot study	Other type of study (depression vs. control)
Study M808	Nieoczym D 2021	Anticonvulsant effect of pterostilbene and its influence on the anxiety- and depression-like behavior in the pentetrazol-kindled mice: behavioral, biochemical, and molecular studies	Other type of study (depression vs. control)
Study M810	Tateishi H 2021	The changes in kynurenine metabolites induced by rTMS in treatment-resistant depression: a pilot study	Human study
Study M812	Wang X 2021	[Magnetic resonance spectroscopy in hippocampus for diagnosis of first-episode depression disorder]	Other type of study (depression vs. control)
Study M813	Yan L 2021	Endogenous n-3 PUFAs attenuated olfactory bulbectomy-induced behavioral and metabolomic abnormalities in Fat-1 mice	Other type of study (depression vs. control)
Study M814	Zhang XL 2021	[Regulatory effects of Ginkgo biloba extract on peripheral serum metabolite profile of mice with depression-like behavior]	Other type of study (depression vs. control)
Study M817	Mecca CM 2021	Dynamic change of endocannabinoid signaling in the medial prefrontal cortex controls the development of depression after neuropathic pain	Other type of study (depression vs. control)
