# Supplementary material for: Effects of pharmacological treatment on metabolomic alterations in animal models of depression
Source: Transl Psychiatry. 2022 Apr 29;12:175. doi: 10.1038/s41398-022-01947-5 (PMC9055046; doi:10.1038/s41398-022-01947-5)
Supplement: Supplementary file 4 — Dataset 3 [file 41398_2022_1947_MOESM4_ESM.xlsx]

## Sheet: Included studies
Supplementary Data 3. The full information of included studies.
Study ID	Study name	Title	Overall design	Categories of depression 1	Categories of depression 2	Categories of depression 3	Criteria for depression	Organism Study level 1	Organism Study level 2	Tissue Study level 1	Platform1	Sample size	Original data available	PMID	DOI	Citation
Study M004	Dai YT 2010	Metabolomics study on the anti-depression effect of xiaoyaosan on rat model of chronic unpredictable mild stress	A GC-MS-based urinary metabolomics method was applied to evaluate the efficacy of xiaoyaosan on rat model of chronic unpredictable mild stress. Rats were randomly divided into 6 groups (n = 8 in each group): (1) control group (no stress and no drug), (2) CUMS group (stress plus pure water), (3) CUMS + high dose of xiaoyaosan group (stress plus xiaoyaosan at the dose of 13.50 g/kg), (4) CUMS + mid…	Chronic mild stress model	Chronic mild stress model	Animal model	Sucrose preference test	Sprague-Dawley rat	Rat	Urine	GC-MS: trace gas chromatograph coupled with a PolarisQ Ion Trap mass spectrometer (Thermo Fisher Scientific Inc., Waltham, MA, USA)	36	Unavailable	20079416	10.1016/j.jep.2010.01.016	Dai Y, Li Z, Xue L, et al. Metabolomics study on the anti-depression effect of xiaoyaosan on rat model of chronic unpredictable mild stress. J Ethnopharmacol 2010;128(2):482-9.
Study M009	Gao XX 2011	Metabonomic study on chronic unpredictable mild stress and intervention effects of Xiaoyaosan in rats using gas chromatography coupled with mass spectrometry	This paper was designed to study metabonomic characters of the depression induced by chronic unpredictable mild stress (CUMS) and the therapeutic effects of Xiaoyaosan (XYS) in treating the depression. A plasma metabonomics method based on gas chromatography/mass spectrometry (GC/MS) was developed. Rats were divided into the following 6 groups (n = 8 in each group): (1) control group, (2) CUMS gr…	Chronic mild stress model	Chronic mild stress model	Animal model	Sucrose preference test	Sprague-Dawley rat	Rat	Plasma	GC-MS: Polaris Q ion trap mass spectrometer (Thermo Fisher Scientific Inc., USA)	36	Unavailable	21718771	10.1016/j.jep.2011.06.024	Gao X, Zheng X, Li Z, et al. Metabonomic study on chronic unpredictable mild stress and intervention effects of Xiaoyaosan in rats using gas chromatography coupled with mass spectrometry. J Ethnopharmacol 2011;137(1):690-9.
Study M012	Su ZH 2011	Urinary metabonomics study of anti-depressive effect of Chaihu-Shu-Gan-San on an experimental model of depression induced by chronic variable stress in rats	In this study, metabonomics based on ultra performance liquid chromatography coupled with quadrupole time-of-flight mass spectrometry (UPLC-QTOF-MS) was used to profile the metabolic fingerprints of urine obtained from chronic variable stress (CVS)-induced depression model in rats with and without Chaihu-Shu-Gan-San (CSGS) treatment. Rats were randomly divided into 4 groups (n = 8 in each group):…	Chronic mild stress model	Chronic mild stress model	Animal model	Sucrose preference test	Wistar rat	Rat	Urine	LC-MS: Waters Acquity Ultra Performance LC system with Q-TOF analyzer in SYNAPT HDMS system (Waters Corporation, Milford, MA, USA)	32	Unavailable	21398066	10.1016/j.jpba.2011.02.013	Su ZH, Li SQ, Zou GA, et al. Urinary metabonomics study of anti-depressive effect of Chaihu-Shu-Gan-San on an experimental model of depression induced by chronic variable stress in rats. J Pharm Biomed Anal 2011;55(3):533-9.
Study M014	Zhou YZ 2011	Antidepressant-like effects of the fractions of Xiaoyaosan on rat model of chronic unpredictable mild stress	The aim of this study was to evaluate the antidepressant activity of five different polar fractions of XYS to identify the active fraction using behavior research and metabonomics method-based on NMR. Behavior research and metabonomics method based on 1H NMR were used for efficacy study of different fractions in chronic unpredictable mild stress (CUMS) model of depression. The urine samples of ra…	Chronic mild stress model	Chronic mild stress model	Animal model	Sucrose preference test	Sprague-Dawley rat	Rat	Urine	NMR: Varian INOVA 600 spectrometer	30	Unavailable	21640181	10.1016/j.jep.2011.05.016	Zhou Y, Lu L, Li Z,, et al. Antidepressant-like effects of the fractions of Xiaoyaosan on rat model of chronic unpredictable mild stress. J Ethnopharmacol 2011;137(1):236-44.
Study M015	Guo XQ 2012	[1H-NMR Metabonomics on antidepression of Xiaoyao Powder composed of Bupleurum scorzonerifolium or Bupleurum chinense]	The objective of this study is to compare the antidepressive effects of Xiaoyao Powder (XYP) composed of Bupleurum scorzonerifolium (Nan Chaihu) or B. chinense (Bei Chaihu) and to investigate their effects on the changes of endogenous metabolites in rats. The ethology symptoms of CUMS rats were observed and 1H-NMR method was carried out to analyze the changes of metabolites in serum of rats after…	Chronic mild stress model	Chronic mild stress model	Animal model	Sucrose preference test	Sprague-Dawley rat	Rat	Serum	NMR: Bruker 600 MHz AVANCE III NMR	40	Unavailable	N/A	10.7501/j.issn.0253-2670.2012.11.027	Guo X, Tian J, Shi B, et al. [1H-NMR Metabonomics on antidepression of Xiaoyao Powder composed of Bupleurum scorzonerifolium or Bupleurum chinense]. Chinese Traditional and Herbal Drugs 2012;43(11):2209-16. (Article in Chinese)
Study M017	Liu XJ 2012a	Anti-depressant effects of Xiaoyaosan on rat model of chronic unpredictable mild stress: a plasma metabonomics study based on NMR spectroscopy	The objectives of this study was to investigate the antidepressant effects of Xiaoyaosan (XYS) in a chronic unpredictable mild stress (CUMS) depression model. The changes in behaviour and plasma metabolic profiles were investigated after four-week CUMS exposure and treatment. Plasma samples were collected at 28th day, and the plasma metabolic profiling was measured using NMR, followed by multivar…	Chronic mild stress model	Chronic mild stress model	Animal model	Sucrose preference test	Sprague-Dawley rat	Rat	Plasma	NMR: Varian NMRS 600 MHz NMR spectrometer (Varian, Inc., CA, USA)	30	Unavailable	22420663	10.1111/j.2042-7158.2011.01412.x	Liu XJ, Zhou YZ, Li ZF, et al. Anti-depressant effects of Xiaoyaosan on rat model of chronic unpredictable mild stress: a plasma metabonomics study based on NMR spectroscopy. J Pharm Pharmacol 2012;64(4):578-88.
Study M018	Wang XY 2012	Metabonomics approach to assessing the modulatory effects of St John's wort, ginsenosides, and clomipramine in experimental depression	The aim of this study was to evaluate therapeutic effects of antidepressants comprehensively in the chronic unpredictable mild stress (CUMS)-induced depression model by means of metabolite profiling along with classic pharmacological and biochemical indices. The protective effects of St John's Wort extract (SJ), ginsenosides (GS), and clomipramine (CPM) on chronic unpredictable mild stress (CUMS)…	Chronic mild stress model	Chronic mild stress model	Animal model	Sucrose preference test	Sprague-Dawley rat	Rat	Serum, brain, urine	GC-MS: Agilent 6890N g chromatograph coupled with a Pegasus HT time-of-flight mass spectrometer (GC/TOF, Leco Corp., St. Joseph, MI); GC-MS: hyphenated Perkin-Elmer gas chromatograph and TurboMass coupled to an Autosystem XL mass spectrometer (PerkinElmer, USA)	30	Unavailable	23110693	10.1021/pr300891v	Wang X, Zeng C, Lin J, et al. Metabonomics approach to assessing the modulatory effects of St John's wort, ginsenosides, and clomipramine in experimental depression. J Proteome Res 2012;11(12):6223-30.
Study M019	Xue SY 2012	[Antidepressant mechanism and pharmacodynamic characteristics of venlafaxine and fluoxetine based on Metabolomics]	The objective of this study was to evaluate and compare the antidepressant effects and mechanisms of venlafaxine and fluoxetine by metabolomic approach. Two positive drugs were employed to intervene the chronic unpredictable mild stress (CUMS) induced rat depression model. The behavioral changes of rats were observed; meanwhile, urine samples were collected and subjected to GC-MS analysis to find…	Chronic mild stress model	Chronic mild stress model	Animal model	Sucrose preference test	Sprague-Dawley rat	Rat	Urine	GC-MS: Gas chromatograph mass spectrometer (Trace PolarisQ ThermoFinnigan)	24	Unavailable	N/A	N/A	Xue S, Zheng X, Dou C, et al. [Antidepressant mechanism and pharmacodynamic characteristics of venlafaxine and fluoxetine based on Metabolomics]. Chin Pharm J 2012;47(1):29-33. (Article in Chinese)
Study M023	Fenli S 2013	Biochemical mechanism studies of venlafaxine by metabonomic method in rat model of depression	The aim of this study was to study the biochemical mechanism of venlafaxine through determining the metabolism of monoamine neurotransmitters in brain tissues of rat model of depression after administration of venlafaxine using metabonomic method. 5-HT, NE, DA and their metabolites were determined in rat brain tissues by liquid chromatography-electrospray ionization tandem mass spectrometry (LC-E…	Chronic mild stress model	Chronic mild stress model	Animal model	Sucrose preference test	Sprague-Dawley rat	Rat	Brain	LC-MS: Waters Acquity Ultra Performance LC system (Waters, Milford, MA, USA) with a Micromass Quattro Premier XE tandem quadruple mass spectrometer (Waters, Manchester, UK) equipped with electrospray ionization (ESI)	56	Unavailable	23329522	N/A	Fenli S, Feng W, Ronghua Z, et al. Biochemical mechanism studies of venlafaxine by metabonomic method in rat model of depression. Eur Rev Med Pharmacol Sci 2013;17(1):41-8.
Study M024	Gao XX 2013	An investigation of the antidepressant action of xiaoyaosan in rats using ultra performance liquid chromatography-mass spectrometry combined with metabonomics	A rapid, highly sensitive, and selective method was applied in a non-invasive way to investigate the antidepressant action of Xiaoyaosan (XYS) using ultra performance liquid chromatography-mass spectrometry (UPLC-MS) and chemometrics. Urine obtained from rats subjected to chronic unpredictable mild stress (CUMS) was analyzed by UPLC-MS. Rats were divided into 6 groups (n = 8 in each group): (1) c…	Chronic mild stress model	Chronic mild stress model	Animal model	Sucrose preference test	Sprague-Dawley rat	Rat	Urine	LC-MS: Waters ACQUITY UPLC system coupled to a Waters ACQUITY TQD mass spectrometer (Waters Corporation, Milford, MA, USA)	42	Unavailable	22975930	10.1002/ptr.4805	Gao XX, Cui J, Zheng XY, et al. An investigation of the antidepressant action of xiaoyaosan in rats using ultra performance liquid chromatography-mass spectrometry combined with metabonomics. Phytother Res 2013;27(7):1074-85.
Study M027	Jia HM 2013a	Metabonomics combined with UPLC-MS chemical profile for discovery of antidepressant ingredients of a traditional Chinese medicines formula, Chaihu-Shu-Gan-San	This study proposed a new strategy for uncovering the active chemical constituents of a traditional Chinese medicines formula, Chaihu-Shu-Gan-San (CSGS). Metabonomics and chemical profile were identified using NMR and UPLC-MS methods to discover the chemical constituents which contribute to the antidepressant eﬀect of CSGS. Rats were randomly divided into 5 groups (n = 8 in each group): (1) contr…	Chronic mild stress model	Chronic mild stress model	Animal model	Sucrose preference test	Wistar rat	Rat	Urine	NMR: Bruker AV III 600 spectrometer (Bruker Biospin, Germany); LC-MS: Waters Acquity Ultra Performance LC system with SYNAPT HDMS system (Waters Corporation, Milford, MA, USA)	40	Unavailable	23662139	10.1155/2013/487158	Jia H, Su Z, Long W, et al. Metabonomics Metabonomics combined with UPLC-MS chemical profile for discovery of antidepressant ingredients of a traditional Chinese medicines formula, Chaihu-Shu-Gan-San. Evid Based Complement Alternat Med 2013;2013:487158.
Study M029	Ma ZQ 2013	Metabonomic study on the antidepressant-like effects of banxia houpu decoction and its action mechanism	The aim of this study was to establish an experimental model for metabonomic profiles of the rat's brain and then to investigate the antidepressant effect of Banxia Houpu decoction (BHD) and its possible mechanisms. Behavioral research and metabonomics method based on UPLC-MS were used to assess the efficacy of different fractions of BHD on chronic unpredictable mild stress (CUMS) model of depres…	Chronic mild stress model	Chronic mild stress model	Animal model	Sucrose preference test, forced swimming test	Sprague-Dawley rat	Rat	Brain	LC-MS: Waters Acquity UPLC system with Waters ACQUITY Synapt Q-TOF mass spectrometer (Waters, Milford, MA, USA)	9	Unavailable	24250712	10.1155/2013/213739	Ma Z, Ji W, Qu R, et al. Metabonomic study on the antidepressant-like effects of banxia houpu decoction and its action mechanism. Evid Based Complement Alternat Med 2013:213739.
Study M032	Tian JS 2013a	1H-NMR-based metabonomic studies on the anti-depressant effect of genipin in the chronic unpredictable mild stress rat model	The purpose of this work was to investigate the anti-depressant effect of genipin and its mechanisms using 1H-NMR spectroscopy and multivariate data analysis on a chronic unpredictable mild stress (CUMS) rat model. Rat serum and urine were analyzed by nuclear magnetic resonance (NMR)-based metabonomics after oral administration of either genipin or saline for 2 weeks. Rats were randomly divided i…	Chronic mild stress model	Chronic mild stress model	Animal model	Sucrose preference test	Sprague-Dawley rat	Rat	Serum, urine	NMR: Bruker 600-MHz AVANCE III NMR spectrometer (Bruker, Germany)	36	Unavailable	24058700	10.1371/journal.pone.0075721	Tian JS, Shi BY, Xiang H, et al. 1H-NMR-based metabonomic studies on the anti-depressant effect of genipin in the chronic unpredictable mild stress rat model. PLoS One 2013;8(9):e75721.
Study M038	Chen L 2014	[Anti-depressant effect and mechanism of supercritical CO2 extract from Compound Chaigui Fang]	A nuclear magnetic resonance (NMR)-based metabonomics combined with multivariate statistical analysis was performed to explore the mechanism of supercritical CO2 extract from Compound Chaigui Fang (FFCGF). Rats were divided into 7 groups (n = 10 in each group): (1) control group, (2) CUMS group, (3) CUMS + venlafaxine group (stress plus venlafaxine treatment at a dose of 35 mg/kg), (4) CUMS + Xia…	Chronic mild stress model	Chronic mild stress model	Animal model	Sucrose preference test	Sprague-Dawley rat	Rat	Urine	NMR: Bruker AVANCE III 600 spectrometer	56	Unavailable	N/A	10.4268/cjcmm20141429	Chen L, Zheng X, Gao X, et al. [Anti-depressant effect and mechanism of supercritical CO2 extract from Compound Chaigui Fang]. China Journal of Chinese Materia Medica 2014;39(14):2744-50. (Article in Chinese)
Study M039	Chen SL 2014	Effect of Allium macrostemon on a rat model of depression studied by using plasma lipid and acylcarnitine profiles from liquid chromatography/mass spectrometry	The present study aimed to investigate the anti-depressive effect of the traditional Chinese medicine Allium macrostemon (A.M.) in a rat model of depression induced by exposure to chronic immobilization stress. Lipid and acylcarnitine metabolism were set into the focus of this study due to their key role in the pathogenesis of depression. Plasma lipid profiling was performed by ultra fast liquid …	Chronic restraint stress model	Chronic restraint stress model	Animal model	Tail suspension test	Wistar rat	Rat	Plasma	LC-MS: Ultra fast liquid chromatography system coupled with ion trap time-of-flight mass spectrometry (UFLC/IT-TOF MS, Shimadzu, Kyoto, Japan); LC-MS: ultra-high performance liquid chromatography system coupled with triple quadrupole mass spectrometry (LC/MS QQQ 6460, Agilent, Santa Clara, CA, USA)	35	Unavailable	24284228	10.1016/j.jpba.2013.10.045	Chen S, Wei C, Gao P, et al. Effect of Allium macrostemon on a rat model of depression studied by using plasma lipid and acylcarnitine profiles from liquid chromatography/mass spectrometry. J Pharm Biomed Anal 2014;89:122-9.
Study M047	Peng GJ 2014	[1H NMR based metabonomics study on the antidepressant effect of genipin in rat hippocampus]	The purpose of this study was to explore depression metabolic markers in rat hippocampus and to investigate the anti-depressant effect of genipin and its mechanisms using nuclear magnetic resonance (NMR) metabonomics. Chronic unpredictable mild stress (CUMS) procedure was conducted to establish the depressive rat model. Rats were divided into 6 groups (n = 8 in each group): (1) control group, (2)…	Chronic mild stress model	Chronic mild stress model	Animal model	Sucrose preference test	Sprague-Dawley rat	Rat	Hippocampus	NMR: Bruker AVANCE III 600 spectrometer	48	Unavailable	24761611	N/A	Peng GJ, Shi BY, Tian JS, et al. [1H NMR based metabonomics study on the antidepressant effect of genipin in rat hippocampus]. Yao Xue Xue Bao 2014;49(2):209-16. (Article in Chinese)
Study M048	Su ZH 2014	Hippocampus and serum metabolomic studies to explore the regulation of Chaihu-Shu-Gan-San on metabolic network disturbances of rats exposed to chronic variable stress	In the present work, metabolomic studies of biochemical changes in the hippocampus and serum of chronic variable stress (CVS)-induced depression rats after treatment with Chaihu-Shu-Gan-San (CSGS) were performed using ultra performance liquid chromatography coupled with quadrupole time-of-flight mass spectrometry (UPLC-QTOF-MS). Rats were randomly divided into 4 groups (n = 8 in each group): (1) …	Chronic mild stress model	Chronic mild stress model	Animal model	Not reported	Wistar rat	Rat	Hippocampus, serum	LC-MS: Waters Acquity Ultra Performance LC system with Q-TOF analyzer in a SYNAPT HDMS system (Waters Corporation, Milford, MA, USA)	32	Unavailable	24398477	10.1039/c3mb70377k	Su ZH, Jia HM, Zhang HW, et al. Hippocampus and serum metabolomic studies to explore the regulation of Chaihu-Shu-Gan-San on metabolic network disturbances of rats exposed to chronic variable stress. Mol Biosyst 2014;10(3):549-61.
Study M053	Chang X 2015	Role of Bai-Shao towards the antidepressant effect of Chaihu-Shu-Gan-San using metabonomics integrated with chemical fingerprinting	In order to explore the role of Bai-Shao towards the antidepressant effect of Chaihu-Shu-Gan-San (CSGS), the metabolic regulation and chemical profiles of CSGS with and without Bai-Shao (QBS) were investigated using metabonomics integrated with chemical fingerprinting. At first, partial least squares regression analysis was applied to characterize the potential biomarkers associated with chronic …	Chronic mild stress model	Chronic mild stress model	Animal model	Sucrose preference test	Wistar rat	Rat	Urine	LC-MS: Waters Acquity Ultra Performance LC system with SYNAPT HDMS system (Waters Corporation, Milford, MA, USA); NMR: Bruker AVIII 600 spectrometer (Bruker Biospin, Germany)	18	Unavailable	26540435	10.1016/j.jchromb.2015.10.007	Chang X, Jia H, Zhou C, et al. Role of Bai-Shao towards the antidepressant effect of Chaihu-Shu-Gan-San using metabonomics integrated with chemical fingerprinting. J Chromatogr B Analyt Technol Biomed Life Sci 2015;1006:16-29.
Study M055	Chen JL 2015	1H NMR-based metabolic profiling of liver in chronic unpredictable mild stress rats with genipin treatment	In this study, the metabolic profiles of aqueous and lipophilic extracts in liver of the chronic unpredictable mild stress (CUMS)-induced rat with genipin treatment were investigated using proton nuclear magnetic resonance (1H NMR) spectroscopy coupled with multivariate data analysis. Rats were weighed and randomly divided into 6 groups (n = 10 in each group): (1) control group, (2) CUMS group, (…	Chronic mild stress model	Chronic mild stress model	Animal model	Sucrose preference test	Sprague-Dawley rat	Rat	Liver	NMR: Bruker 600-MHz AVANCE III NMR spectrometer (Bruker, Germany)	36	Unavailable	26204246	10.1016/j.jpba.2015.07.002	Chen JL, Shi BY, Xiang H, et al. 1H NMR-based metabolic profiling of liver in chronic unpredictable mild stress rats with genipin treatment. J Pharm Biomed Anal 2015;115:150-8.
Study M056	Chen L 2015	[Anti-depressive mechanism of Fufang Chaigui prescription based on neuroendocrine hormone and metabolomic correlation analysis]	The aim of this study was to elucidate the anti-depressive effect of Fufang Chaigui prescription (FFCGF) and its mechanism and investigate its effect on neuroendocrine hormone. Rats were included into a chronic unpredictable mild stress (CUMS) model. The changes in endogenous metabolites were analyzed by using 1H NMR metabolomics to seek the potential biomarkers. Rats were divided into 7 groups (…	Chronic mild stress model	Chronic mild stress model	Animal model	Sucrose preference test	Sprague-Dawley rat	Rat	Serum	NMR: Bruker 600-MHz AVANCE III NMR spectrometer (Bruker, Germany)	56	Unavailable	N/A	10.4268/cjcmm20152034	Chen L, Lliu H, Chen J, et al. Anti-depressive mechanism of Fufang Chaigui prescription based on neuroendocrine hormone and metabolomic correlation analysis. China Journal of Chinese Material Medica 2015;40(20),4080-7. (Article in Chinese)
Study M063	Tian JS 2015b	Investigation on the antidepressant effect of sea buckthorn seed oil through the GC-MS-based metabolomics approach coupled with multivariate analysis	With the objective of finding potential biomarkers of the therapeutic response of sea buckthorn seed oil in chronic unpredictable mild stress (CUMS) rats, urine metabolomics based on gas chromatography-mass spectrometry (GC-MS) coupled with multivariate analysis was applied. Rats were randomly divided into 6 groups (n = 10 in each group): (1) control group, (2) CUMS group, (3) CUMS + high dose of…	Chronic mild stress model	Chronic mild stress model	Animal model	Sucrose preference test	Sprague-Dawley rat	Rat	Urine	GC-MS: Gas chromatograph coupled with a PolarisQ Ion Trap mass spectrometer (Thermo Fisher Scientific Inc., Waltham, MA, USA)	36	Unavailable	26328874	10.1039/c5fo00695c	Tian JS, Liu CC, Xiang H, et al. Investigation on the antidepressant effect of sea buckthorn seed oil through the GC-MS-based metabolomics approach coupled with multivariate analysis. Food Funct 2015;6(11):3585-92.
Study M066	Wu HW 2015	A 1H-NMR-based metabonomic study on the anti-depressive effect of the total alkaloid of Corydalis Rhizoma	In this study, the anti-depressive effect of the total alkaloid of YuanHu (YHTA) was investigated in a chronic unpredictable mild stress (CUMS) rat model using 1H-NMR-based metabonomics. Plasma metabolic profiles were analyzed and multivariate data analysis was applied to discover the metabolic biomarkers in CUMS rats. Rats were divided into 6 groups (n = 8 in each group): (1) control group, (2) …	Chronic mild stress model	Chronic mild stress model	Animal model	Sucrose preference test	Sprague-Dawley rat	Rat	Plasma	NMR: Varian Unity INOVA 600 NMR spectrometer	48	Unavailable	26035102	10.3390/molecules200610047	Wu H, Wang P, Liu M, et al. A 1H-NMR-based metabonomic study on the anti-depressive effect of the total alkaloid of Corydalis Rhizoma. Molecules 2015;20(6):10047-64.
Study M068	Yu XY 2015	A urinary metabolomics study of the metabolic dysfunction and the regulation effect of citalopram in rats exposed to chronic unpredictable mild stress	An untargeted metabolic profiling based on Ultra High Performance Liquid Chromatography coupled with Orbitrap mass spectrometry (UPLC-Orbitrap-MS) has been performed to investigate the urinary metabolic changes between chronic unpredictable mild stress (CUMS) in rats and healthy control rats, and screen for drug efficacy on these changed metabolites after administration of citalopram, then provid…	Chronic mild stress model	Chronic mild stress model	Animal model	Sucrose preference test, forced swimming test	Sprague-Dawley rat	Rat	Urine	LC-MS: UPLC Ultimate 3000 system (Dionex, Germering, Germany), coupled to an Orbitrap mass spectrometer (Thermo Fisher Scientific, Bremen, Germany)	18	Unavailable	N/A	10.1039/c5ra10668k	Yu X, Luo J, Chen L, et al. A urinary metabolomics study of the metabolic dysfunction and the regulation effect of citalopram in rats exposed to chronic unpredictable mild stress. RSC Adv 2015;5, 69800-12.
Study M071	Zhao J 2015	Metabolomic identification of biochemical changes induced by fluoxetine and imipramine in a chronic mild stress mouse model of depression	Metabolomics was applied to a C57BL/6N mouse model of chronic unpredictable mild stress (CMS). Such mice were treated with two antidepressants from different categories: fluoxetine and imipramine. Metabolic profiling of the hippocampus was performed using gas chromatography-mass spectrometry analysis. Mice were randomly divided into 4 groups (n = 7 in each group): (1) control group, (2) CUMS grou…	Chronic mild stress model	Chronic mild stress model	Animal model	Forced swimming test	C57BL/6N mouse	Mouse	Hippocampus	GC-MS: Hewlett-Packard (HP) GC system 6890 Series equipped with 5973 Mass Selective Detector (MSD) system	28	Unavailable	25749400	10.1038/srep08890	Zhao J, Jung YH, Jang CG, et al. Metabolomic identification of biochemical changes induced by fluoxetine and imipramine in a chronic mild stress mouse model of depression. Sci Rep 2015;5:8890.
Study M072	Zhao LS 2015	Metabonomic evaluation of chronic unpredictable mild stress-induced changes in rats by intervention of fluoxetine by HILIC-UHPLC/MS	By optimization of the preparation and analytical conditions in HILIC mode, HILIC-UHPLC/MS was applied for the global metabolic profiling of rat plasma samples generated in an experimental model of chronic unpredictable mild stress (CUMS), and the concomitant investigation of the protective effect of fluoxetine was also evaluated. Rats were randomly divided into 3 groups (n = 8 in each group): (1…	Chronic mild stress model	Chronic mild stress model	Animal model	Sucrose preference test	Sprague-Dawley rat	Rat	Plasma	LC-MS: ACQUITY Ultra Performance Liquid Chromatography system coupled with a triple quadrupole mass spectrometer (Waters Corp., Milford, MA, USA)	24	https://doi.org/10.1371/journal.pone.0129146.s006	26080063	10.1371/journal.pone.0129146	Zhao L, Xiong Z, Lu X, et al. Metabonomic evaluation of chronic unpredictable mild stress-induced changes in rats by intervention of fluoxetine by HILIC-UHPLC/MS. PLoS One 2015;10(6):e0129146.
Study M076	Du HL 2016	Metabonomic identification of the effects of the Zhimu-Baihe saponins on a chronic unpredictable mild stress-induced rat model of depression	This study investigated the anti-depressant activity of the total saponins from Zhimu and Baihe and the mechanisms underlying using a chronic unpredictable mild stress (CUMS)-induced rat model of depression. Optimized pretreatment of samples and mass spectrometry conditions were used to analyze the metabonomic profile of the hippocampus. Rats were randomly divided into 6 groups: (1) control group…	Chronic mild stress model	Chronic mild stress model	Animal model	Sucrose preference test, forced swimming test	Sprague-Dawley rat	Rat	Hippocampus	LC-MS: Agilent 1290 Infinity liquid chromatography system which combined with Agilent 6538 Accurate Mass Quadrupole Time-of-Flight mass spectrometer (Agilent, USA)	67	Unavailable	27371920	10.1016/j.jpba.2016.06.019	Du H, Wang K, Su L, et al. Metabonomic identification of the effects of the Zhimu-Baihe saponins on a chronic unpredictable mild stress-induced rat model of depression. J Pharm Biomed Anal 2016;128:469-79.
Study M078	Gong MJ 2016	Icariin reverses corticosterone-induced depression-like behavior, decrease in hippocampal brain-derived neurotrophic factor (BDNF) and metabolic network disturbances revealed by NMR-based metabonomics in rat	This study aimed to investigate antidepressant-like effect and the possible mechanisms of icariin in a rat model of corticosterone (CORT)-induced depression by using a combination of behavioral and biochemical assessments and NMR-based metabonomics. The depression model was established by subcutaneous injections of CORT for 21 consecutive days in rats, as evidenced by reduced sucrose intake and h…	Corticosterone induced depression model	Other animal model	Animal model	Sucrose preference test, forced swimming test	Sprague-Dawley rat	Rat	Serum, brain, urine	NMR: Bruker AVANCE III 500 MHz spectrometer (BrukerBiospin, Rheinstetten, Germany)	18	Unavailable	26874256	10.1016/j.jpba.2016.02.001	Gong MJ, Han B, Wang SM, et al. Icariin reverses corticosterone-induced depression-like behavior, decrease in hippocampal brain-derived neurotrophic factor (BDNF) and metabolic network disturbances revealed by NMR-based metabonomics in rat. J Pharm Biomed Anal 2016;123:63-73.
Study M095	Xiong ZL 2016	Serum metabonomics study of anti-depressive effect of Xiao-Chai-Hu-Tang on rat model of chronic unpredictable mild stress	In this study, the metabolic profiles and potential biomarkers were investigated in a chronic unpredictable mild stress (CUMS) model after treatment with Xiao-Chai-Hu-Tang (XCHT). Metabonomics based on ultra-high performance liquid chromatography coupled with mass spectrometry was used to profile the metabolic fingerprints of serum obtained from a rat model with chronic unpredictable mild stress …	Chronic mild stress model	Chronic mild stress model	Animal model	Sucrose preference test	Sprague-Dawley rat	Rat	Serum	LC-MS: Waters ACQUITY ultra performance liquid chromatography (UPLC) system coupled with Micromass Quattro Micro API mass spectrometer (Waters Corp., Milford, MA, USA)	32	Unavailable	27398633	10.1016/j.jchromb.2016.06.044	Xiong Z, Yang J, Huang Y, et al. Serum metabonomics study of anti-depressive effect of Xiao-Chai-Hu-Tang on rat model of chronic unpredictable mild stress. J Chromatogr B Analyt Technol Biomed Life Sci 2016;1029-1030:28-35.
Study M096	Yu XY 2016	A metabolomics-based approach for ranking the depressive level in a chronic unpredictable mild stress rat model	An untargeted metabolomics study to investigate the metabolome change in plasma, hippocampus and prefrontal cortex (PFC) in an animal model with a major depressive disorder (MDD) had been conducted. Metabolomic profiling for the different bio-samples was analyzed by using Ultra-High Performance Liquid Chromatography coupled with Orbitrap mass spectrometry (UPLC-Orbitrap-MS). Rats were divided int…	Chronic mild stress model	Chronic mild stress model	Animal model	Sucrose preference test, forced swimming test	Wistar rat	Rat	Plasma, hippocampus, pefrontal cortex	LC-MS: UPLC Ultimate 3000 system (Dionex, Germering, Germany) with Orbitrap mass spectrometer (Thermo Fisher Scientific, Bremen, Germany)	30	Unavailable	N/A	10.1039/C6RA00665E	Yu X, Qiao S, Wang D, et al. A metabolomics-based approach for ranking the depressive level in a chronic unpredictable mild stress rat model. RSC Adv 2016;6,25751-65.
Study M101	Bharwani A 2017	Oral treatment with Lactobacillus rhamnosus attenuates behavioural deficits and immune changes in chronic social stress	Male C57BL/6 mice treated orally over 28 days with either Lactobacillus rhamnosus (JB-1)™ or vehicle were subjected to chronic social defeat (CSD) and assessed for alterations in behaviour and immune cell phenotype. 16S rRNA sequencing and LC-MS were employed to analyse the faecal microbial community and metabolite profile. Mice were divided into 4 groups: (1) control group (no stress and no drug…	Social defeat model	Social defeat model	Animal model	Social interaction test	C57BL/6 mouse	Mouse	Faece	LC-MS: Waters ACQUITY ultra-performance liquid chromatography (UPLC) with Thermo Scientific Q-Exactive high resolution/accurate mass spectrometer	35	Unavailable	28073366	10.1186/s12916-016-0771-7	Bharwani A, Mian MF, Surette MG, et al. Oral treatment with Lactobacillus rhamnosus attenuates behavioural deficits and immune changes in chronic social stress. BMC Med 2017;15(1):7.
Study M104	Du HL 2017a	Metabolic profiles revealed synergistically antidepressant effects of lilies and Rhizoma Anemarrhenae in a rat model of depression	In this study, untargeted metabolomics was applied using mass spectrometry to identify metabolic signatures associated with depression in serum and explored the antidepressant effects of lilies and Rhizoma Anemarrhenae on an experimental model of chronic unpredictable mild stress (CUMS). Meanwhile metabolomics based on UHPLC-Q-TOF-MS was used to study the change in metabolites in CUMS rat serum a…	Chronic mild stress model	Chronic mild stress model	Animal model	Sucrose preference test, forced swimming test	Sprague-Dawley rat	Rat	Serum	LC-MS: Agilent 1290 Infinity LC system equipped with Agilent 6538 accurate mass quadrupole time-of-flight mass spectrometer (Agilent, USA)	59	Unavailable	28009452	10.1002/bmc.3923	Du H, Zhao H, Lai X, et al. Metabolic profiles revealed synergistically antidepressant effects of lilies and Rhizoma Anemarrhenae in a rat model of depression. Biomed Chromatogr 2017;31(7).
Study M108	Lei TL 2017	A comparative study of the main constituents and antidepressant effects of raw and vinegar-baked Bupleuri Radix in rats subjected to chronic unpredictable mild stress	The present study identified the main chemical compositions in Bupleuri Radix (BR) and vinegar-baked Bupleuri Radix (VBBR). Furthermore, behavioral studies along with biochemical assessments, as well as 1H NMR analysis of the hippocampus and liver were employed to systematically assess the pathology of depression and therapeutic effects of BR and VBBR using a rat model of chronic unpredictable mi…	Chronic mild stress model	Chronic mild stress model	Animal model	Sucrose preference test	Sprague-Dawley rat	Rat	Hippocampus, liver	NMR: Brucker AV 600 MHz (Brucker, Germany) superconducting Fourier transform NMR spectrometer	30	Unavailable	N/A	10.1039/c7ra04724j	Lei T, Wang Y, Li M, et al. A comparative study of the main constituents and antidepressant effects of raw and vinegar-baked Bupleuri Radix in rats subjected to chronic unpredictable mild stress. RSC Adv 2017;7(52),32652-63.
Study M130	Bai SJ 2017a	Insight into the metabolic mechanism of Diterpene Ginkgolides on antidepressant effects for attenuating behavioural deficits compared with venlafaxine	Here, we examined the effects of Diterpene Ginkgolides (DG) and venlafaxine (VLX) in a chronic social defeat stress model of depression. Both DG and VLX attenuated stress-induced social deficits, despair behaviour and exploratory behaviour. To elucidate the metabolic changes underlying the antidepressive effects of DG and VLX, we investigated candidate functional pathways in the prefrontal cortex…	Social defeat model	Social defeat model	Animal model	Sucrose preference test, forced swimming test, tail suspension test, social interaction test	C57BL/6 mouse	Mouse	Prefrontal cortex	GC-MS: Agilent GC system 7890 A equipped with 5975 C mass-selective detector system	31	Unavailable	28852120	10.1038/s41598-017-10391-1	Bai S, Zhang X, Chen Z, et al. Insight into the metabolic mechanism of Diterpene Ginkgolides on antidepressant effects for attenuating behavioural deficits compared with venlafaxine. Sci Rep 2017;7(1):9591.
Study M133	Lu LL 2012	[Antidepressant-like active fraction of Xiaoyaosan by metabonomics based [1H] NMR spectroscopy]	The aim of this study was to identify the active fraction of Xiaoyaosan in producing antidepressant effect by applying 1H NMR spectroscopy based metabonomic approach. Plasma metabolomics were analyzed. Rats were divided into 7 groups (n = 6 in each group): (1) control group, (2) CUMS group, (3) CUMS + XY-A group (stress plus XY-A treatment at the dose of 0.24 g/kg), (4) CUMS + XY-B group (stress …	Chronic mild stress model	Chronic mild stress model	Animal model	Not reported	Sprague-Dawley rat	Rat	Plasma	NMR: Varian INOVA 600 spectrometer	42	Unavailable	N/A	10.3867/j.issn.1000-3002.2012.02.018	Lu L, Zhou Y, Ma Z, et al. [Antidepressant-like active fraction of Xiaoyaosan by metabonomics based [1 H] NMR spectroscopy]. Chin J Pharmacol Toxicol 2012;26(2):225-30. (Article in Chinese)
Study M134	Li JJ 2014	[Metabonomics study on antidepressant effect of Banxia-houpo decoction]	Partial Least Squares analysis methods were used to characterize rat urine obtained after chromic exposure Banxia-Houpo decoction. A LC-MS-based urinary metabolomics method was applied to evaluate the efficacy of Banxia-Houpo decoction (BH) on rat model of chronic restraint stress (CRS). Rats were divided into 3 groups (n = 5 in each group): (1) control group, (2) CRS group (restraint stress for …	Chronic restraint stress model	Chronic restraint stress model	Animal model	Forced swimming test	Sprague-Dawley rat	Rat	Urine	LC-MS: Agilent 1260 LC system with 6410 triple quadrupole tandem mass spectrometer (Agilent Technologies Co.)	15	Unavailable	N/A	N/A	Li J, Lin S, Guo C, et al. [Metabonomics study on antidepressant effect of Banxia-houpo decoction]. Science Technology and Engineering 2014;14(28):22-6. (Article in Chinese)
Study M135	Yang P 2014b	[Study on anti-depression of Baijin capsule based on metabolomics]	The aim of this study was to explore the mechanism of Baijin capsule in the treatment of depression based on metabolomics. Rats modeled by chronic unpredictable mild stress were made as experimental objects. The effect of modeling and antidepressant efficacy of Baijin capsule was appraised before the study of brain metabolomics with the results of determination including the body weight, sucrose …	Chronic mild stress model	Chronic mild stress model	Animal model	Sucrose consumption test	Sprague-Dawley rat	Rat	Brain	LC-MS: Waters ACQUITY UPLC/Xevo G2 Q-TOF (Waters, USA)	40	Unavailable	N/A	10.3969/j.issn.1673-7202.2014.10.026	Yang P, Li X, Lin L, et al. [Study on anti-depression of Baijin capsule based on metabolomics]. World Chinese Medicine 2014;9(10):1341-5. (Article in Chinese)
Study M136	Xing H 2015	Determination of depression biomarkers in rat plasma by liquid chromatography-mass spectrometry for the study of the antidepressant effect of Zhi-Zi-Hou-Po decoction on rat model of chronic unpredictable mild stress	The present study was designed to develop a liquid chromatography-mass spectrometry (LC-MS) method for simultaneous determination of depression biomarkers: tryptophan (Trp), phenylalanine (Phe), tyrosine (Tyr), indole-3-acetic acid (IAA), hippuric acid (HA), phenaceturic acid (PA), creatinine (Cr), glutamic acid (Glu), succinic acid (SA) and gama-aminobutyric acid (GABA), as well as to study the …	Chronic mild stress model	Chronic mild stress model	Animal model	Sucrose preference test	Sprague-Dawley rat	Rat	Plasma	LC-MS: LC-MS 2010EV system (Shimadzu, Japan)	40	Unavailable	25770791	10.1016/j.jchromb.2015.02.037	Xing H, Zhang K, Zhang R, et al. Determination of depression biomarkers in rat plasma by liquid chromatography-mass spectrometry for the study of the antidepressant effect of Zhi-Zi-Hou-Po decoction on rat model of chronic unpredictable mild stress. J Chromatogr B Analyt Technol Biomed Life Sci 2015; 988:135-42.
Study M137	Zhai XJ 2015c	LC-MS/MS based studies on the anti-depressant effect of hypericin in the chronic unpredictable mild stress rat model	The aim of this study was to investigate the anti-depression effects of hypericin on chronic unpredictable mild stress (CUMS) model rats and identify the possible mechanisms. In this study, the protective effects of HY on CUMS-induced depression in rats were investigated by using a combination of behavioral assessments and urinary metabolites analysis. Urinary metabolites analyses were performed …	Chronic mild stress model	Chronic mild stress model	Animal model	Sucrose preference test	Sprague-Dawley rat	Rat	Urine, plasma	LC-MS: Shimadzu LC-30AD pump (Shimadzu, Kyoto, Japan) with API QTRAP 5500 triple quadrupole mass spectrometer (AB/MDSSciex, Ontario, Canada)	24	Unavailable	25957811	10.1016/j.jep.2015.04.053	Zhai XJ, Chen F, Chen C, et al. LC-MS/MS based studies on the anti-depressant effect of hypericin in the chronic unpredictable mild stress rat model. J Ethnopharmacol 2015; 169:363-9.
Study M140	Liu JY 2016	[Effect of typical antidepressant drugs on the serum endogenous metabolites profile in rat]	The aim of this study was to explore the mechanism of venlafaxine, paroxetine and St. John's wort extract by comparing the changes of endogenous metabolites profile in rat serum. These three drugs were employed to intervene in rats exposed to the chronic unpredictable mild stress (CUMS). Serum samples from all of rats were collected for a 1H-NMR metabolomics analysis to find the differences of me…	Chronic mild stress model	Chronic mild stress model	Animal model	Sucrose preference test	Sprague-Dawley rat	Rat	Serum	NMR: Bruker AVANCE III 600 spectrometer	40	Unavailable	N/A	10.11669/cpj.2016.23.008	Liu J, Liu C, Jia J. [Effect of typical antidepressant drugs on the serum endogenous metabolites profile in rat]. Chin Pharm J 2016; 51(23):2018-24. (Article in Chinese)
Study M141	Qian Z 2016	Effects of Jiaotaiwan on depressive-like behavior in mice after lipopolysaccharide administration	This study is to determine whether Jiaotaiwan (JTW) was benefit for the treatment of lipopolysaccharide (LPS)-induced depression-like behavior in mice and explore its possible mechanism. Mice were divided into 5 groups (n = 20 in each group): (1) control group, (2) LPS group (LPS-induced group, 0.9 % physiological saline, 10 ml/kg), (3) LPS + fluoxetine group (LPS plus fluoxetine treatment at the…	Lipopolysaccharide induced depression model	Lipopolysaccharide induced depression model	Animal model	Sucrose preference test, forced swimming test, tail suspension test	ICR mouse	Mouse	Prefrontal cortex	LC-MS: Waters ACQUITY UPLC system with Waters ACQUITY triple-quadrupole tandem mass spectrometer (Waters Corp., Milford, MA, USA)	50	Unavailable	27796565	10.1007/s11011-016-9925-8	Zhe Q, Sulei W, Weiwei T, et al. Effects of Jiaotaiwan on depressive-like behavior in mice after lipopolysaccharide administration. Metab Brain Dis 2017; 32(2):415-26.
Study M144	Zhang W 2017	[Antidepressant effect and mechanism of Gross saponins of Tribulus terrestris]	The aim of this study was to study the antidepressant effect and mechanism of Gross saponins of Tribulus terrestris (GSTT). The model of depression was established by unpredictable chronic mild stress (UCMS), then open field test (OFT) and tail suspension test (TST) were used to evaluate the behavioral changes. LC-MS/MS method was employed to measure blood neurotransmitters. All the rats were div…	Chronic mild stress model	Chronic mild stress model	Animal model	Tail suspension test	Wistar rat	Rat	Plasma	LC-MS: Agilent 1290 HPLC system with Agilent 6410 triple stage quadrupole mass spectrometer (Agilent Technologies, Santa Clara, CA, USA)	48	Unavailable	N/A	10.3969/j.issn.1001-1978.2017.03.011	Zhang W, Yu Z, Mei T, et al. Antidepressant effect and mechanism of Gross saponins of Tribulus terrestris. Chinese Pharmacological Bulletin 2017; 33(3):343-8. (Article in Chinese)
Study M146	Zhao SJ 2017	[Regulation of seabuckthorn seed oil on metabolic pathway disturbances on rats exposed to chronic unpredictable mild stress]	The aim of this study was to analyze and explore the changes of the metabolites in serum and urine of the chronic unpredictable depression rat model (CUMS) rats disturbed by seabuckthorn seed oil (SSO) with using nuclear magnetic resonance spectroscopy (1H NMR) and KEGG database. CUMS was prepared and the rats seabuckthorn seed oil was ig given to intervene at the same time for four weeks. Then t…	Chronic mild stress model	Chronic mild stress model	Animal model	Sucrose preference test	Sprague-Dawley rat	Rat	Serum, urine	NMR: Bruker 600-MHz AVANCE III NMR	36	Unavailable	N/A	10.7501/j.issn.0253-2670.2017.13.015	Zhao S, Zhao X, Xiang H, et al. [Regulation of seabuckthorn seed oil on metabolic pathway disturbances on rats exposed to chronic unpredictable mild stress]. Chinese Traditional and Herbal Drugs 2017; 48(13):2682-90. (Article in Chinese)
Study M147	Eskelund A 2017	Drugs with antidepressant properties affect tryptophan metabolites differently in rodent models with depression-like behavior	Here, effects of different drugs with antidepressant properties (vortioxetine, fluoxetine, and ketamine) on various tryptophan metabolites in different brain regions and plasma were examined using tandem mass spectrometry (LC-MS/MS), in Flinders Sensitive Line rats, a genetic rat model of depression, and its controls: Flinders Sensitive Line and Sprague-Dawley rats. In Experiment 1 (acute treatme…	Flinders sensitive line model	Other animal model	Animal model	Not reported	Sprague-Dawley rat	Rat	Plasma, liver, brain, hypothalamus, frontal cortex, hippocampus, striatum, midbrain, cerebellum	LC-MS: Waters Acquity HPLC system with Waters Quattro Premier XE triple quadrupole mass spectrometer (Waters Corporation, Milford, MA, USA)	192	Unavailable	28407315	10.1111/jnc.14043	Eskelund A, Li Y, Budac DP, et al. Drugs with antidepressant properties affect tryptophan metabolites differently in rodent models with depression-like behavior. J Neurochem 2017; 142(1):118-31.
Study M148	Jia HM 2017	Chaihu-Shu-Gan-San regulates phospholipids and bile acid metabolism against hepatic injury induced by chronic unpredictable stress in rat	In this study, the protection of Chaihu-Shu-Gan-San (CSGS) against hepatic injury induced by chronic unpredicted mild stress (CUMS) treatment was explored by metabonomics study and gene expression of the rat liver tissue. All the rats were divided into the following 4 groups (n = 10 in each group): (1) control group, (2) CUMS group, (3) CUMS + CSGS group (stressor plus CSGS treatment at the dose …	Chronic mild stress model	Chronic mild stress model	Animal model	Sucrose preference test	Wistar rat	Rat	Liver	LC-MS: Waters ACQUITY UPLC System with SYNAPT HDMS system Q-TOF analyzer	40	Unavailable	28886478	10.1016/j.jchromb.2017.08.003	Jia HM, Yu M, Ma LY, et al. Chaihu-Shu-Gan-San regulates phospholipids and bile acid metabolism against hepatic injury induced by chronic unpredictable stress in rat. J Chromatogr B Analyt Technol Biomed Life Sci 2017; 1064:14-21.
Study M150	Fischer CW 2015	Interferon-alpha treatment induces depression-like behaviour accompanied by elevated hippocampal quinolinic acid levels in rats	The aim of this study was to investigate the effects of IFN-α on depression-like behaviour and central metabolites of the tryptophan-kynurenine pathway in rats. Secondly, the modulating effects of an antidepressant (imipramine) and anti-inflammatory drug (celecoxib) on IFN-α-induced behavioural and pathophysiological changes in the brain were explored. Eight compounds were measured (tryptophan, 5…	Interferon-alpha induced depression model	Other animal model	Animal model	Sucrose preference test, forced swimming test	Sprague-Dawley rat	Rat	Frontal cortex, hippocampus, hypothalamus	LC-MS: Waters i-Class Acquity UPLC system with Waters Quattro Premier Tandem mass spectrometer	40	Unavailable	26205824	10.1016/j.bbr.2015.07.015	Fischer CW, Eskelund A, Budac DP, et al. Interferon-alpha treatment induces depression-like behaviour accompanied by elevated hippocampal quinolinic acid levels in rats. Behav Brain Res 2015; 293:166-72.
Study M152	Guo XL 2017	Effects of refined Xiaoyaosan on depressive-like behaviors in rats with chronic unpredictable mild stress through neurosteroids, their synthesis and metabolic enzymes	The aim of this study was to observe the effects of refined Xiaoyaosan (XYS) on the depressive-like behaviors in rats with chronic unpredictable mild stress (CUMS), and to explore the relationship between the changes of neurosteroids and mRNA expressions of their synthesis and metabolic enzymes, and the mechanism of XYS in the treatment of depression. The levels of pregnenolone, progesterone and …	Chronic mild stress model	Chronic mild stress model	Animal model	Sucrose preference test	Sprague-Dawley rat	Rat	Hippocampus, amygdala	LC-MS: not reported	24	Unavailable	28825678	10.3390/molecules22081386	Guo X, Qiu W, Liu Y, et al. Effects of refined Xiaoyaosan on depressive-like behaviors in rats with chronic unpredictable mild stress through neurosteroids, their synthesis and metabolic enzymes. Molecules 2017; 22(8).E1386.
Study M165	Yang P 2014a	Alterations of amino acid level in depressed rat brain	The aim of this study was to discover new biomarkers for laboratory diagnostics of depression through determining and analyzing the levels of amino acids in rats' brain as well as providing potentially appropriate amino acids in plasma for future clinical diagnosis of depression and improvement of antidepressants. The determination of 34 amino acids through entire rats' brain was conducted in thi…	Chronic mild stress model	Chronic mild stress model	Animal model	Sucrose preference test	Sprague-Dawley rat	Rat	Brain	LC-MS: Ultimate3000 HPLC (DIONEX, USA) and QTRAP LC-MS/MS 3200 (AB SCIEX, USA) with Agilent 6460 Triple Quad LC/MS	21	Unavailable	25352755	10.4196/kjpp.2014.18.5.371	Yang P, Li X, Ni J, et al. Alterations of amino acid level in depressed rat brain. Korean J Physiol Pharmacol 2014; 18(5): 371-6.
Study M166	Zheng X 2014	Peripheral immunomodulation with ginsenoside Rg1 ameliorates neuroinflammation-induced behavioral deficits in rats	In this study, the authors reported that neuroinflammation-induced behavioral abnormality could be effectively attenuated with immunomodulatory agents that need not to gain brain penetration. In a rat model with intracerebral lipopolysaccharide (LPS) challenge, the authors validated that ginsenoside Rg1 (Rg1), a well established anti-inflammatory agent, was unable to produce a direct action in th…	Lipopolysaccharide induced depression model	Lipopolysaccharide induced depression model	Animal model	Sucrose preference test	Wistar rat	Rat	Cerebral cortex, plasma	LC-MS: LC-MS (Shimazu, Nakagyo-ku, Kyoto, Japan)	36	Unavailable	24161284	10.1016/j.neuroscience.2013.10.023	Zheng X, Liang Y, Kang A, et al. Peripheral immunomodulation with ginsenoside Rg1 ameliorates neuroinflammation-induced behavioral deficits in rats. Neuroscience 2014;256:210-22.
Study M170	Zhao LS 2015	In vivo study on the neurotransmitters and their metabolites change in depressive disorder rat plasma by ultra high performance liquid chromatography coupled to tandem mass spectrometry	A sensitive and versatile, ultra-high performance, liquid chromatography-tandem mass spectrometry (UHPLC-MS/MS) method coupled to pre-column derivatization for the simultaneous determination of 5-hydroxytryptamine (5-HT), 5-hydroxyindoleacetic acid (5-HIAA), dopamine (DA), norepinephrine (NE), homovanillic acid (HVA), γ-aminobutyric acid (GABA) and glutamic acid (Glu) was developed and validated …	Chronic mild stress model	Chronic mild stress model	Animal model	Not reported	Sprague-Dawley rat	Rat	Plasma	LC-MS: ACQUITY UPLC system with Micromass Quattro Micro API mass spectrometer (Waters Corp., Milford, MA, USA)	18	Unavailable	25746753	10.1016/j.jchromb.2015.02.029	Zhao L, Zheng S, Su G, et al. In vivo study on the neurotransmitters and their metabolites change in depressive disorder rat plasma by ultra high performance liquid chromatography coupled to tandem mass spectrometry. J Chromatogr B Analyt Technol Biomed Life Sci 2015;988:59-65.
Study M171	Zhu XX 2015	Danzhi Xiaoyao San ameliorates depressive-like behavior by shifting toward serotonin via the downregulation of hippocampal indoleamine 2,3-dioxygenase	The aim of this study was to investigate the hypothesis that Danzhi Xiaoyao San (DXS) treats depressive-like behavior by shifting the balance of the kynurenine (Kyn)/serotonin (5-HT) pathway toward the 5-HT pathway through the downregulation of hippocampal indoleamine 2,3-dioxygenase (IDO). Rats were divided into the following 4 groups (n = 10 in each group): (1) control group, (2) CUMS group, (3…	Chronic mild stress model	Chronic mild stress model	Animal model	Sucrose preference test	Sprague-Dawley rat	Rat	Hippocampus	LC-MS: Prominence 20A series UFLC System (Shimadzu, Kyoto, Japan) with API4000 Qtrap MS system (ABSciex, Massachusetts, USA)	40	Unavailable	25435286	10.1016/j.jep.2014.11.031	Zhu X, Jing L, Chen C, et al. Danzhi Xiaoyao San ameliorates depressive-like behavior by shifting toward serotonin via the downregulation of hippocampal indoleamine 2,3-dioxygenase. J Ethnopharmacol 2015;160:86-93.
Study M176	Xu P 2016	Antidepressant-like effects and cognitive enhancement of the total phenols extract of Hemerocallis citrina Baroni in chronic unpredictable mild stress rats and its related mechanism	The authors designed to evaluate the antidepressant and cognitive improvement effect of total phenols extract of Hemerocallis citrina Baroni (HCPE) using a chronic unpredictable mild stress (CUMS) model, and the potential mechanisms were explored by investigating the corticosterone (CORT), monoamine neurotansmitters, brain-derived neurotropic factor (BDNF) and oxidative stress. The depression rat…	Chronic mild stress model	Chronic mild stress model	Animal model	Sucrose preference test	Sprague-Dawley rat	Rat	Frontal cortex, hippocampus	LC-MS: ultra-performance liquid chromatography tandem mass spectrometry	60	Unavailable	27623554	10.1016/j.jep.2016.09.023	Xu P, Wang KZ, Lu C, et al. Antidepressant-like effects and cognitive enhancement of the total phenols extract of Hemerocallis citrina Baroni in chronic unpredictable mild stress rats and its related mechanism. J Ethnopharmacol 2016;194:819-26.
Study M179	Jiang N 2017	[Antidepressant effects of the extract of Dendrobium nobile Lindl on chronic unpredictable mild stress-induced depressive mice]	The aim of this study was to investigate whether the extract of Dendrobium nobile Lindl (DNL) has an antidepressant effect on chronic unpredictable mild stress (CUMS)-induced depressive mice. Mice were divided into the following 6 groups (n = 12 in each group): (1) control group, (2) CUMS group, (3) CUMS + paroxetine group (stressor plus paroxetine treatment at the dose of 10 mg/kg), (4) CUMS + l…	Chronic mild stress model	Chronic mild stress model	Animal model	Sucrose preference test, forced swimming test, tail suspension test	BALB/c mouse	Mouse	Cerebral cortex, hippocampus	LC-MS: Agilent 1200 series HPLC (Agilent Technologies, Inc., USA) with Q-Trap5500 mass spectrometer Q-Trap5500 (Applied Biosystems, USA)	48	Unavailable	28435974	10.13294/j.aps.2017.0006	Jiang N, Fan LX, Yang YJ, et al. [Antidepressant effects of the extract of Dendrobium nobile Lindl on chronic unpredictable mild stress-induced depressive mice]. Sheng Li Xue Bao 2017;69(2):159-66. (Article in Chinese)
Study M182	Banasr M 2010	Glial pathology in an animal model of depression: reversal of stress-induced cellular, metabolic and behavioral deficits by the glutamate-modulating drug riluzole	This study investigates changes in glial function occurring in the rat prefrontal cortex (PFC) after chronic unpredictable stress (CUS), a rodent model of depression. Furthermore, we analyzed the effects of riluzole, a Food and Drug Administration-approved drug for the treatment of amyotrophic laterosclerosis, known to modulate glutamate release and facilate glutamate uptake, on CUS-induced glial…	Chronic mild stress model	Chronic mild stress model	Animal model	Sucrose preference test, active avoidance test	Sprague-Dawley rat	Rat	Plasma, prefrontal cortex	NMR: Bruker AVANCE spectrometer (Bruker Instruments)	32	Unavailable	18825147	10.1038/mp.2008.106	Banasr M, Chowdhury GM, Terwilliger R, et al. Glial pathology in an animal model of depression: reversal of stress-induced cellular, metabolic and behavioral deficits by the glutamate-modulating drug riluzole. Mol Psychiatry 2010;15(5):501-11.
Study M191	Chandrasekhar BVS 2017	A focus on the effect of L-theanine on improving depression and cognition in C57BL/J male mice subjected for chronic stress induced neuroinﬂammation	The aim of this study was to elucidate the effect and mechanism of L-theanine on chronic restrainer stress (CRS) induced neuroinﬂammation, anxiety-like, depression, learning and memory impairment in C57BL/J male mice. Chronic restrain stress was induced by well ventilated 50 ml conical tube for 6 hours/day 21 consecutive days. After stressor cessation behavioral and recognition tests were conduct…	Chronic restraint stress model	Chronic restraint stress model	Animal model	Forced swimming test	C57BL/J mouse	Mouse	Prefrontal cortex	LC-MS: Shimadzu LCMS 8040 triple quadrupole system with UHPLC (NEXERA)	24	Unavailable	N/A	10.13005/bpj/1199	Chandrasekhar BVS, Elango P, Maheswari SU, et al. A focus on the effect of L-theanine on improving depression and cognition in C57BL/J male mice subjected for chronic stress induced neuroinﬂammation. Biomed Pharma J 2017, 10(2):1015-27.
Study M193	Sartorius A 2007	Elevated spectroscopic glutamate/gamma-amino butyric acid in rats bred for learned helplessness	In this study, the effect of alterations of gamma-aminobutyric acid (GABA) and glutamate (Glu) were investigated in the congenital learned helplessness (cLH) paradigm. Proton magnetic resonance spectroscopy is an important monitoring tool to bridge the findings in clinical and preclinical studies. Rats were divided into the following 6 groups: (1) control group (outbred SD rats treated with salin…	Learned helplessness model	Learned helplessness model	Animal model	Active escape test	Sprague-Dawley rat	Rat	Hippocampus, prefrontal cortex	NMR: 9.4 T Bruker AVC400 spectrometer (Bruker BioSpin GmbH, Silberstreifen, Rheinstetten, Germany)	42	Unavailable	17712276	10.1097/WNR.0b013e3282742153	Sartorius A, Mahlstedt MM, Vollmayr B, et al. Elevated spectroscopic glutamate/gamma-amino butyric acid in rats bred for learned helplessness. Neuroreport 2007;18(14):1469-73.
Study M198	Hill MN 2008b	Regional alterations in the endocannabinoid system in an animal model of depression: effects of concurrent antidepressant treatment	The aim of this study was to analysis the endocannabinoid system in an animal model of depression. For behavioral testing, one cohort of animals was either subjected to 21 days of chronic unpredictable stress (CUS) or acted as cage controls and were handled weekly. For biochemical assays, rats were divided into the following 4 groups (n = 8 in each group): (1) control group, (2) imipramine group …	Chronic mild stress model	Chronic mild stress model	Animal model	Not reported	Long-Evans rat	Rat	Plasma, prefrontal cortex, hippocampus, hypothalamus, amygdala, midbrain, ventral striatum	LC-MS: not reported	31	Unavailable	18643796	10.1111/j.1471-4159.2008.05567.x	Hill MN, Carrier EJ, McLaughlin RJ, et al. Regional alterations in the endocannabinoid system in an animal model of depression: effects of concurrent antidepressant treatment. J Neurochem 2008;106(6):2322-36.
Study M205	Ding XF 2017	Involvement of the glutamate/glutamine cycle and glutamate transporter GLT-1 in antidepressant-like effects of Xiao Yao san on chronically stressed mice	This study aimed to assess the chronic antidepressant effects of Xiao Yao san (XYS) and fluoxetine in depressed mice induced by chronic unpredictable mild stress (CUMS) and its association with alterations in glutamate/glutamine cycle and glutamate transporters. Mice were divided into the following 4 groups: (1) control group, (2) CUMS group, (3) CUMS + XYS group (stressor plus Xiao Yao san treat…	Chronic mild stress model	Chronic mild stress model	Animal model	Sucrose preference test, forced swimming test	Mouse	Mouse	Hippocampus	LC-MS: not reported	20	Unavailable	28629384	10.1186/s12906-017-1830-0	Ding XF, Li YH, Chen JX, et al. Involvement of the glutamate/glutamine cycle and glutamate transporter GLT-1 in antidepressant-like effects of Xiao Yao san on chronically stressed mice. BMC Complement Altern Med 2017;17(1):326.
Study M210	Ma ZJ 2017	[Preliminary screening of biomarkers for curcumin's antidepressant effect based on metabonomics method]	The aim of this study was to screen potential biomarkers of curcumin related to treating depression rats by using metabolomics means, so as to explore the antidepressant action mechanism of curcumin. Rats were divided into the following 4 groups (n = 8 in each group): (1) control group, (2) CUMS group, (3) CUMS + curcumin group (stressor plus curcumin treatment at the dose of 200 mg/kg), (4) CUMS…	Chronic mild stress model	Chronic mild stress model	Animal model	Sucrose preference test	Sprague-Dawley rat	Rat	Serum	LC-MS: LC-MS-IT-TOF (Shimadzu, Japan)	24	Unavailable	29218948	10.19540/j.cnki.cjcmm.20170710.003	Ma ZJ, Zhang W, Dong JM, et al. [Preliminary screening of biomarkers for curcumin's antidepressant effect based on metabonomics method]. China Journal of Chinese Materia Medica 2017;42(18), 3596-601. (Article in Chinese)
Study M353	Perrine SA 2014	Ketamine reverses stress-induced depression-like behavior and increased GABA levels in the anterior cingulate: an 11.7 T 1H-MRS study in rats	In this study male Sprague-Dawley rats were subjected to a modified chronic unpredictable stress (CUS) paradigm that used a random pattern of unpredictable stressors twice daily for 10 days to explore the early developmental stages of depression-like endophenotypes. Control rats were handled daily for 10 days. Some rats from each treatment group received an injection of ketamine (40 mg/kg) after …	Chronic mild stress model	Chronic mild stress model	Animal model	Forced swimming test	Sprague-Dawley rat	Rat	Anterior cingulate cortex	NMR: Bruker 11.7 T magnet with Avance DRX-500 console (Bruker Biospin Corp., Billerica, MA)	27	Unavailable	24246571	10.1016/j.pnpbp.2013.11.003	Perrine SA, Ghoddoussi F, Michaels MS, et al. Ketamine reverses stress-induced depression-like behavior and increased GABA levels in the anterior cingulate: an 11.7 T 1H-MRS study in rats. Prog Neuropsychopharmacol Biol Psychiatry 2014;51:9-15.
Study M450	Wang JJ 2018	Regulation of the kynurenine metabolism pathway by Xiaoyao San and the underlying effect in the hippocampus of the depressed rat	The present study aimed to investigate the antidepressant effects of Xiaoyao San (XYS) in a rat model of chronic unpredictable mild stress (CUMS) and the underlying mechanisms. Rats were divided into the following 4 groups (n = 6 in each group): (1) control group, (2) CUMS group, (3) CUMS + high dose of XYS group (stressor plus XYS treatment at the dose of 10.53 g/kg), and (4) CUMS + paroxetine g…	Chronic mild stress model	Chronic mild stress model	Animal model	Sucrose preference test, forced swimming test	Sprague-Dawley rat	Rat	Plasma	LC-MS: Agilent 1200 HPLC system with Agilent 6410 triple quadrupole mass spectrometer (Agilent Technologies, Inc., CA, USA)	24	Unavailable	29217494	10.1016/j.jep.2017.11.037	Wang J, Li X, He S, et al. Regulation of the kynurenine metabolism pathway by Xiaoyao San and the underlying effect in the hippocampus of the depressed rat. J Ethnopharmacol 2018;214:13-21.
Study M454	Du HL 2017b	Metabolic analysis of the antidepressive effects of Yangxinshi Tablet in a vascular depression model in mice	The objective of the study was to identify biomarkers related to vascular depression in hippocampus and explore the antidepressive effects of Yangxinshi Tablet (YXST) on the mouse model. Mice were divided into the following 3 groups: (1) control group, (2) vascular depression model group, and (3) vascular depression model + YXST group (vascular depression model plus Yangxinshi Tablet treatment at…	Vascular depression model	Other animal model	Animal model	Tail suspension test	ICR mouse	Mouse	Hippocampus	LC-MS: Agilent 1290 Infinity LC system with Agilent 6538 Accurate mass quadrupole time-of-flight mass spectrometer (Agilent, USA)	23	Unavailable	28992663	10.1002/bmc.4114	Du H, Zhang H, Zhao Y, et al. Metabolic analysis of the antidepressive effects of Yangxinshi Tablet in a vascular depression model in mice. Biomed Chromatogr 2017.
Study M457	Gao XX 2018	Deciphering the differential effective and toxic responses of Bupleuri Radix following the induction of chronic unpredictable mild stress and in healthy rats based on serum metabolic profiles	This study aimed to decipher the differential effective and toxic responses of Bupleuri Radix (PBR) in chronic unpredictable mild stress (CUMS) and healthy rats based on serum metabolic profiles. Rats were divided into the following 17 groups (n = 8 in each group): (1) control group, (2) CUMS group, (3-9) seven different doses of PBR group (stressor plus Bupleuri Radix treatment at the dose of co…	Chronic mild stress model	Chronic mild stress model	Animal model	Sucrose preference test	Sprague-Dawley rat	Rat	Serum	LC-MS: ultra-performance liquid chromatography system (UHPLC) (Thermo-Fisher, USA) with Q Exactive Orbitrap-MS (Thermo-Fisher, USA)	32	Unavailable	29379441	10.3389/fphar.2017.00995	Gao X, Liang M, Fang Y, et al. Deciphering the differential effective and toxic responses of Bupleuri Radix following the induction of chronic unpredictable mild stress and in healthy rats based on serum metabolic profiles. Front Pharmacol 2018;8:995.
Study M462	ST000903	Pharmacometabolomic analysis of rat hippocampus and plasma in response to chronic stress and albiflorin treament	Depression is a complex and multifactorial disorder with various co-morbid symptoms. Current pharmacotherapies are limited by slow onset, low efficacy, and distressing side effects. Natural products are a robust source of new drugs. To understand the mechanisms of action of albiflorin, the authors examined the changes in global patterns of metabolism in the hippocampus and plasma of chronic stres…	Chronic mild stress model	Chronic mild stress model	Animal model	Not reported	Sprague-Dawley rat	Rat	Plasma	LC-MS: Waters ACQUITY UPLC with SCIEX Qtrap 6500 mass spectrometer	33	http://www.metabolomicsworkbench.org/data/DRCCMetadata.php?Mode=Study&StudyID=ST000903	N/A	10.21228/M8MT2H	http://www.metabolomicsworkbench.org/data/DRCCMetadata.php?Mode=Study&StudyID=ST000903
Study M476	Jiang HX 2019	Inhibition of fatty acid amide hydrolase improves depressive-like behaviors independent of its peripheral antinociceptive effects in a rat model of neuropathic pain	Adult male Wistar rats with chronic constriction injury (CCI) to the sciatic nerve were treated with the systemic fatty acid amide hydrolase (FAAH) inhibitor URB597 (5.8 mg•kg•day, intraperitoneally) or peripherally acting FAAH inhibitor URB937 (1.6 mg•kg•d, intraperitoneally; n = 11-12). The treatment was applied from the 15th day after surgery and continued for 15 days. Mechanical withdrawal th…	Neuropathic pain induced depression model	Other animal model	Animal model	Forced swimming test	Wistar rat	Rat	Hippocampus, serum	LC-MS: Agilent 1260 liquid chromatograph with 6460 triple quadrupole mass spectrometer	36	Unavailable	29863609	10.1213/ANE.0000000000003563	Jiang HX, Ke BW, Liu J, et al. Inhibition of fatty acid amide hydrolase improves depressive-like behaviors independent of its peripheral antinociceptive effects in a rat model of neuropathic pain. Anesth Analg. 2019 Aug;129(2):587-597.
Study M480	Ma WN 2018	Urinary metabolomic study of chlorogenic acid in a rat model of chronic sleep deprivation using gas chromatography-mass spectrometry	The urinary metabolomic study based on gas chromatography-mass spectrometry (GC-MS) had been developed to investigate the possible antidepressant mechanism of chlorogenic acid (CGA) in a rat model of sleep deprivation (SD). The rats were randomly divided into three groups (n = 6 each): (1) control group (big platform group), (2) sleep deprivation group (small platform group also known as sleep de…	Sleep deprivation induced depression model	Other animal model	Animal model	Sucrose preference test, forced swimming test	Wistar rat	Rat	Urine	GC-MS: Agilent 6890/5975B GC/MSD system (Agilent Technologies, California, USA)	18	Unavailable	29607310	10.1155/2018/1361402	Ma WN, Zhou MM, Gou XJ, et al. Urinary metabolomic study of chlorogenic acid in a rat model of chronic sleep deprivation using gas chromatography-mass spectrometry. Int J Genomics. 2018;1361402.
Study M481	Mishra PK 2018	Subanesthetic ketamine reverses neuronal and astroglial metabolic activity deficits in a social defeat model of depression	This study explores the impact of ketamine on neuronal and astroglial metabolic activity in prefrontal cortex in a social defeat (SD) model of depression. C57BL/6 mice were subjected to a social defeat paradigm for 5 min a day for 10 consecutive days. Ketamine (10 mg/kg, intraperitoneal) was administered to mice for two consecutive days following the last defeat stress. Mice were infused with [1,…	Social defeat model	Social defeat model	Animal model	Sucrose preference test, social interaction test, forced swimming test	C57BL/6J mouse	Mouse	Prefrontal cortex, plasma	NMR: 600 MHz NMR spectrometer (AVANCE II, Bruker Biospin, Karlsruhe, Germany)	49	Unavailable	29964293	10.1111/jnc.14544	Mishra PK, Kumar A, Behar KL, et al. Subanesthetic ketamine reverses neuronal and astroglial metabolic activity deficits in a social defeat model of depression. J Neurochem. 2018;146(6):722-34.
Study M492	Zhao L 2018	A urinary metabolomics (GC-MS) strategy to evaluate the antidepressant-like effect of chlorogenic acid in adrenocorticotropic hormonetreated rats	The aim of this study was to investigate the antidepressant-like effects of chlorogenic acid (CGA) on an adrenocorticotropic hormone (ACTH)-treated rat model. Rats were divided into the following 4 groups (n = 8 in each group): (1) control group, (2) ACTH group, (3) ACTH + memantine group (ACTH plus memantine treatment at the dose of 30 mg/kg i.g.), and (4) ACTH + CGA group (ACTH plus CGA treatme…	ACTH induced depression model	Other animal model	Animal model	Sucrose preference test	Wistar rat	Rat	Urine	GC-MS: GC-TOFMS (Pegasus HT, Leco Corp., St. Joseph, MI)	24	Unavailable	N/A	10.1039/c8ra00074c	Zhao L, Zhang Z, Zhou M, et al. A urinary metabolomics (GC-MS) strategy to evaluate the antidepressant-like effect of chlorogenic acid in adrenocorticotropic hormonetreated rats. RSC Adv. 2018, 8, 9141.
Study M496	Bortolato M 2007	Antidepressant-like activity of the fatty acid amide hydrolase inhibitor URB597 in a rat model of chronic mild stress	The aim of this study was to investigate the impact of chronic treatment with the selective fatty acid amide hydrolase (FAAH) inhibitor, URB597 (also termed KDS-4103), on the outcomes of the chronic mild stress (CMS) in rats, a behavioral model with high isomorphism to human depression. Rats were divided into the following 10 groups (n = 12 in each group): (1) control group (vehicle treatment), (…	Chronic mild stress model	Chronic mild stress model	Animal model	Sucrose preference test	Wistar rat	Rat	Midbrain, prefrontal cortex, hippocampus, striatum, thalamus	LC-MS: not reported	72	Unavailable	17511970	10.1016/j.biopsych.2006.12.001	Bortolato M, Mangieri RA, Fu J, et al. Antidepressant-like activity of the fatty acid amide hydrolase inhibitor URB597 in a rat model of chronic mild stress. Biol Psychiatry. 2007;62(10):1103-10.
Study M502	Navarria A 2014	The dual blocker of FAAH/TRPV1 N-arachidonoylserotonin reverses the behavioral despair induced by stress in rats and modulates the HPA-axis	The present study was designed to assess the capability of N-arachidonoylserotonin (AA-5-HT) to reverse the behavioral despair following exposure to stress in rats and the role of the hypothalamus-pituitary-adrenal (HPA) axis. Behavioral tasks were performed, and corticosterone and endocannabinoid (anandamide and 2-arachidonoylglycerol) levels were measured in selected brain areas critically invo…	Acute restraint model	Other animal model	Animal model	Forced swimming test	Wistar rat	Rat	Medial prefrontal cortex, hippocampus	LC-MS: Shimadzu high-performance liquid chromatography apparatus (LC-10ADVP) with Shimadzu (LCMS-2010) single quadruple mass spectrometer	24	Unavailable	24861565	10.1016/j.phrs.2014.04.014	Navarria A, Tamburella A, Iannotti FA, et al. The dual blocker of FAAH/TRPV1 N-arachidonoylserotonin reverses the behavioral despair induced by stress in rats and modulates the HPA-axis. Pharmacol Res. 2014;87:151-9.
Study M503	Carnevali L 2015	Antidepressant-like activity and cardioprotective effects of fatty acid amide hydrolase inhibitor URB694 in socially stressed Wistar Kyoto rats	The aim of this study was to examine cardiac activity in a rodent model of social stress-induced depression and investigated whether pharmacological inhibition of the enzyme fatty acid amide hydrolase (FAAH), which terminates signaling of the endocannabinoid anandamide, exerts antidepressant-like and cardioprotective effects. Male Wistar Kyoto rats were divided into the following 4 groups (n = 6 …	Social defeat model	Social defeat model	Animal model	Sucrose preference test, forced swimming test	Wistar Kyoto rat	Rat	Plasma, prefrontal cortex, hippocampus, striatum	LC-MS: not reported	24	Unavailable	26391492	10.1016/j.euroneuro.2015.07.015	Carnevali L, Vacondio F, Rossi S, et al. Antidepressant-like activity and cardioprotective effects of fatty acid amide hydrolase inhibitor URB694 in socially stressed Wistar Kyoto rats. Eur Neuropsychopharmacol. 2015;25(11):2157-69.
Study M505	Vinod KY 2012	Dysfunction in fatty acid amide hydrolase is associated with depressive-like behavior in Wistar Kyoto rats	The role of the endocannabinoid (eCB) system in depressive behavior was examined in Wistar Kyoto (WKY) rat strain, a genetic model of depression. For basal comparison, WKY rats (WKY group) and the control WIS rats (WIS group) were euthanized and brain regions (frontal cortex and hippocampus) were dissected. Brain regions were used for the analysis of AEA. Then antidepressant-like property of URB5…	Wistar Kyoto rat model	Other animal model	Animal model	Sucrose preference test, forced swimming test	Wistar rat	Rat	Frontal cortex, hippocampus	LC-MS: not reported	21	Unavailable	22606285	10.1371/journal.pone.0036743	Vinod KY, Xie S, Psychoyos D, et al. Dysfunction in fatty acid amide hydrolase is associated with depressive-like behavior in Wistar Kyoto rats. PLoS One. 2012;7(5):e36743.
Study M522	Li JG 2018	Short term intrarectal administration of sodium propionate induces antidepressant-like effects in rats exposed to chronic unpredictable mild stress	This study uses GC-MS spectrometry and a combination of static and dynamic metabolomics data analysis to study the typical gut metabolites of rats with depression-like behaviors. Propionic acid was observed by both static and dynamic metabolomics data analysis, and intervention with NaP (the salt form of propionic acid) was carried out to study the effects of propionic acid on depression. Rats we…	Chronic mild stress model	Chronic mild stress model	Animal model	Sucrose preference test	Sprague-Dawley rat	Rat	Faece, prefrontal cortex	GC-MS: trace gas chromatograph coupled with a Polyris Q Ion Trap mass spectrometer (Thermo Fisher Scientific, MA, USA); LC-MS: Thermo Scientific Dionex Ultimate 3000 RSLC system combined with a ThermoQ Exactive Orbitrap mass spectrometer	24	Unavailable	30319461	10.3389/fpsyt.2018.00454	Li J, Hou L, Wang C, et al. Short term intrarectal administration of sodium propionate induces antidepressant-like effects in rats exposed to chronic unpredictable mild stress. Front Psychiatry. 2018 Sep 27;9:454.
Study M524	Cheng D 2018	Tiansi Liquid modulates gut microbiota composition and tryptophan–kynurenine metabolism in rats with hydrocortisone-induced depression	The authors examined the effect of Tiansi Liquid in a rat model of hydrocortisone-induced depression using behavioral testing, 16S rRNA high-throughput pyrosequencing and high-performance liquid chromatography-mass spectrometry-based metabolomics of the tryptophan (TRP)-kynurenine (KYN) pathway. A stress-induced depression model was established by intraperitoneally injecting hydrocortisone 40 mg/…	Hydrocortisone induced depression model	Other animal model	Animal model	Sucrose preference test	Sprague-Dawley rat	Rat	Plasma	LC-MS: HPLC with SCIEX Ultimate 3000-API 3200 QTRAP TOF mass spectrometer (ABSCIEX, Boston, Massachusetts, USA)	30	Unavailable	30384480	10.3390/molecules23112832	Cheng D, Chang H, Ma S, et al. Tiansi liquid modulates gut microbiota composition and tryptophan–kynurenine metabolism in rats with hydrocortisone-induced depression. Molecules. 2018 Oct 31;23(11). pii: E2832.
Study M528	Emmerzaal TL 2020	Chronic fluoxetine or ketamine treatment differentially affects brain energy homeostasis which is not exacerbated in mice with trait suboptimal mitochondrial function	The aim of this study was to test the hypothesis that chronic fluoxetine treatment in mice subjected to chronic stress would negatively impact brain bioenergetics. The FVB strain mice were subjected to a chronic unpredictable stress (CUS) paradigm for 21 consecutive days. Mice were divided into the following 3 groups (n = 13 in each group): (1) CUS group (stressor plus vehicle treatment), (2) CUS…	Chronic mild stress model	Chronic mild stress model	Animal model	Not reported	FVB mouse	Mouse	Frontal cortex	LC-MS: Waters Acquity UPLC system coupled with a Thermo Quantiva tandem mass spectrometer	39	Unavailable	32644274	10.1111/ejn.14901	Emmerzaal TL, Jacobs L, Geenen B, et al. Chronic fluoxetine or ketamine treatment differentially affects brain energy homeostasis which is not exacerbated in mice with trait suboptimal mitochondrial function. Eur J Neurosci. 2020.
Study M533	Cai L 2019	Comorbidity of pain and depression in a lumbar disc herniation model: biochemical alterations and the effects of fluoxetine	The current study examined whether a lumbar disc herniation (LDH) model showed the behavioral and biochemical alterations that were in accordance with the characteristics of the comorbidity of pain and depression and tested the effect of fluoxetine on these measures. Wistar rats were divided into the following 4 groups: (1) control group (sham operation), (2) surgery group (lumbar disc herniation…	Chronic pain induced depression model	Other animal model	Animal model	Taste preference test, forced swimming test	Wistar rat	Rat	Hippocampus	LC-MS: Prominence 20 A series UFLC System (Shimadzu, Kyoto, Japan) with an API 4,000 Qtrap MS System (ABSciex, Massachusetts, USA)	40	Unavailable	31616368	10.3389/fneur.2019.01022	Cai L, He Q, Lu Y, et al. Comorbidity of pain and depression in a lumbar disc herniation model: biochemical alterations and the effects of fluoxetine. Front Neurol. 2019;10:1022.
Study M539	Geng CM 2019a	UPLC-Q-TOF-MS profiling of the hippocampus reveals metabolite biomarkers for the impact of Dl-3-n-butylphthalide on the lipopolysaccharide-induced rat model of depression	The aim of this study was to employ an ultra-high-performance LC-MS (UPLC-MS) metabolomic approach combined with principal component analysis, partial least squares-discriminate analysis, and orthogonal partial least-squares discriminant analysis to identify differentially expressed hippocampus metabolites in the lipopolysaccharide (LPS)-induced rat model of depression. Sprague-Dawley rats were d…	Lipopolysaccharide induced depression model	Lipopolysaccharide induced depression model	Animal model	Sucrose preference test, forced swimming test	Sprague-Dawley rat	Rat	Hippocampus	LC-MS: Waters Acquity UPLC system was coupled with the Waters Xevo Q-TOF mass analyzer	18	Unavailable	31371967	10.2147/NDT.S203870	Geng C, Guo Y, Qiao Y, et al. UPLC-Q-TOF-MS profiling of the hippocampus reveals metabolite biomarkers for the impact of Dl-3-n-butylphthalide on the lipopolysaccharide-induced rat model of depression. Neuropsychiatr Dis Treat. 2019;15:1939-1950.
Study M541	Gong WX 2019	The anti-depression effect of Angelicae Sinensis Radix is related to the pharmacological activity of modulating the hematological anomalies	The aim of this study was to elucidate the potential anti-depression mechanisms of Angelicae Sinensis Radix (AS) that are related to the activity of modulating the blood system. The model of chronic unpredictable mild stress (CUMS) was performed to assess the anti-depression effect of AS. A metabolomic approach based on UPLC-MS/MS combined with 1H NMR was employed to analyze the endogenous metabo…	Chronic mild stress model	Chronic mild stress model	Animal model	Sucrose preference test, forced swimming test	Sprague-Dawley rat	Rat	Serum	LC-MS: Dionex UltiMate 3000 UHPLC system combined with a Q Exactive Orbitrap-MS spectrometer and a Xcalibur workstation (Thermo Fisher Scientific Inc., Waltham, MA, United States); NMR: Bruker 600 MHz AVANCE III spectrometer (Bruker Biospin, Rheinstetten, Germany)	45	Unavailable	30894817	10.3389/fphar.2019.00192	Gong W, Zhu S, Chen C, et al. The anti-depression effect of Angelicae Sinensis Radix is related to the pharmacological activity of modulating the hematological anomalies. Front Pharmacol. 2019;10:192.
Study M550	Li KD 2019	Antidepressant-like effects of dietary gardenia blue pigment derived from genipin and tyrosine	In this study, one of the gardenia blue pigments, was obtained from the reaction of genipin with tyrosine (genipin–tyrosine derivant (GTD)), and its antidepressant-like effects were investigated in chronic unpredictable mild stress (CUMS) models. Sprague-Dawley rats were divided into the following 4 groups (n = 8 per group): (1) control group, (2) CUMS group, (3) CUMS + genipin group (stressor pl…	Chronic mild stress model	Chronic mild stress model	Animal model	Sucrose preference test	Sprague-Dawley rat	Rat	Hippocampus	LC-MS: Shimadzu LC-20AD system coupled with a Sciex Qtrap 6500 mass spectrophotometer (SCIEX, USA)	32	Unavailable	31264676	10.1039/c9fo00480g	Li KD, Yan K, Wang QS, et al. Antidepressant-like effects of dietary gardenia blue pigment derived from genipin and tyrosine. Food Funct. 2019;10(8):4533-4545.
Study M552	Liu SB 2019	[1H-NMR metabolomics analysis of changes of serum metabolites in rats with depression induced by Compound Chaigui Prescription]	The aim of this study was to analyze the effect of Compound Chaigui Prescription on the changes of serum metabolites in rats with depression by 1H-NMR metabolomics. Sprague-Dawley rats were divided into the following 7 groups (n = 8 in each group): (1) control group, (2) CUMS group, (3) CUMS + venlafaxine group (stressor plus venlafaxine treatment at the dose of 35 mg/kg), (4) CUMS + low dose of …	Chronic mild stress model	Chronic mild stress model	Animal model	Sucrose preference test	Sprague-Dawley rat	Rat	Serum	NMR: Bruker 600 MHz AVANC III spectrometer	56	Unavailable	N/A	10.7501/j.issn.0253-2670.2019.01.016	Liu SB, Xu T, Gao Y, et al. [1H-NMR metabolomics analysis of changes of serum metabolites in rats with depression induced by Compound Chaigui Prescription]. Chinese Traditional and Herbal Drugs. 2019;50(1):97-103. (Article in Chinese: 刘少博, 许腾, 高耀, 等. 基于1H-NMR代谢组学复方柴归方干预抑郁模型大鼠血清代谢物规律分析. 中草药. 2019;50(1):97-103.)
Study M553	Liu XJ 2019	Brain metabonomics study of the antidepressant-like effect of Xiaoyaosan on the CUMS-depression rats by 1 H NMR analysis	The aim of this study was to characterize the diversity and variation of two kinds metabolites of brain, i.e. aqueous and lipophilic metabolites, gaining comprehensive insights into the metabolic processes of depression-like behavior, and to reveal the mechanisms of antidepressant-like effects of Xiaoyaosan. A CUMS (chronic unpredictable mild stress)-induced depression-like behavior model was est…	Chronic mild stress model	Chronic mild stress model	Animal model	Sucrose preference test	Sprague-Dawley rat	Rat	Brain	NMR: Bruker 600 MHz AVANC III spectrometer	24	Unavailable	30708033	10.1016/j.jep.2019.01.018	Liu X, Zheng X, Du G, et al. Brain metabonomics study of the antidepressant-like effect of Xiaoyaosan on the CUMS-depression rats by 1 H NMR analysis. J Ethnopharmacol. 2019;235:141-154.
Study M554	Locci A 2019	Stimulation of peroxisome proliferator-activated receptor-α by N-palmitoylethanolamine engages allopregnanolone biosynthesis to modulate emotional behavior	The aim of this study was to investigate a possible role for PPAR-a agonists in the upregulation of allopregnanolone synthesis as a means for reducing PTSD- and depression- or anxiety-like behaviors in socially isolated mice with allopregnanolone deficits. Socially isolated mice were housed individually for 5 weeks, while group-housed mice were housed in groups of 5. Socially isolated mice showed…	Chronic social isolation induced depression model	Other animal model	Animal model	Forced swim test, tail suspension test	Swiss-Webster mouse	Mouse	Hippocampus, olfactory bulb	GC-MS: not reported	13	Unavailable	30955840	10.1016/j.biopsych.2019.02.006	Locci A, Pinna G. Stimulation of peroxisome proliferator-activated receptor-α by N-palmitoylethanolamine engages allopregnanolone biosynthesis to modulate emotional behavior. Biol Psychiatry. 2019;85(12):1036-1045.
Study M558	Mou XJ 2019a	[Effects of Shugan Hewei Decoction and active substance fractions on behavior and neurotransmitter levels in hypothalamus of depression model rats]	The aim of this study was to investigate the effects of Shugan Hewei Decoction (SGHWT) and its active substance fractions (volatile oils, polysaccharides, and terpenoids) on behavior and neurotransmitter levels in hypothalamus of chronic unpredictable mild stress (CUMS) depression model rats. Sprague-Dawley rats were divided into the following 9 groups (n = 8 in each group): (1) control group, (2…	Chronic mild stress model	Chronic mild stress model	Animal model	Sucrose preference test, forced swimming test	Sprague-Dawley rat	Rat	Hypothalamus	LC-MS: LC-30AD liquid chromatography system (Shimadzu, Kyoto, Japan) coupled to 4500 AB Sciex QTRAP mass spectrometer (AB SCIEX, Foster City, CA, USA)	72	Unavailable	31602893	10.19540/j.cnki.cjcmm.20190515.301	Mou XJ, Liu H, Lin N, et al. [Effects of Shugan Hewei Decoction and active substance fractions on behavior and neurotransmitter levels in hypothalamus of depression model rats]. Zhongguo Zhong Yao Za Zhi. 2019;44(15):3343-8.
Study M559	Mou XJ 2019b	[Active substance fractions and effects of Shugan Hewei Tang on hippocampal neurotransmitters in rat model of chronic stress-induced depression]	The aim of this study was to investigate the effects of Shugan Hewei Decoction (SGHWT) and its active substance fractions (volatile oils, polysaccharides, and terpenoids) on behavior and neurotransmitter levels in hippocampus of chronic unpredictable mild stress (CUMS) depression model rats. Sprague-Dawley rats were divided into the following 11 groups (n = 8 in each group): (1) control group, (2…	Chronic mild stress model	Chronic mild stress model	Animal model	Sucrose preference test, forced swimming test	Sprague-Dawley rat	Rat	Hippocampus	LC-MS: LC-30AD liquid chromatography system (Shimadzu, Kyoto, Japan) coupled to 4500 AB Sciex QTRAP mass spectrometer (AB SCIEX, Foster City, CA, USA)	88	Unavailable	30989918	10.19540/j.cnki.cjcmm.20181129.003	Mou XJ, Ming H, Xu LS, et al. [Active substance fractions and effects of Shugan Hewei Tang on hippocampal neurotransmitters in rat model of chronic stress-induced depression]. Zhongguo Zhong Yao Za Zhi. 2019;44(3):526-534.
Study M562	Patterson E 2019	Gamma-aminobutyric acid-producing lactobacilli positively affect metabolism and depressive-like behaviour in a mouse model of metabolic syndrome	The aim of this study was to assess the efficacy of endogenous microbial GABA production in improving metabolic and behavioural outcomes in a mouse model of metabolic dysfunction. C57BL/6J mice were divided into the following 3 groups: (1) high fat diet group (high fat diet), (2) high fat diet + DPC6108 group (high fat diet and L. brevis DPC6108 treatment), (3) high fat diet + DSM32386 group (hig…	High-fat diet induced depression group	Other animal model	Animal model	Forced swimming test	C57BL/6J mouse	Mouse	Plasma	LC-MS: HPLC with ABI 4000 Q-Trap mass spectrometer (MDS Sciex)	30	Unavailable	31704943	10.1038/s41598-019-51781-x	Patterson E, Ryan PM, Wiley N, et al. Gamma-aminobutyric acid-producing lactobacilli positively affect metabolism and depressive-like behaviour in a mouse model of metabolic syndrome. Sci Rep. 2019;9(1):16323.
Study M563	Qu W 2019	Impact of traditional Chinese medicine treatment on chronic unpredictable mild stress-induced depression-like behaviors: intestinal microbiota and gut microbiome function	In this study, a randomized, controlled trial was conducted to examine the impact of stress on gut microbiota dysbiosis and depression, and traditional Chinese medicine (TCM) in alleviating the damage using chronic unpredictable mild stress (CUMS) rats, a well-established rodent model for depression. Sprague-Dawley rats were divided into the following 3 groups: (1) control group, (2) CUMS group, …	Chronic mild stress model	Chronic mild stress model	Animal model	Sucrose preference test	Sprague-Dawley rat	Rat	Brain	LC-MS: AB Sciex Ultra high Performance LC system with AB Sciex Triple TOF 5600+ (Analyst TF 1.7, AB Sciex) TOF mass spectrometer	15	Unavailable	31464319	10.1039/c9fo00399a	Qu W, Liu S, Zhang W, et al. Impact of traditional Chinese medicine treatment on chronic unpredictable mild stress-induced depression-like behaviors: intestinal microbiota and gut microbiome function. Food Funct. 2019;10(9):5886-5897.
Study M569	Wang CZ 2019	Effects of Platycodins Folium on depression in mice based on a UPLC-Q/TOF-MS serum assay and hippocampus metabolomics	The aim of this study was to investigate the antidepressant effect of Platycodins Folium (PF) using lipopolysaccharide (LPS)-induced depressive mice. ICR mice were divided into the following 3 groups: (1) control group, (2) LPS group (LPS injection), and (3) LPS + HPF group (LPS injection plus PF treatment at the dose of 400 mg/kg). All the mice were administered their respective solutions once d…	Lipopolysaccharide induced depression model	Lipopolysaccharide induced depression model	Animal model	Sucrose preference test, forced swimming test, tail suspension test	ICR mouse	Mouse	Serum, hippocampus	LC-MS: UPLC system with Waters Xevo G2-XS QTOF mass spectrometer (Waters Co., Milford, MA, USA)	24	Unavailable	31052597	10.3390/molecules24091712	Wang C, Lin H, Yang N, et al. Effects of Platycodins Folium on depression in mice based on a UPLC-Q/TOF-MS serum assay and hippocampus metabolomics. Molecules. 2019;24(9):1712.
Study M574	Yang R 2019	Dietary of n-3 polyunsaturated fatty acids influence neurotransmitter systems of rats exposed to unpredictable chronic mild stress	The aim of this study was to investigate the effects of unpredictable chronic mild stress (CUMS) and n-3 polyunsaturated fatty acids (n-3 PUFAs) on central nervous system. High-performance liquid chromatography coupled to tandem mass spectrometry (HPLC-MS/MS) was used to quantify the levels of neurotransmitters and their metabolites involved in serotonergic, dopaminergic, noradrenergic, GABAergic…	Chronic mild stress model	Chronic mild stress model	Animal model	Sucrose preference test, forced swimming test	Sprague-Dawley rat	Rat	Hippocampus, prefrontal cortex	LC-MS: Waters Acquity ultra performance liquid chromatography system (Waters, USA) with Micromass Quattro Premier XE tandem quadruple mass spectrometer (Waters, USA)	38	Unavailable	31445977	10.1016/j.bbr.2019.112172	Yang R, Zhang MQ, Xue Y, et al. Dietary of n-3 polyunsaturated fatty acids influence neurotransmitter systems of rats exposed to unpredictable chronic mild stress. Behav Brain Res. 2019;376:112172.
Study M581	Zhang YW 2019	An integrated strategy for ascertaining quality marker of Schisandra chinensis (Turcz.) Baill based on correlation analysis between depression-related monoaminergic metabolites and chemical components profiling	In this study, rats were exposed to the chronic unpredictable mild stress (CUMS) to induce depression, then the monoaminergic metabolites contained in noradrenergic, dopaminergic and serotonergic pathways were selected to screen potential biomarkers of depression treated by Schisandra chinensis (Turcz.) Baill (S. chinensis) based on target metabolomics using a rapid HPLC-MS/MS method. Sprague-Daw…	Chronic mild stress model	Chronic mild stress model	Animal model	Forced swimming test	Sprague-Dawley rat	Rat	Hippocampus, hypothalamus, prefrontal cortex	LC-MS: QTRAPTM 4000 MS/MS system (AB Sciex, USA) with XR LC-20AD ProminenceTM HPLC system (Shimadzu, Japan)	24	Unavailable	31047662	10.1016/j.chroma.2019.03.056	Zhang Y, Lv X, Liu R, et al. An integrated strategy for ascertaining quality marker of Schisandra chinensis (Turcz.) Baill based on correlation analysis between depression-related monoaminergic metabolites and chemical components profiling. J Chromatogr A. 2019;1598:122-131.
Study M582	Zhao J 2019	A comprehensive metabolomics investigation of hippocampus, serum, and feces affected by chronic fluoxetine treatment using the chronic unpredictable mild stress mouse model of depression	In this study, a metabolomic investigation of depression and chronic fluoxetine treatment was conducted using a chronic unpredictable mild stress (CUMS) model with C57BL/6N mice. C57BL/6N mice were divided into the following 4 groups (n = 7 in each group): (1) control group, (2) control + fluoxetine group (control plus fluoxetine treatment at the dose of 20 mg/kg), (3) CUMS group (stressor plus v…	Chronic mild stress model	Chronic mild stress model	Animal model	Forced swimming test, tail suspension test	C57BL/6N mouse	Mouse	Hippocampus, serum, faece	LC-MS: Acquity UPLC system (Waters Co., Milford, MA, USA) with Waters Acquity Xevo G2 Q-TOF tandem mass spectrometer (Waters Corp., Manchester, UK)	28	Unavailable	31110199	10.1038/s41598-019-44052-2	Zhao J, Jung YH, Jin Y, et al. A comprehensive metabolomics investigation of hippocampus, serum, and feces affected by chronic fluoxetine treatment using the chronic unpredictable mild stress mouse model of depression. Sci Rep. 2019;9(1):7566.
Study M583	Zhao XE 2019	Stable isotope labeling derivatization and magnetic dispersive solid phase extraction coupled with UHPLC-MS/MS for the measurement of brain neurotransmitters in post-stroke depression rats administrated with gastrodin	In this study, d0/d3-6-N-methyl-rhodamine 6G-N-hydroxysuccinimidyl formate (d0/d3-MRSF) were firstly designed, synthesized and used as stable isotope labeling derivatization reagents for the determination of multiple neurotransmitters by ultra-high performance liquid chromatography-tandem mass spectrometry. The developed method was applied to the analysis of endogenous neurotransmitters in brain …	Ischemic stroke with chronic mild stressed model	Other animal model	Animal model	Not reported	Sprague-Dawley rat	Rat	Hippocampus	LC-MS: Agilent 1290 series UHPLC system with Agilent 6460 Triple Quadrupole system (Agilent, USA)	12	Unavailable	30661621	10.1016/j.aca.2018.11.011	Zhao XE, He Y, Zhu S, et al. Stable isotope labeling derivatization and magnetic dispersive solid phase extraction coupled with UHPLC-MS/MS for the measurement of brain neurotransmitters in post-stroke depression rats administrated with gastrodin. Anal Chim Acta. 2019;1051:73-81.
Study M584	Zhu SW 2019	[The contribution of Radix Bupleuri-Radix Paeoniae Alba herb pair to Xiaoyaosan based on 1H NMR metabolomics]	The aim of this study was to explores the antidepressant mechanism of Radix Bupleuri-Radix Paeoniae Alba herb pair and the core role in Xiaoyaosan. The behavioral indicators were used to observe the effects of herb pair, Xiaoyaosan, and a negative control (Xiaoyaosan remove Radix Bupleuri-Radix Paeoniae Alba) on chronic unpredictable mild stress (CUMS) rats. Sprague-Dawley rats were divided into …	Chronic mild stress model	Chronic mild stress model	Animal model	Sucrose preference test, forced swimming test	Sprague-Dawley rat	Rat	Serum	NMR: BRUKER 600 MHz AVANCE III NMR	56	Unavailable	N/A	10.16438/j.0513-4870.2018-1123	Zhu S, Gong W, Chen C, et al. [The contribution of Radix Bupleuri-Radix Paeoniae Alba herb pair to Xiaoyaosan based on 1H NMR metabolomics]. Acta Pharmaceutica Sinica 2019;54(4):720-728. (Article in Chinese: 朱十伟, 宫文霞, 陈聪聪, 等. 基于1H NMR代谢组学技术的柴胡-白芍药对对逍遥散的贡献研究. 药学学报2019;54(4):720-728.)
Study M586	Abildgaard A 2021	A diet-induced gut microbiota component and related plasma metabolites are associated with depressive-like behaviour in rats	The aims of this study were to study the effect of probiotics on gut microbiota composition and its association with depressive-like behaviour in FSL rats, and to identify plasma metabolites associated with gut microbiota and depressive-like behaviour. FSL rats were divided into the following 3 groups: (1) control group, (2) high-fat diet group, and (3) high-fat diet + probiotics group. Untargete…	High-fat diet induced depression group	Other animal model	Animal model	Forced swimming test	Sprague-Dawley rat	Rat	Plasma	LC-MS: not reported	33	Unavailable	32933808	10.1016/j.euroneuro.2020.09.001	Abildgaard A, Kern T, Pedersen O, et al. A diet-induced gut microbiota component and related plasma metabolites are associated with depressive-like behaviour in rats. Eur Neuropsychopharmacol. 2021 Feb;43:10-21.
Study M592	Chen CC 2020a	Studies on the potential link between antidepressant effect of Xiaoyao San and its pharmacological activity of hepatoprotection based on multi-platform metabolomics	The aim of this study was to elucidate the potential link between the antidepressant and hepatoprotective effect of Xiaoyao San (XYS). A depression rat model was established by the CUMS (chronic unpredictable mild stress) procedure. The antidepressant effect of XYS was assessed by the behavioral indicators, and the hepatoprotective effect of XYS was evaluated through biochemical assays. 1H-NMR an…	Chronic mild stress model	Chronic mild stress model	Animal model	Sucrose preference test, forced swimming test	Sprague-Dawley rat	Rat	Liver	LC-MS: Thermo-Fisher Dionex UltiMate 3000 UHPLC-Q Exactive Orbitrap-MS (Thermo Fisher, USA); NMR: Bruker 600 MHz AVANCE III NMR spectrometer	40	Unavailable	31790818	10.1016/j.jep.2019.112432	Chen C, Yin Q, Tian J, et al. Studies on the potential link between antidepressant effect of Xiaoyao San and its pharmacological activity of hepatoprotection based on multi-platform metabolomics. J Ethnopharmacol. 2020;249:112432.
Study M593	Chen CC 2020b	[The mechanism of the anti-depression effect of the Radix Bupleuri-Radix Paeoniae Alba herb pair determined by liver metabolomics]	The aim of this study was to analyzed the effect of the Radix Bupleuri-Radix Paeoniae Alba herb pair on endogenous metabolites in rats with chronic unpredictable mild stress (CUMS)-induced depression by using LC-MS liver metabolomics. Sprague-Dawley rats were divided into the following 5 groups (n = 10 in each group): (1) control group, (2) CUMS group, (3) CUMS + high dose of Radix Bupleuri-Radix…	Chronic mild stress model	Chronic mild stress model	Animal model	Sucrose preference test, forced swimming test	Sprague-Dawley rat	Rat	Liver	LC-MS: Thermo-Fisher Dionex UltiMate 3000 UHPLC-Q Exactive Orbitrap-MS (Thermo Fisher, USA)	40	Unavailable	N/A	10.16438/j.0513-4870.2019-0731	Chen C, Yin Q, Tian J, et al. [The mechanism of the anti-depression effect of the Radix Bupleuri-Radix Paeoniae Alba herb pair determined by liver metabolomics]. Acta Pharmaceutica Sinica 2020;55(5):941-949. (Article in Chinese: 陈聪聪, 阴奇材, 田俊生, 等. 基于肝脏代谢组学的柴胡-白芍药对抗抑郁作用机制研究. 药学学报 2020;55(5):941-949.)
Study M600	Demers G 2020	Fish oil supplementation alleviates metabolic and anxiodepressive effects of diet-induced obesity and associated changes in brain lipid composition in mice	The aim of this study was to explore the effects of omega-3 polyunsaturated fatty acids (n-3 PUFA) supplementation on energy homeostasis, anxiodepressive behavior, brain lipid composition, and gliosis in the diet-induced obese state. C57BL/6J mice were divided into the following 4 groups (n = 12 in each group): (1) control group (control diet with control corn oil), (2) high-fat diet group (high-…	High-fat diet induced depression group	Other animal model	Animal model	Forced swimming test	C57BL/6J mouse	Mouse	Forebrain	GC-MS: 7890B gas chromatograph with 5977A Mass Selective Detector (Agilent Technologies, Santa Clara, USA)	39	Unavailable	32546855	10.1038/s41366-020-0623-6	Demers G, Roy J, Machuca-Parra AI, et al. Fish oil supplementation alleviates metabolic and anxiodepressive effects of diet-induced obesity and associated changes in brain lipid composition in mice. Int J Obes. 2020;44(9):1936-1945.
Study M604	Feng Y 2020	Multi-omics reveals the mechanisms of antidepressant-like effects of the low polarity fraction of Bupleuri Radix	In this study, LC-MS metabolomics combined with 16S rRNA gene sequencing technology analysis method to explore the mechanism of the low polarity fraction of Bupleuri Radix (PBR) in the treatment of depression from the perspective of multi-level integration of metabolites and gut microbiota. Chronic unpredictable mild stress (CUMS) model of depression was established. Sprague-Dawley rats were divi…	Chronic mild stress model	Chronic mild stress model	Animal model	Sucrose preference test	Sprague-Dawley rat	Rat	Faece	LC-MS Waters ACQUITY UPLC with UHPLC-Q-Exactive Orbitrap-MS (Thermo-Fisher Scientific, USA)	18	Unavailable	32234596	10.1016/j.jep.2020.112806	Feng Y, Gao X, Meng M, et al. Multi-omics reveals the mechanisms of antidepressant-like effects of the low polarity fraction of Bupleuri Radix. J Ethnopharmacol. 2020;256:112806.
Study M608	Gao XX 2020	Antidepressant-like effect of triterpenoids extracts from Poria cocos on the CUMS rats by 16S rRNA gene sequencing and LC–MS metabolomics	The aim of this study was to explore the antidepressant-like effect and a potential mechanism of the triterpenoids extracts from Poria cocos. 16S rRNA gene sequencing techniques coupled with the LC–MS metabolomics were performed to study the effects of Poria cocos on chronic unpredictable mild stress (CUMS) rats and the potential mechanism based on metabolomics and gut microbiota. Sprague-Dawley …	Chronic mild stress model	Chronic mild stress model	Animal model	Sucrose preference test	Sprague-Dawley rat	Rat	Faece	LC-MS: UHPLC-QExactive Orbitrap-MS (Thermo-Fisher Scientific, Waltham, MA, USA)	18	Unavailable	N/A	10.1080/10826076.2020.1737107	Gao X, Feng Y, Xue H, et al. Antidepressant-like effect of triterpenoids extracts from Poria cocos on the CUMS rats by 16S rRNA gene sequencing and LC–MS metabolomics. J Liq Chromatogr Relat Technol. 2020.
Study M609	Geng CM 2020a	The impact of Dl-3-n-butylphthalide on the lipidomics of the hippocampus in a rat model of lipopolysaccharide-induced depression	In this study, an untargeted lipidomics approach of ultra-performance liquid chromatography coupled with mass spectrometry (UPLC-MS) was performed to reveal the potential discriminating lipid profile of the hippocampus for Dl-3-n-butylphthalide (NBP) involvement in lipopolysaccharide (LPS)-induced depression. Sprague-Dawley rats were divided into the following 3 groups (n = 6 in each group): (1) …	Lipopolysaccharide induced depression model	Lipopolysaccharide induced depression model	Animal model	Sucrose preference test, forced swimming test	Sprague-Dawley rat	Rat	Hippocampus	LC-MS: Ultimate 3000 (Dionex, USA) with Thermo Orbitrap Elite	18	Unavailable	32464175	10.1016/j.prostaglandins.2020.106464	Geng C, Hao G, Yi Q, et al. The impact of Dl-3-n-butylphthalide on the lipidomics of the hippocampus in a rat model of lipopolysaccharide-induced depression. Prostaglandins Other Lipid Mediat. 2020;150:106464.
Study M613	Hamilton PJ 2020	Chronic stress and antidepressant treatment alter purine metabolism and beta oxidation within mouse brain and serum	The aim of this study was to perform metabolomic, lipidomic, and proteomic profiling on serum plus several brain regions (ventral hippocampus, nucleus accumbens, and medial prefrontal cortex) of susceptible, resilient, and unstressed control mice. Chronic social defeat stress (CSDS) model of depression was established. To identify how commonly used tricyclic antidepressants impact the molecular c…	Social defeat model	Social defeat model	Animal model	Social interaction test	C57BL/6 J mouse	Mouse	Serum, ventral hippocampus, nucleus accumbens, medial prefrontal cortex	GC-MS: not reported; LC-MS: not reported	N/A	https://www.nature.com/articles/s41598-020-75114-5#Sec18	33093530	10.1038/s41598-020-75114-5	Hamilton PJ, Chen EY, Tolstikov V, et al. Chronic stress and antidepressant treatment alter purine metabolism and beta oxidation within mouse brain and serum. Sci Rep. 2020;10(1):18134.
Study M615	Hassan AM 2020	Anhedonia induced by high-fat diet in mice depends on gut microbiota and leptin	The aim of this study was to examine the role of the intestinal microbiota and the adipocytokine leptin as potential mediators of the effects of high-fat diet to induce anhedonia-like behavior and reduce self-care in mice. C57BL/6J mice were divided into the following 4 groups: (1) control group (control diet for 4 weeks), (2) high-fat diet group (high-fat diet for 4 weeks), (3) antibiotics group…	High-fat diet induced depression group	Other animal model	Animal model	Sucrose preference test	C57BL/6J mouse	Mouse	Faece	NMR: Bruker AV700 NMR Spectrometer	38	Unavailable	32290785	10.1080/1028415X.2020.1751508	Hassan AM, Mancano G, Kashofer K, et al. Anhedonia induced by high-fat diet in mice depends on gut microbiota and leptin. Nutr Neurosci. 2020.
Study M617	Huang XX 2020	Serum metabonomic study on the antidepressant-like effects of ellagic acid in a chronic unpredictable mild stress-induced mouse model	In this study, the effects and serum metabolomic analysis of ellagic acid against depression were investigated using a chronic unpredictable mild stress-induced (CUMS) model. C57BL/6 mice were divided into the following 3 groups (n = 12 in each group): (1) control group, (2) CUMS group, and (3) CUMS + ellagic acid group (stressor plus ellagic acid treatment at the dose of 100 mg/kg). The CUMS str…	Chronic mild stress model	Chronic mild stress model	Animal model	Sucrose preference test, forced swimming test, tail suspension test	C57BL/6 mouse	Mouse	Serum	LC-MS: Agilent ACQUITY Ultraperformance Liquid Chromatography-quadrupole Time-of-flight Mass Spectrometry (UPLC-Q-TOF-MS, G6540B)	15	Unavailable	32786855	10.1021/acs.jafc.0c02895	Huang X, Li W, You B, et al. Serum metabonomic study on the antidepressant-like effects of ellagic acid in a chronic unpredictable mild stress-induced mouse model. J Agric Food Chem. 2020;68(35):9546-9556.
Study M619	Jiao ZY 2021	An investigation of the antidepressant-like effect of Jiaotaiwan in rats by nontargeted metabolomics based on ultra-high-performance liquid chromatography quadrupole time-of-flight mass spectrometry	The aim of this study was to investigate the anti-depressive effect of Jiaotaiwan in chronic unpredictable mild stress (CUMS)-induced rat models and demonstrate the potential biomarkers and relevant metabolic pathways. Sprague-Dawley rats were divided into the following 6 groups (n = 10 in each group): (1) control group, (2) CUMS group, (3) CUMS + fluoxetine group (stressor plus fluoxetine treatm…	Chronic mild stress model	Chronic mild stress model	Animal model	Sucrose preference test	Sprague-Dawley rat	Rat	Serum	LC-MS: UPLC-Q-TOF/MS system (Waters, USA)	60	Unavailable	33140524	10.1002/jssc.202000576	Jiao Z, Zhao H, Huang W, et al. An investigation of the antidepressant-like effect of Jiaotaiwan in rats by nontargeted metabolomics based on ultra-high-performance liquid chromatography quadrupole time-of-flight mass spectrometry. J Sep Sci. 2021 Jan;44(2):645-655.
Study M629	Li SF 2020	Antidepressant-like effects of coumaroylspermidine extract from safflower injection residues	The aim of this study was to investigate the antidepressant effects of coumaroylspermidine extract (CSE) using the chronic unpredictable mild stress (CUMS) model. Sprague-Dawley rats were divided into the following 5 groups (n = 10 in each group): (1) control group, (2) CUMS group, (3) CUMS + venlafaxine group (stressor plus venlafaxine treatment at the dose of 35 mg/kg), (4) CUMS + middle dose o…	Chronic mild stress model	Chronic mild stress model	Animal model	Sucrose preference test, forced swimming test	Sprague-Dawley rat	Rat	Hippocampus, serum	LC-MS: LS-MS/MS-IT-TOF machine; NMR: Bruker 600-MHz Spectrometer (Bruker, Germany)	50	Unavailable	32625082	10.3389/fphar.2020.00713	Li S, Li T, Jin Y, et al. Antidepressant-like effects of coumaroylspermidine extract from safflower injection residues. Front Pharmacol. 2020;11:713.
Study M631	Li YB 2020	Serum metabolic profiling reveals the antidepressive effects of the total iridoids of Valeriana jatamansi Jones on chronic unpredictable mild stress mice	In this study, an integrated 1H NMR-based metabolomic approach was applied to screen and identify biomarkers associated with chronic unpredictable mild stress (CUMS) mice and understand the antidepressive influences of iridoid-rich fraction of V. jatamansi (IRFV) in a depressive mouse model. Kunming mice were divided into the following 5 groups (n = 7 in each group): (1) control group, (2) CUMS g…	Chronic mild stress model	Chronic mild stress model	Animal model	Sucrose preference test, tail suspension test	Kunming mouse	Mouse	Serum	NMR: Varian VNMRS 600 MHz NMR spectrometer	35	Unavailable	32265710	10.3389/fphar.2020.00338	Li Y, Wu L, Chen C, et al. Serum metabolic profiling reveals the antidepressive effects of the total iridoids of Valeriana jatamansi Jones on chronic unpredictable mild stress mice. Front Pharmacol. 2020;11:338.
Study M633	Liu T 2020a	A metabolomic study on the anti-depressive effects of two active components from Chrysanthemum morifolium	The aim of this study was to clarify the role of Chrysanthemum morifolium in ameliorating depression-like behaviour induced by corticosterone. C57BL/6 mice were divided into the following 4 groups (n = 8 in each group): (1) control group, (2) corticosterone group (corticosterone injection at the dose of 20 mg/kg), (3) corticosterone + fluoxetine group (corticosterone injection plus fluoxetine tre…	Corticosterone induced depression model	Other animal model	Animal model	Sucrose preference test	C57BL/6 mouse	Mouse	Urine	LC-MS: UltraPerformance Liquid Chromatography (UPLC) system (Dionex; UltiMate 3000 System, Thermo Scientific, USA) with Q/TOF mass spectrometer system	32	Unavailable	32657166	10.1080/21691401.2020.1774597	Liu T, Zhou N, Xu R, et al. A metabolomic study on the anti-depressive effects of two active components from Chrysanthemum morifolium. Artif Cells Nanomed Biotechnol. 2020;48(1):718-727.
Study M636	Liu XJ 2020b	Deciphering the compatibility rules of traditional Chinese medicine prescriptions based on NMR metabolomics: a case study of Xiaoyaosan	In this study, taking Xiaoyaosan and its antidepressant effects as an example, the authors aimed to investigate the compatibility rules of Chinese medicine prescriptions adopting the research strategy of “Efficacy Compositions” and the approach of metabolomics. The XYS prescription was divided into two efficacy groups, i.e. Shugan group and Jianpi group. Meanwhile, the chronic unpredictable mild …	Chronic mild stress model	Chronic mild stress model	Animal model	Sucrose preference test	Sprague-Dawley rat	Rat	Faece	NMR: Bruker 600-MHz AVANCE III NMR spectrometer (Bruker Biospin, Rheinstetten, Germany)	24	Unavailable	32135241	10.1016/j.jep.2020.112726	Liu X, Lv M, Wang Y, et al. Deciphering the compatibility rules of traditional Chinese medicine prescriptions based on NMR metabolomics: a case study of Xiaoyaosan. J Ethnopharmacol. 2020;254:112726.
Study M651	Peng Y 2020	Fish oil alleviates LPS-induced inflammation and depressive-like behavior in mice via restoration of metabolic impairments	In this study, the metabolomic technique was applied to investigate the potential involvement of fish oil (FO) metabolites in ameliorating depressive-like behaviors in lipopolysaccharides (LPS)-injected mice. C57BL/6 mice were divided into the following 3 groups: (1) control group (vehicle, n = 10), (2) LPS group (an intraperitoneal injection of LPS at a dose of 1 mg/kg, n = 8), and (3) LPS + fis…	Lipopolysaccharide induced depression model	Lipopolysaccharide induced depression model	Animal model	Sucrose preference test, tail suspension test, forced swimming test	C57BL/6 mouse	Mouse	Plasma, bain	LC-MS: Waters Acquity UPLC (Waters, Milford, MA, USA) with a Waters SYNAPT G2-Si High Definition Mass Spectrometry (HDMS) instrument	28	Unavailable	32916272	10.1016/j.bbi.2020.09.005	Peng Y, Shi Z, Satyanarayanan SK, et al. Fish oil alleviates LPS-induced inflammation and depressive-like behavior in mice via restoration of metabolic impairments. Brain Behav Immun. 2020;90:393-402.
Study M662	Wang QS 2020	Intranasal delivery of berberine via in situ thermoresponsive hydrogels with non-invasive therapy exhibits better antidepressant-like effects	In this study, the authors reported an unconventional strategy by the intranasal delivery of berberine with an in situ thermoresponsive hydrogel (berberine/hydroxylpropyl-β-cyclodextrin, BBH/HP-β-CD) as the holder in the nasal cavity to improve its antidepressant-like activity. Chronic unpredictable mild stress (CUMS) model of depression was established. Wistar rats were divided into the followin…	Chronic mild stress model	Chronic mild stress model	Animal model	Sucrose preference test	Wistar rat	Rat	Hippocampus	LC-MS: Shimadzu LC20A (Shimadzu, Japan) with Qtrap 5500 (ABSCIEX, USA)	32	Unavailable	32270794	10.1039/c9bm02006c	Wang QS, Li K, Gao LN, et al. Intranasal delivery of berberine via in situ thermoresponsive hydrogels with non-invasive therapy exhibits better antidepressant-like effects. Biomater Sci. 2020;8(10):2853-2865.
Study M664	Wang W 2020	Dl-3-n-butylphthalide attenuates mouse behavioral deficits to chronic social defeat stress by regulating energy metabolism via AKT/CREB signaling pathway	The aim of this study was to investigate the effect of Dl-3-n-butylphthalide (NBP) in a chronic social defeat stress (CSDS) model of depression and its underlying molecular mechanisms. C57BL/6 J mice were divided into the following 3 groups: (1) control group (vehicle treatment, n = 12), (2) CSDS group (stressor plus vehicle treatment, n = 15), and (3) CSDS + Dl-3-n-butylphthalide group (stressor…	Social defeat model	Social defeat model	Animal model	Social interaction test, sucrose preference test, tail suspension test	C57BL/6 J mouse	Mouse	Hippocampus, prefrontal cortex	LC-MS: Agilent 1290 Infinity chromatography system and AB SCIEX QTRAP 5500 mass spectrometer	15	Unavailable	32066705	10.1038/s41398-020-0731-z	Wang W, Wang T, Bai S, et al. Dl-3-n-butylphthalide attenuates mouse behavioral deficits to chronic social defeat stress by regulating energy metabolism via AKT/CREB signaling pathway. Transl Psychiatry. 2020;10(1):49.
Study M667	Xiao QF 2020	Crocin-I alleviates the depression-like behaviors probably via modulating "microbiota-gut-brain" axis in mice exposed to chronic restraint stress	The aim of this study was to investigate whether the gut microbiota was involved in the effects of crocin-I on depression in a mice model of depression induced by chronic restraint stress (CRS). C57BL/6 J mice were divided into the following 3 groups: (1) control group, (2) CRS group, and (3) CRS + crocin-I group (stressor plus crocin-I treatment at the dose of 40 mg/kg). The CRS stress procedure…	Chronic restraint stress model	Chronic restraint stress model	Animal model	Sucrose preference test, forced swimming test, tail suspension test	C57BL/6 J mouse	Mouse	Faece	GC-MS: Shimadzu GC-14B gas chromatograph with mass spectrometry	12	Unavailable	32871679	10.1016/j.jad.2020.07.041	Xiao Q, Shu R, Wu C, et al. Crocin-I alleviates the depression-like behaviors probably via modulating "microbiota-gut-brain" axis in mice exposed to chronic restraint stress. J Affect Disord. 2020;276:476-486.
Study M670	Xie XX 2020b	Nicotinamide mononucleotide ameliorates the depression-like behaviors and is associated with attenuating the disruption of mitochondrial bioenergetics in depressed mice	The aim of this study was to investigate the antidepressant mechanism of action of nicotinamide mononucleotide. C57/BL6 mice were divided into the following 3 groups (n = 8 in each group): (1) control group, (2) corticosterone group (corticosterone administered subcutaneously daily at the dose of 20 mg/kg for 6 weeks), and (3) corticosterone + nicotinamide mononucleotide group (corticosterone adm…	Corticosterone induced depression model	Other animal model	Animal model	Tail suspension test, forced swimming test	C57/BL6 mouse	Mouse	Liver	GC-MS: Agilent 7890 gas chromatograph-Leco Pegasus HT time-of-flight mass spectrometer	12	Unavailable	31818774	10.1016/j.jad.2019.11.147	Xie X, Yu C, Zhou J, et al. Nicotinamide mononucleotide ameliorates the depression-like behaviors and is associated with attenuating the disruption of mitochondrial bioenergetics in depressed mice. J Affect Disord. 2020;263:166-174.
Study M672	Xu T 2020	Urinary metabolomics analysis of the anti-depressive effects of Hemerocallis citrina extracts in a simulated microgravity-induced rat model of depression	The aim of this study was to identify the metabolic products and metabolic pathways of Hemerocallis citrina extracts antidepressant and elucidate its mechanism, which might provide a theoretical foundation for the application of H. citrina in the treatment of depression. The depression model of rats was induced by 14-d simulated microgravity (SMG) treatment. Sprague-Dawley rats were divided into …	Simulated microgravity induced depression	Other animal model	Animal model	Not reported	Sprague-Dawley rat	Rat	Urine	LC-MS: Waters ACQUITY Ultra Performance LC system with QTOF analyzer in a Xevo G2-XS system(Waters Corporation, Milford, MA, USA); Agilent 1290UHPLC-6495QQQ-MS/MS (Agilent Corporation, Palo Alto, CA, USA)	24	Unavailable	N/A	10.5246/jcps.2020.03.015	Xu T, Wang Y, Lu C, et al. Urinary metabolomics analysis of the anti-depressive effects of Hemerocallis citrina extracts in a simulated microgravity-induced rat model of depression. J Chin Pharm Sci 2020; 29(3):176-191.
Study M673	Xue SS 2020	The impact of repetitive transcranial magnetic stimulation and fluoxetine on the brain lipidome in a rat model of chronic unpredictable stress	In this study, the antidepressive effects of repetitive transcranial magnetic stimulation (rTMS) and fluoxetine treatments were assessed using a chronic unpredictable stress (CUS) model in rats. Changes in lipid composition in the hippocampus and prefrontal cortex (PFC) were evaluated using a mass spectrometry-based lipidomic approach. Sprague-Dawley rats were divided into the following 4 groups …	Chronic mild stress model	Chronic mild stress model	Animal model	Sucrose preference test, forced swimming test	Sprague-Dawley rat	Rat	Hippocampus, prefrontal cortex	LC-MS: ultra-HPLC with Q ExactiveTM plus mass spectrometer	32	Unavailable	32325156	10.1016/j.pnpbp.2020.109946	Xue SS, Zhou CH, Xue F, et al. The impact of repetitive transcranial magnetic stimulation and fluoxetine on the brain lipidome in a rat model of chronic unpredictable stress. Prog Neuropsychopharmacol Biol Psychiatry. 2020;102:109946.
Study M674	Yang JN 2020	Enhanced pseudotargeted analysis using a segment data dependent acquisition strategy by liquid chromatography-tandem mass spectrometry for a metabolomics study of liquiritin in the treatment of depression	In this study, an enhanced pseudotargeted method using a segment data-dependent acquisition mode based on ultra-high performance liquid chromatography–tandem mass spectrometry was developed. The segment data dependent acquisition-based pseudotargeted method was successfully applied to the urine metabolomics study of the chronic unpredictable mild stress (CUMS) model of depression with the treatme…	Chronic mild stress model	Chronic mild stress model	Animal model	Sucrose preference test, forced swimming test	Sprague-Dawley rat	Rat	Urine	LC-MS: ACQUITY UHPLC I-Class system (Waters, Milford, MA, USA) and SYNAPT-G2S Q-TOF mass spectrometer (Waters, Milford, MA, USA); UHPLC-triple quadrupole MS (UHPLC-TQ MS) equipped with LCMS-8045 mass spectrometer (Shimadzu, Japan)	32	Unavailable	32144949	10.1002/jssc.202000107	Yang J, Jin W, Liu D, et al. Enhanced pseudotargeted analysis using a segment data dependent acquisition strategy by liquid chromatography-tandem mass spectrometry for a metabolomics study of liquiritin in the treatment of depression. J Sep Sci. 2020;43(11):2088-2096.
Study M676	Yu M 2020a	Gut microbiota is the key to the antidepressant effect of Chaihu-Shu-Gan-San	The aim of this study was to investigate the antidepressant effects of Chaihu-Shu-Gan-San against chronic variable stress (CVS)-induced depression rats with and without antibiotic treatment using 16S rRNA gene sequencing and ultra-performance liquid chromatography coupled with time of flight mass spectrometry (UPLC-Q-TOF/MS) based metabolome approaches. Wistar rats were divided into the following…	Chronic mild stress model	Chronic mild stress model	Animal model	Sucrose preference test	Wistar rat	Rat	Hippocampus	LC-MS: Waters Acquity Ultra Performance LC system (Waters Corp., Milford, MA, USA) with Waters SYNAPT G2 HDMS (Waters Corp., Manchester, UK) Q-TOF mass spectrometer	32	Unavailable	32050718	10.3390/metabo10020063	Yu M, Jia HM, Zhang T, et al. Gut microbiota is the key to the antidepressant effect of Chaihu-Shu-Gan-San. Metabolites. 2020;10(2):63.
Study M677	Yu M 2020b	[The regulatory effects of Chaihu-Shu-Gan-San on fecal metabolome and gut microbiota in depression model rats]	The aim of this study was to investigate the antidepressant effects of Chaihu-Shu-Gan-San against chronic variable stress (CVS)-induced depression rats using ultra-performance liquid chromatography coupled with time of flight mass spectrometry (UPLC-Q-TOF/MS) based metabolome approaches. Wistar rats were divided into the following 4 groups (n = 8 in each group): (1) control group, (2) CVS group, …	Chronic mild stress model	Chronic mild stress model	Animal model	Sucrose preference test	Wistar rat	Rat	Faece	LC-MS: not reported	32	Unavailable	N/A	10.13220/j.cnki.jipr.2020.03.009	Yu M, Jia H, Zhang H, et al. [The regulatory effects of Chaihu-Shu-Gan-San on fecal metabolome and gut microbiota in depression model rats]. J Int Pharm Res 2020;47(3):229-235. (Article in Chinese: 于猛, 贾红梅, 张宏武, 等. 柴胡疏肝散对抑郁模型大鼠粪便代谢物组和肠道菌群的调控作用. 国际药学研究杂志 2020;47(3):229-235.)
Study M678	Yuan ZY 2020	HS-GC-IMS-Based metabonomics study of Baihe Jizihuang Tang in a rat model of chronic unpredictable mild stress	The aim of this study was to investigate the differences in volatile organic compounds (VOCs) obtained from the feces of a Baihe Jizihuang Tang (BHT)-treated rat depression model. Chronic unpredictable mild stress (CUMS) model of depression was established. Sprague-Dawley rats were divided into the following 3 groups (n = 10 in each group): (1) control group, (2) CUMS group, and (3) CUMS + Baihe …	Chronic mild stress model	Chronic mild stress model	Animal model	Forced swimming test	Sprague-Dawley rat	Rat	Faece	GC-MS: HS-GC-IMS instrument (FlavourSpec)	30	Unavailable	32417717	10.1016/j.jchromb.2020.122143	Yuan ZY, Li J, Zhou X, et al. HS-GC-IMS-Based metabonomics study of Baihe Jizihuang Tang in a rat model of chronic unpredictable mild stress. J Chromatogr B Analyt Technol Biomed Life Sci. 2020;1148:122143.
Study M680	Zhang F 2020	5-Fluorouracil induced dysregulation of the microbiome-gut-brain axis manifesting as depressive like behaviors in rats	In this study, behavioral experiments were initially performed to determine whether the rats developed depression-like behaviors after 4 days 5-fluorouracil treatment. Sprague-Dawley rats were divided into the following 4 groups: (1) control group (vehicle injection, n = 10), (2) 5-fluorouracil group (5-fluorouracil intraperitoneal injection of 40 mg/kg once a day for 4 days, n = 10), (3) 5-fluor…	5-Fluorouracil induced depression model	Other animal model	Animal model	Sucrose preference test, tail suspension test	Sprague-Dawley rat	Rat	Prefrontal cortex	NMR: Bruker 600 MHz AVANCE III spectrometer	36	Unavailable	32574836	10.1016/j.bbadis.2020.165884	Zhang F, Chen H, Zhang R, et al. 5-Fluorouracil induced dysregulation of the microbiome-gut-brain axis manifesting as depressive like behaviors in rats. Biochim Biophys Acta Mol Basis Dis. 2020;1866(10):165884.
Study M681	Zhang HY 2020	Serum metabolomics reveals the intervention mechanism and compatible regularity of Chaihu Shu Gan San on chronic unpredictable mild stress-induced depression rat model	The aim of this study was to provide a comprehensive study of the intervention mechanism and compatible regularity of Chaihu Shu Gan San (CSGS) and four compatibility groups (NJ, NC, NZ and NS) in a chronic unpredictable mild stress (CUMS)-induced depression model. Sprague-Dawley rats were divided into the following 7 groups (n = 6 in each group): (1) control group, (2) CUMS group, (3) CUMS + Cha…	Chronic mild stress model	Chronic mild stress model	Animal model	Sucrose preference test	Sprague-Dawley rat	Rat	Serum	LC-MS: Waters Acquity UPLC I-Class system (Waters Corp., Milford, MA, USA) with Waters definition accurate mass quadrupole time-of-flight (Q-TOF) Xevo G2-S mass spectrometer (Waters Corp., Milford, MA, USA)	42	Unavailable	32419180	10.1111/jphp.13286	Zhang H, Huang H, Song H, et al. Serum metabolomics reveals the intervention mechanism and compatible regularity of Chaihu Shu Gan San on chronic unpredictable mild stress-induced depression rat model. J Pharm Pharmacol. 2020;72(8):1133-1143.
Study M683	Zhang HC 2020	An integrative metabolomics and network pharmacology method for exploring the effect and mechanism of Radix Bupleuri and Radix Paeoniae Alba on anti-depression	In this study, metabolomics and network pharmacology methods were used to explore the potential mechanism of antidepressant-like effects of the Radix Bupleuri and Radix Paeoniae Alba drug pair. Chronic unpredictable mild stress (CUMS) model of depression was established. Sprague-Dawley rats were divided into the following 6 groups (n = 10 in each group): (1) control group, (2) CUMS group, (3) CUM…	Chronic mild stress model	Chronic mild stress model	Animal model	Sucrose preference test, forced swimming test	Sprague-Dawley rat	Rat	Urine	LC-MS: AB-5600 HPLC-Q/TOF-MS (AB SCIEX)	60	Unavailable	32653815	10.1016/j.jpba.2020.113435	Zhang H, Zhang S, Hu M, et al. An integrative metabolomics and network pharmacology method for exploring the effect and mechanism of Radix Bupleuri and Radix Paeoniae Alba on anti-depression. J Pharm Biomed Anal. 2020;189:113435.
Study M688	Zhou XJ 2020b	Anti-depressive effects of Kai-Xin-San on lipid metabolism in depressed patients and CUMS rats using metabolomic analysis	The aim of this study was to assess the effects of Kai-Xin-San (KXS) on lipid metabolism in rats exposed to chronic and unpredictable mild stress (CUMS). Wistar rats were divided into the following 3 groups (n = 10 in each group): (1) control group, (2) CUMS group, and (3) CUMS + Kai-Xin-San group (stressor plus Kai-Xin-San treatment at the dose of 676 mg/kg/day). The CUMS stress procedure lasted…	Chronic mild stress model	Chronic mild stress model	Animal model	Sucrose preference test, forced swimming test	Wistar rat	Rat	Serum	LC-MS: Agilent 1100 quaternary high-performance liquid chromatography (Agilent, EASY-nLC 1000, USA) with Q-Exactive mass spectrometer (Thermo Finnigan, Germany)	30	Unavailable	31991203	10.1016/j.jep.2020.112615	Zhou X, Wang J, Lu Y, et al. Anti-depressive effects of Kai-Xin-San on lipid metabolism in depressed patients and CUMS rats using metabolomic analysis. J Ethnopharmacol. 2020;252:112615.
Study M689	Zhu YL 2020	Metabolomics analysis of the antidepressant prescription Danzhi Xiaoyao Powder in a rat model of Chronic Unpredictable Mild Stress (CUMS)	The aim of this study was to the mechanism of the antidepressant effect of Danzhi Xiaoyao Powder on a rat model of chronic unpredictable mild stress (CUMS). Sprague-Dawley rats were divided into the following 3 groups: (1) control group, (2) CUMS group, and (3) CUMS + Danzhi Xiaoyao Powder group (stressor plus Danzhi Xiaoyao Powder treatment at the dose of 25 mg/kg). The CUMS stress procedure las…	Chronic mild stress model	Chronic mild stress model	Animal model	Sucrose preference test, forced swimming test	Sprague-Dawley rat	Rat	Plasma	LC-MS: Agilent 1290 Infinity LC Ultra High Performance Liquid Chromatography System (UPLC) with mass spectrometry	30	Unavailable	32387465	10.1016/j.jep.2020.112832	Zhu YL, Li SL, Zhu CY, et al. Metabolomics analysis of the antidepressant prescription Danzhi Xiaoyao Powder in a rat model of Chronic Unpredictable Mild Stress (CUMS). J Ethnopharmacol. 2020;260:112832.
Study M690	Chai C 2021	Anti-depressant effect of Zhi-zi-chi decoction on CUMS mice and elucidation of its signaling pathway	The aim of this study was to evaluate the effect of Zhi-zi-chi decoction on relieving depression via behavioral tests, serum metabolomics and signaling target expression analysis on chronic unpredictable mild stress (CUMS) model mice. Balb/c mice were divided into the following 7 groups (n = 10 in each group): (1) control group, (2) Zhi-zi-chi decoction control group (no stress, plus vehicle trea…	Chronic mild stress model	Chronic mild stress model	Animal model	Sucrose preference test, forced swimming test, tail suspension test	Balb/c mouse	Mouse	Serum	LC-MS: ultra-fast liquid chromatography system (Shimadzu Corporation UFLC XR, Kyoto, Japan) with triple time-of-flight mass spectrometer (TripleTOF 5600 system, AB Sciex, Foster City, CA, USA)	70	Unavailable	32827659	10.1016/j.jep.2020.113283	Chai C, Jin B, Yan Y, et al. Anti-depressant effect of Zhi-zi-chi decoction on CUMS mice and elucidation of its signaling pathway. J Ethnopharmacol. 2021;266:113283.
Study M691	Li X 2021	Integrated network pharmacology and metabolomics to dissect the combination mechanisms of Bupleurum chinense DC-Paeonia lactiflora Pall herb pair for treating depression	In this study, the combined effect of Chaihu-Baishao was evaluated by the chronic unpredictable mild stress (CUMS) rat model. Sprague-Dawley rats were divided into the following 5 groups (n = 8 in each group): (1) control group, (2) CUMS group, (3) CUMS + low dose of Baishao group (stressor plus Baishao treatment at the dose of 7.5 g/kg), (4) CUMS + low dose of Chaihu group (stressor plus Chaihu …	Chronic mild stress model	Chronic mild stress model	Animal model	Sucrose preference test, forced swimming test	Sprague-Dawley rat	Rat	Plasma	LC-MS: Thermo-Fisher Dionex UltiMate 3000 UHPLC-Q Exactive Orbitrap-MS (Thermo Fisher, USA)	40	Unavailable	32810624	10.1016/j.jep.2020.113281	Li X, Qin XM, Tian JS, et al. Integrated network pharmacology and metabolomics to dissect the combination mechanisms of Bupleurum chinense DC-Paeonia lactiflora Pall herb pair for treating depression. J Ethnopharmacol. 2021;264:113281.
Study M695	Song YG 2021	Raw and wine processed Schisandra chinensis attenuate anxiety like behavior via modulating gut microbiota and lipid metabolism pathway	The aim of this study was to investigate the possible mechanism and related metabolism of Schisandra chinensis and wine processed Schisandra chinensis ameliorating anxiety behavior through modulating gut microbiota. Chronic unpredictable mild stress (CUMS) model was established. Sprague-Dawley rats were divided into the following 4 groups (n = 6 in each group): (1) control group, (2) CUMS group, …	Chronic mild stress model	Chronic mild stress model	Animal model	Forced swimming test, tail suspension test	Sprague-Dawley rat	Rat	Plasma	LC-MS: not reported	24	Unavailable	33007392	10.1016/j.jep.2020.113426	Song Y, Shan B, Zeng S, et al. Raw and wine processed Schisandra chinensis attenuate anxiety like behavior via modulating gut microbiota and lipid metabolism pathway. J Ethnopharmacol. 2021;266:113426.
Study M696	Yang JN 2021	A green and efficient pseudotargeted lipidomics method for the study of depression based on ultra-high performance supercritical fluid chromatography-tandem mass spectrometry	In this study, a green andefficient pseudotargeted lipidomics method based on ultra-high performancesupercritical fluid chromatography-tandem mass spectrometry (UHPSFC-MS/MS) was developed. The UHPSFC-MS/MS-based pseudotargeted method was applied to the lipidomics study of the therapeutic effects of liquiritin on chronic unpredictable mild stress (CUMS) model of depression. Sprague-Dawley rats we…	Chronic mild stress model	Chronic mild stress model	Animal model	Not reported	Sprague-Dawley rat	Rat	Plasma	LC-MS: LCMS-8060 mass spectrometer (Shimadzu, Japan)	36	Unavailable	33017797	10.1016/j.jpba.2020.113646	Yang J, Liu D, Jin W, et al. A green and efficient pseudotargeted lipidomics method for the study of depression based on ultra-high performance supercritical fluid chromatography-tandem mass spectrometry. J Pharm Biomed Anal. 2021;192:113646.
Study M697	Carnevali L 2020	Antidepressant-like effects of pharmacological inhibition of FAAH activity in socially isolated female rats	The aim of this study was to measure the development of behavioral (passive stress coping, anhedonia) and biological (reduced hippocampal BDNF levels, HPA axis hyperactivity, body weight loss) alterations in adult female rats exposed to prolonged social isolation. Groningen rats were divided into the following 3 groups (n = 10 in each group): (1) control group (pair-housed rats), (2) social isola…	Chronic social isolation induced depression model	Other animal model	Animal model	Sucrose preference test, forced swimming test	Groningen rat	Rat	Plasma, hippocampus	LC-MS: Thermo Accela UHPLC gradient system with Thermo TSQ Quantum Max triple quadrupole mass spectrometer (Thermo, USA)	30	Unavailable	31948828	10.1016/j.euroneuro.2019.12.119	Carnevali L, Statello R, Vacondio F, et al. Antidepressant-like effects of pharmacological inhibition of FAAH activity in socially isolated female rats. Eur Neuropsychopharmacol. 2020;32:77-87.
Study M698	Guo JJ 2020	Proteomics-based screening of the target proteins associated with antidepressant-like effect and mechanism of Saikosaponin A	The aim of this study was to explore the anti-depression effect of Saikosaponin A and screen the target proteins regulated by Saikosaponin A in a rat model of chronic unpredictable mild stress (CUMS)-induced depression. Sprague-Dawley rats were divided into the following 3 groups (n = 15 in each group): (1) control group, (2) CUMS group, and (3) CUMS + Saikosaponin A group (stressor plus Saikosap…	Chronic mild stress model	Chronic mild stress model	Animal model	Sucrose preference test	Sprague-Dawley rat	Rat	Hippocampus	LC-MS: Agilent 1200 series HPLC system (Agilent, USA) with mass spectrometer (Agilent, 6410B, USA)	18	Unavailable	31762213	10.1111/jcmm.14695	Guo J, Zhang F, Gao J, et al. Proteomics-based screening of the target proteins associated with antidepressant-like effect and mechanism of Saikosaponin A. J Cell Mol Med. 2020;24(1):174-188.
Study M706	Tian PJ 2020	Towards a psychobiotic therapy for depression: Bifidobacterium breve CCFM1025 reverses chronic stress-induced depressive symptoms and gut microbial abnormalities in mice	The aim of this study was to investigate the effect and probable mechanisms of CCFM1025 psychobiotic treatment on the chronic unpredictable mild stress (CUMS) model of depression. C57BL/6 mice were divided into the following 4 groups (n = 10 in each group): (1) control group, (2) CUMS group, (3) CUMS + fluoxetine group (stressor plus fluoxetine treatment at the dose of 10 mg/kg), and (4) CUMS + C…	Chronic mild stress model	Chronic mild stress model	Animal model	Sucrose preference test, forced swimming test, tail suspension test	C57BL/6 mouse	Mouse	Faece	GC-MS: TSQ 9000 GC-MS system (Thermo Scientific)	28	Unavailable	32258258	10.1016/j.ynstr.2020.100216	Tian P, O'Riordan KJ, Lee YK, et al. Towards a psychobiotic therapy for depression: Bifidobacterium breve CCFM1025 reverses chronic stress-induced depressive symptoms and gut microbial abnormalities in mice. Neurobiol Stress. 2020;12:100216.
Study M707	Tian PJ 2019a	Bifidobacterium with the role of 5-hydroxytryptophan synthesis regulation alleviates the symptom of depression and related microbiota dysbiosis	The aim of this study was to investigate the effect and probable mechanisms of psychobiotic treatments on the chronic unpredictable mild stress (CUMS) model of depression. C57BL/6J mice were divided into the following 8 groups: (1) control group, (2) CUMS group, (3) CUMS + fluoxetine group (stressor plus fluoxetine treatment at the dose of 10 mg/kg), (4) CUMS + E41 groups (stressor plus E41 bacte…	Chronic mild stress model	Chronic mild stress model	Animal model	Sucrose preference test, forced swimming test, tail suspension test	C57BL/6J mouse	Mouse	Faece	GC-MS: not reported	48	Unavailable	30743155	10.1016/j.ynstr.2020.100216	Tian P, Wang G, Zhao J, et al. Bifidobacterium with the role of 5-hydroxytryptophan synthesis regulation alleviates the symptom of depression and related microbiota dysbiosis. J Nutr Biochem. 2019;66:43-51.
Study M708	Tian PJ 2019b	Ingestion of Bifidobacterium longum subspecies infantis strain CCFM687 regulated emotional behavior and the central BDNF pathway in chronic stress-induced depressive mice through reshaping the gut microbiota	The aim of this study was to investigate the effect and probable mechanisms of CCFM687 treatment on the chronic unpredictable mild stress (CUMS) model of depression. C57BL/6J mice were divided into the following 4 groups: (1) control group, (2) CUMS group, (3) CUMS + fluoxetine group (stressor plus fluoxetine treatment at the dose of 10 mg/kg), and (4) CUMS + CCFM687 groups (stressor plus CCFM687…	Chronic mild stress model	Chronic mild stress model	Animal model	Forced swimming test, tail suspension test	C57BL/6J mouse	Mouse	Faece	GC-MS: GC-MS system (TSQ 9000, Thermo Scientific)	24	Unavailable	31687714	10.1039/c9fo01630a	Tian P, Zou R, Song L, et al. Ingestion of Bifidobacterium longum subspecies infantis strain CCFM687 regulated emotional behavior and the central BDNF pathway in chronic stress-induced depressive mice through reshaping the gut microbiota. Food Funct. 2019;10(11):7588-7598.
Study M710	Zhang X 2016	Rhodioloside ameliorates depressive behavior via up-regulation of monoaminergic system activity and anti-inflammatory effect in olfactory bulbectomized rats	In this study, the olfactory bulbectomized model was used to investigate the antidepressant-like effect of Rhodioloside. Sprague-Dawley rats were divided into the following 5 groups (n = 8 in each group): (1) control group (sham olfactory bulbectomized rats), (2) olfactory bulbectomized group (olfactory bulbectomized rats), (3) olfactory bulbectomized + amitriptyline group (olfactory bulbectomize…	Olfactory bulbectomy induced depression model	Other animal model	Animal model	Sucrose preference test	Sprague-Dawley rat	Rat	Prefrontal cortex	LC-MS: HPLC-MS (Waters Corp., Milford, MA, USA)	25	Unavailable	27214337	10.1016/j.intimp.2016.05.008	Zhang X, Du Q, Liu C, et al. Rhodioloside ameliorates depressive behavior via up-regulation of monoaminergic system activity and anti-inflammatory effect in olfactory bulbectomized rats. Int Immunopharmacol. 2016;36:300-304.
Study M721	Siopi E 2020a	Changes in gut microbiota by chronic stress impair the efficacy of fluoxetine	In this study, the authors used the chronic unpredictable mild stress (CUMS) model of depression to study the effect of gut microbiota on the antidepressant and neurogenic effects of fluoxetine. C57BL/6J mice were divided into the following 3 groups: (1) control group, (2) CUMS group, and (3) CUMS + fluoxetine group (stressor plus fluoxetine treatment at the dose of 18 mg/kg). The CUMS stress pro…	Chronic mild stress model	Chronic mild stress model	Animal model	Forced swimming test, tail suspension test	C57BL/6J mouse	Mouse	Serum, hippocampus	LC-MS: Waters ACQUITY UPLC and Thermo-Finnigan LTQ mass spectrometer; GC-MS: Thermo-Finnigan Trace DSQ fast-scanning single-quadrupole mass spectrometer	15	Unavailable	32187541	10.1016/j.celrep.2020.02.099	Siopi E, Chevalier G, Katsimpardi L, et al. Changes in gut microbiota by chronic stress impair the efficacy of fluoxetine. Cell Rep. 2020;30(11):3682-3690.e6.
Study M722	Siopi E 2020b	Changes in gut microbiota by chronic stress impair the efficacy of fluoxetine	In this study, the authors used the chronic unpredictable mild stress (CUMS) model of depression to study the effect of gut microbiota on the antidepressant and neurogenic effects of fluoxetine. C57BL/6J mice were divided into the following 4 groups: (1) control-transferred group (microbiota recipient mice, transfer from control mice), (2) CUMS-transferred group (microbiota recipient mice, transf…	Fecal microbiota transplantation induced depression model	Other animal model	Animal model	Forced swimming test, tail suspension test	C57BL/6J mouse	Mouse	Serum, hippocampus	LC-MS: Waters ACQUITY UPLC and Thermo-Finnigan LTQ mass spectrometer; GC-MS: Thermo-Finnigan Trace DSQ fast-scanning single-quadrupole mass spectrometer	20	Unavailable	32187541	10.1016/j.celrep.2020.02.099	Siopi E, Chevalier G, Katsimpardi L, et al. Changes in gut microbiota by chronic stress impair the efficacy of fluoxetine. Cell Rep. 2020;30(11):3682-3690.e6.
Study M728	Deng YY 2021a	Involvement of the microbiota-gut-brain axis in chronic restraint stress: disturbances of the kynurenine metabolic pathway in both the gut and brain	In this study, a murine model of chronic restraint stress (CRS) was established to investigate the metabolic signaling of tryptophan neurotransmission at the intestinal and central levels in depression. C57BL/6 J mice were divided into the following 4 groups: (1) control group, (2) CRS group, (3) citalopram group (citalopram treatment at the dose of 10 mg/kg), and (4) CRS + citalopram group (CRS …	Chronic restraint stress model	Chronic restraint stress model	Animal model	Sucrose preference test, forced swimming test	C57BL/6 J mouse	Mouse	Prefrontal cortex, hippocampus, serum	LC-MS: UHPLC Ultimate 3000 system coupled with a Q Exactive hybrid quadrupole-orbitrap mass spectrometer	40	Unavailable	33535879	10.1080/19490976.2020.1869501	Deng Y, Zhou M, Wang J, et al. Involvement of the microbiota-gut-brain axis in chronic restraint stress: disturbances of the kynurenine metabolic pathway in both the gut and brain. Gut Microbes. 2021 Jan-Dec;13(1):1-16.
Study M729	Deng YY 2021b	Involvement of the microbiota-gut-brain axis in chronic restraint stress: disturbances of the kynurenine metabolic pathway in both the gut and brain	In this study, a murine model of chronic restraint stress (CRS) was established to investigate the metabolic signaling of tryptophan neurotransmission at the intestinal and central levels in depression. C57BL/6 J mice were divided into the following 4 groups: (1) control group, (2) CRS group, (3) 1-methyl-tryptophan group (1-methyl-tryptophan treatment at the dose of 15 mg/kg), and (4) CRS + 1-me…	Chronic restraint stress model	Chronic restraint stress model	Animal model	Sucrose preference test, forced swimming test	C57BL/6 J mouse	Mouse	Hippocampus	LC-MS: UHPLC Ultimate 3000 system coupled with a Q Exactive hybrid quadrupole-orbitrap mass spectrometer	40	Unavailable	33535879	10.1080/19490976.2020.1869501	Deng Y, Zhou M, Wang J, et al. Involvement of the microbiota-gut-brain axis in chronic restraint stress: disturbances of the kynurenine metabolic pathway in both the gut and brain. Gut Microbes. 2021 Jan-Dec;13(1):1-16.
Study M730	Deng YY 2021c	Involvement of the microbiota-gut-brain axis in chronic restraint stress: disturbances of the kynurenine metabolic pathway in both the gut and brain	In this study, a murine model of chronic restraint stress (CRS) was established to investigate the metabolic signaling of tryptophan neurotransmission at the intestinal and central levels in depression. C57BL/6 J mice were divided into the following 4 groups: (1) control group, (2) CRS group, (3) Parabacteroides distasonis group (Parabacteroides distasonis treatment at the dose of 4 × 10^10 CFU/m…	Chronic restraint stress model	Chronic restraint stress model	Animal model	Sucrose preference test, forced swimming test	C57BL/6 J mouse	Mouse	Hippocampus	LC-MS: UHPLC Ultimate 3000 system coupled with a Q Exactive hybrid quadrupole-orbitrap mass spectrometer	40	Unavailable	33535879	10.1080/19490976.2020.1869501	Deng Y, Zhou M, Wang J, et al. Involvement of the microbiota-gut-brain axis in chronic restraint stress: disturbances of the kynurenine metabolic pathway in both the gut and brain. Gut Microbes. 2021 Jan-Dec;13(1):1-16.
Study M732	Hao CY 2020	Intravenous administration of sodium propionate induces antidepressant or prodepressant effect in a dose dependent manner	The aim of this study was to investigate the effects of propionate on depression. Propionate dose gradients were intravenously administrated to rats exposed to chronic unpredictable mild stress (CUMS) for 1 week. Sprague-Dawley rats were divided into the following 5 groups (n = 16 in each group): (1) control group, (2) CUMS group, (3) CUMS + low dose of propionate group (stressor plus propionate …	Chronic mild stress model	Chronic mild stress model	Animal model	Sucrose preference test, forced swimming test, tail suspension test	Sprague-Dawley rat	Rat	Hippocampus	LC-MS: Thermo Scientific Dionex Ultimate 3000 RSLC system combined with a Thermo Q Executive Orbitrap mass spectrometer; GC-MS: trace gas chromatograph coupled with a Polyris Q Ion Trap mass spectrometer (Thermo Fisher Scientific, MA, USA)	80	Unavailable	33199803	10.1038/s41598-020-77085-z	Hao C, Gao Z, Liu X, et al. Intravenous administration of sodium propionate induces antidepressant or prodepressant effect in a dose dependent manner. Sci Rep. 2020 Nov 16;10(1):19917.
Study M736	Kamoun N 2021	Long-lasting analgesic and neuroprotective action of the non-benzodiazepine anxiolytic etifoxine in a mouse model of neuropathic pain	The aim of this study was to evaluate the potential action of etifoxine in the relief of both somatosensory and affective consequences of neuropathic pain. C57BL6J mice were divided into the following 4 groups: (1) control group, (2) cuff group (neuropathic pain model), (3) cuff + vehicle group (neuropathic pain model plus vehicle treatment), and (4) cuff + etifoxine group (neuropathic pain model…	Neuropathic pain induced depression model	Other animal model	Animal model	Forced swimming test	C57BL6J mouse	Mouse	Brainstem	LC-MS: Dionex Ultimate 3000 HPLC system coupled to a triple quadrupole mass spectrometer (Thermo Electron, San Jose, USA)	23	Unavailable	33212115	10.1016/j.neuropharm.2020.108407	Kamoun N, Gazzo G, Goumon Y, et al. Long-lasting analgesic and neuroprotective action of the non-benzodiazepine anxiolytic etifoxine in a mouse model of neuropathic pain. Neuropharmacology. 2021 Jan;182:108407.
Study M738	Liu XJ 2021a	Integrating hippocampal metabolomics and network pharmacology deciphers the antidepressant mechanisms of Xiaoyaosan	The aim of this study was to indicate the hippocampal metabolic fluctuations of depression and to demonstrate the potential action of Xiaoyaosan against depression from the aspect of hippocampal metabolomics. A hippocampal metabolomics method was applied to evaluate the efficacy of Xiaoyaosan on rat model of chronic unpredictable mild stress (CUMS). Sprague-Dawley rats were divided into the follo…	Chronic mild stress model	Chronic mild stress model	Animal model	Sucrose preference test	Sprague-Dawley rat	Rat	Hippocampus	GC-MS: Thermo Polaris Q Ion Trap mass spectrometer (Thermo Fisher Scientific Inc., MA, USA) with a DB-5MS capillary column	18	Unavailable	33152435	10.1016/j.jep.2020.113549	Liu X, Wei F, Liu H, et al. Integrating hippocampal metabolomics and network pharmacology deciphers the antidepressant mechanisms of Xiaoyaosan. J Ethnopharmacol. 2021 Mar 25;268:113549.
Study M739	Liu XJ 2021b	Serum metabolomics reveals compatibility rules of the antidepressant effects of Xiaoyaosan and its efficacy groups	In this study, the chronic unpredictable mild stress (CUMS) depression-like model was constructed. Afterwards, Xiaoyaosan was divided into the Shugan and the Jianpi groups according to the research strategy of efficacy groups. Sprague-Dawley rats were divided into the following 4 groups (n = 6 in each group): (1) control group, (2) CUMS group, (3) CUMS + venlafaxine group (stressor plus venlafaxi…	Chronic mild stress model	Chronic mild stress model	Animal model	Not reported	Sprague-Dawley rat	Rat	Serum	NMR: Bruker 600-MHz AVANCE III NMR spectrometer (Bruker, Germany)	24	Unavailable	33676173	10.1016/j.psychres.2021.113827	Liu X, Wang Y, Lv M, et al. Serum metabolomics reveals compatibility rules of the antidepressant effects of Xiaoyaosan and its efficacy groups. Psychiatry Res. 2021 Feb 24;299:113827.
Study M742	Zhang L 2020	Curcumin improves chronic pain induced depression through regulating serum metabolomics in a rat model of trigeminal neuralgia	The aim of this study was to analyze the biomarkers related to depression in serum and to evaluate the anti-depression properties of curcumin in a chronic pain-induced depression model of rats. Sprague-Dawley rats were divided into the following 3 groups (n = 8 in each group): (1) control group (n = 8), (2) trigeminal neuralgia group (n = 8), and (3) trigeminal neuralgia + curcumin group (trigemi…	Neuropathic pain induced depression model	Other animal model	Animal model	Sucrose preference test, forced swimming test	Sprague-Dawley rat	Rat	Serum	LC-MS: LCMS-IT-TOF system (Shimadzu, Japan)	25	Unavailable	33402844	10.2147/JPR.S283782	Zhang L, Ma Z, Wu Z, et al. Curcumin improves chronic pain induced depression through regulating serum metabolomics in a rat model of trigeminal neuralgia. J Pain Res. 2020 Dec 29;13:3479-3492.
Study M750	Tian PJ 2021	Unraveling the microbial mechanisms underlying the psychobiotic potential of a Bifidobacterium breve strain	The aim of this study was to investigate the genomic features, metabolic features, and gut microbial and metabolic modulation effect of the psychobiotic strain Bifidobacterium breve CCFM1025 in the chronic unpredictable mild stress (CUMS) model of depression. C57BL/6 mice were divided into the following 2 groups (n = 8 in each group): (1) CUMS group, and (2) CUMS + CCFM1025 group (stressor plus C…	Chronic mild stress model	Chronic mild stress model	Animal model	Forced swimming test, tail suspension test	C57BL/6 mouse	Mouse	Faece	NMR: Bruker Avance III 600-MHz spectrometer	12	Unavailable	33594816	10.1002/mnfr.202000704	Tian P, Bastiaanssen TFS, Song L, et al. Unraveling the microbial mechanisms underlying the psychobiotic potential of a Bifidobacterium breve strain. Mol Nutr Food Res. 2021 Feb 16:e2000704.
Study M758	Chen X 2021	Synergistic effect of several neurotransmitters in PFC-NAc-VTA neural circuit for the antidepression effect of Shuganheweitang in a chronic unpredictable mild stress model	The aim of this study was to verify the efficacy by modern methods and investigate the material basis for the efficacy of Shuganheweitang. Different fractions have been prepared and several neurotransmitters in the PFC-NAc-VTA neural circuit that maybe related to the mechanism of chronic unpredictable mild stress (CUMS)-induced depression have been detected. Sprague-Dawley rats were divided into …	Chronic mild stress model	Chronic mild stress model	Animal model	Sucrose preference test, forced swimming test	Sprague-Dawley rat	Rat	Prefrontal cortex, nucleus accumbens, ventral tegmental area	LC-MS: LC-30 AD UPLC system with AB 4500 QTRAP Mass spectrometer (AB SCIEX, USA)	80	Unavailable	N/A	10.1177/1934578X211002415	Chen X, Ma Y, Mou X, et al. Synergistic effect of several neurotransmitters in PFC-NAc-VTA neural circuit for the antidepression effect of Shuganheweitang in a chronic unpredictable mild stress model. Natural Product Communications 2021;16(3):1-14.
Study M762	Hao Y 2021	Metformin attenuates the metabolic disturbance and depression-like behaviors induced by corticosterone and mediates the glucose metabolism pathway	The aim of this study was to investigate metabolism disturbances induced by corticosterone and determine if metformin can reverse these effects and their accompanying depression-like behaviors. Wistar rats were divided into the following 3 groups (n = 10 in each group): (1) control group, (2) corticosterone group, and (3) corticosterone + metformin group (corticosterone plus metformin treatment a…	Corticosterone induced depression model	Other animal model	Animal model	Sucrose preference test, forced swimming test	Wistar rat	Rat	Liver	LC-MS: Agilent 1290 Infinity LC Ultra Performance LC System with 5500 QTRAP mass spectrometer (AB SCIEX)	22	Unavailable	33634460	10.1055/a-1351-0566	Hao Y, Tong Y, Guo Y, et al. Metformin attenuates the metabolic disturbance and depression-like behaviors induced by corticosterone and mediates the glucose metabolism pathway. Pharmacopsychiatry. 2021 Feb 25.
Study M764	Hoda U 2021	Embelin ameliorates cognitive dysfunction and progression of kindling in pentylenetetrazol-induced kindling in mice by attenuating brain inflammation	The aim of this study was to evaluate the effect of embelin on various epileptic models and related brain inflammation. Swiss albino mice were divided into the following 4 groups: (1) control group, (2) pentylenetetrazol group, (3) pentylenetetrazol + middle dose of embelin group (pentylenetetrazol plus embelin treatment at the dose of 10 mg/kg), and (4) pentylenetetrazol + high dose of embelin g…	Pentylenetetrazol induced depression model	Other animal model	Animal model	Forced swimming test	Swiss albino mouse	Mouse	Hippocampus, cortex	LC-MS: Finnigan Surveyor UHPLC with online degasser and PDA detector coupled with ABI 4000 Q Trap mass spectrometer (Applied Biosystems, USA)	32	Unavailable	33581600	10.1016/j.yebeh.2021.107788	Hoda U, Jain S, Samim M, et al. Embelin ameliorates cognitive dysfunction and progression of kindling in pentylenetetrazol-induced kindling in mice by attenuating brain inflammation. Epilepsy Behav. 2021 Mar;116:107788.
Study M767	Qu SY 2021	Analysis of antidepressant activity of Huang-Lian Jie-Du Decoction through network pharmacology and metabolomics	The aim of this study was to explore antidepressant activity of Huang-Lian Jie-Du Decoction (HLJDD), and evaluating active components and potential depression-associated targets. HLJDD was administered on chronic unpredictable mild stress-induced (CUMS) depressive mice. C57BL/6 mice were divided into the following 3 groups (n = 10 in each group): (1) control group, (2) CUMS group, and (3) CUMS + …	Chronic mild stress model	Chronic mild stress model	Animal model	Forced swimming test	C57BL/6 mouse	Mouse	Hippocampus, striatum, amygdala, cortex	LC-MS: not reported; LC-MS: LC-Q/TOF-MS (AB SCIEX Triple TOF 5600)	30	Unavailable	33746756	10.3389/fphar.2021.619288	Qu SY, Li XY, Heng X, et al. Analysis of antidepressant activity of Huang-Lian Jie-Du Decoction through network pharmacology and metabolomics. Front Pharmacol. 2021 Mar 4;12:619288.
Study M778	Chen L 2021	NU9056, a KAT 5 inhibitor, treatment alleviates brain dysfunction by inhibiting NLRP3 inflammasome activation, affecting gut microbiota, and derived metabolites in LPS-treated mice	The aim of this study was to investigate whether NU9056 has a significant therapeutic effect on sepsis-associated encephalopathy in vivo and in vitro and the main possible reasons for these effects. Lipopolysaccharide (LPS) was used as the animal model of sepsis-associated encephalopathy. C57BL/6J mice were divided into the following 3 groups: (1) control group, (2) LPS group, and (3) LPS + NU905…	Lipopolysaccharide induced depression model	Lipopolysaccharide induced depression model	Animal model	Tail suspension test	C57BL/6J mouse	Mouse	Faece	GC-MS: 5977 B apparatus (Agilent)	15	Unavailable	34327209	10.3389/fnut.2021.701760	Chen L, Qing W, Yi Z, et al. NU9056, a KAT 5 inhibitor, treatment alleviates brain dysfunction by inhibiting NLRP3 inflammasome activation, affecting gut microbiota, and derived metabolites in LPS-treated mice. Front Nutr. 2021 Jul 13;8:701760.
Study M784	Jin WB 2021	Determination of inflammation-related lipids in depressive rats by on-line supercritical fluid extraction-supercritical fluid chromatography-tandem mass spectrometry	In this study, the authors presented an on-line supercritical fluid extraction (SFE)-supercritical fluid chromatography (SFC)- mass spectrometry (MS)/MS method to determine the lipids related to inflammation in the brain tissues of chronic unpredictable mild stress (CUMS) rat model of depression with the treatment of liquiritin. Sprague-Dawley rats were divided into the following 4 groups (n = 8 …	Chronic mild stress model	Chronic mild stress model	Animal model	Not reported	Sprague-Dawley rat	Rat	Brain	SFE-SFC-MS: SFC system (Nexera UC, Shimadzu, Japan) coupled with triple quadrupole MS (LCMS8060, Shimadzu, Japan)	32	Unavailable	34171739	10.1016/j.jpba.2021.114210	Jin W, Yang J, Liu D, et al. Determination of inflammation-related lipids in depressive rats by on-line supercritical fluid extraction-supercritical fluid chromatography-tandem mass spectrometry. J Pharm Biomed Anal. 2021 Sep 5;203:114210.
Study M789	Liu DY 2021	A high coverage pseudotargeted lipidomics method based on three-phase liquid extraction and segment data-dependent acquisition using UHPLC-MS/MS with application to a study of depression rats	This study proposed a comprehensive pseudotargeted lipidomics method based on three-phase liquid extraction (3PLE) and segment data-dependent acquisition (SDDA). The established pseudotargeted method was applied to the plasma lipid profiling from the chronic unpredictable mild stress (CUMS) rat model of depression. Sprague-Dawley rats were divided into the following 4 groups (n = 8 in each group)…	Chronic mild stress model	Chronic mild stress model	Animal model	Not reported	Sprague-Dawley rat	Rat	Plasma	LC-MS: ACQUITY UHPLC I-Class (Waters, USA) system with SYNAPT-G2S Q-TOF mass spectrometer (Waters, USA); LC-MS: UHPLC-TQ MS system (Shimadzu, Japan) with LCMS-8060 mass spectrometer	32	Unavailable	33934189	10.1007/s00216-021-03349-w	Liu D, Yang J, Jin W, et al. A high coverage pseudotargeted lipidomics method based on three-phase liquid extraction and segment data-dependent acquisition using UHPLC-MS/MS with application to a study of depression rats. Anal Bioanal Chem. 2021 Jun;413(15):3975-3986.
Study M790	Liu XJ 2021c	Hepatic metabolomics of the compatibility effect of Xiaoyaosan on CUMS-induced depression based on the TCM theory of "Treating Diseases via Regulating the Liver's Function"	The aim of this study was to demonstrate the scientific connotations and compatibility effects of Xiaoyaosan based on the theory of “Treating Diseases via Regulating the Liver’s Function” by hepatic metabolomics. The chronic unpredictable mild stress (CUMS) depression model was constructed. A 1H NMR-based hepatic metabolomics approach coupled with multivariate data analysis was performed. Sprague…	Chronic mild stress model	Chronic mild stress model	Animal model	Sucrose preference test	Sprague-Dawley rat	Rat	Liver	NMR: Bruker 600-MHz AVANCE III NMR spectrometer (Bruker Biospin, Rheinstetten, Germany)	24	Unavailable	33989991	10.1016/j.jpba.2021.114123	Liu XJ, Liu HL, Zhao D, et al. Hepatic metabolomics of the compatibility effect of Xiaoyaosan on CUMS-induced depression based on the TCM theory of "Treating Diseases via Regulating the Liver's Function". J Pharm Biomed Anal. 2021 Jul 15;201:114123.
Study M804	Feng ZY 2021	Wenyang Jieyu decoction alleviates depressive behavior in rat model of depression via regulation of the metabolism of short-chain fatty acids in intestinal microbiota	The aim of this study was to investigate the effect of Wenyang Jieyu decoction (WYJYD) on rat model of depression based on metabolomics. The rat model of depression was established by chronic unpredictable mild stress (CUMS). Sprague-Dawley rats were divided into the following 5 groups (n = 6 in each group): (1) control group, (2) CUMS group, (3) CUMS + middle dose of WYJYD group (stressor plus W…	Chronic mild stress model	Chronic mild stress model	Animal model	Not reported	Sprague-Dawley rat	Rat	Faece	GC-MS: not reported	30	Unavailable	N/A	10.19193/0393-6384_2021_1_90	Feng Z, Meng S, Wang H, et al. Wenyang Jieyu decoction alleviates depressive behavior in rat model of depression via regulation of the metabolism of short-chain fatty acids in intestinal microbiota. Acta Medica Mediterranea 2021, 37: 581.
Study M806	Liu T 2021	Investigating the basis for the antidepressant effects of Gleditsiae spina using an integrated metabolomic strategy	The aim of this study was to investigate the role of taxifolin as a component of Gleditsiae spina in mediating the antidepressant effects of Gleditsiae spina. Depression models in vivo were established using corticosterone. C57BL/6 mice were divided into the following 4 groups (n = 8 in each group): (1) control group, (2) corticosterone group, (3) corticosterone + fluoxetine group (corticosterone…	Corticosterone induced depression model	Other animal model	Animal model	Sucrose preference test	C57BL/6 mouse	Mouse	Urine	LC-MS: Ultra Performance Liquid Chromatography system (Dionex; UltiMate 3000 System, Thermo Scientific, USA) coupled to Q/TOF mass spectrometer system	40	Unavailable	34094035	10.22038/ijbms.2021.51975.11781	Liu T, Zhou N, Cao Y, et al. Investigating the basis for the antidepressant effects of Gleditsiae spina using an integrated metabolomic strategy. Iran J Basic Med Sci. 2021 Apr;24(4):524-530.
Study M809	Su ZH 2021	Combining 1H-NMR-based metabonomics and network pharmacology to dissect the mechanism of antidepression effect of Milletia speciosa Champ on mouse with chronic unpredictable mild stress-induced depression	In this study, a proton nuclear magnetic resonance (1H-NMR)-based metabonomics combined network pharmacology research approach was performed to investigate the antidepressive mechanism of Milletia speciosa Champ act on mouse with chronic unpredictable mild stress (CUMS)-induced depression. Kunming mice were divided into the following 4 groups (n = 10 in each group): (1) control group, (2) CUMS gr…	Chronic mild stress model	Chronic mild stress model	Animal model	Sucrose preference test	Kunming mouse	Mouse	Serum	NMR: 600 MHz NMR spectrometer (Varian INOVA, Varian, Inc., USA)	40	Unavailable	33836071	10.1093/jpp/rgaa010	Su Z, Ruan J, Liu X, et al. Combining 1H-NMR-based metabonomics and network pharmacology to dissect the mechanism of antidepression effect of Milletia speciosa Champ on mouse with chronic unpredictable mild stress-induced depression. J Pharm Pharmacol. 2021 Jun 8;73(7):881-892.
Study M811	Topuz RD 2021	The role of endocannabinoid system and TRPV1 receptors in the antidepressant and anxiolytic effects of dipyrone in chronic unpredictable mild stress in mice	The aim of this study was to investigate endocannabinoid levels in the amygdala in chronic unpredictable mild stress (CUMS) model in mice. Balb/c mice were divided into the following 5 groups (n = 8 in each group): (1) control group, (2) CUMS group, (3) CUMS + low dose of dipyrone group (stressor plus dipyrone treatment at the dose of 150 mg/kg), (4) CUMS + middle dose of dipyrone group (stressor…	Chronic mild stress model	Chronic mild stress model	Animal model	Sucrose preference test, forced swimming test	Balb/c mouse	Mouse	Amygdala	LC-MS: Agilent LC-MS (Agilent Technologies, Waldbronn, Germany) 6460 triple quadruple mass spectrometer	40	Unavailable	34270988	10.1016/j.ejphar.2021.174315	Topuz RD, Cetinkaya MZ, Erumit D, et al. The role of endocannabinoid system and TRPV1 receptors in the antidepressant and anxiolytic effects of dipyrone in chronic unpredictable mild stress in mice. Eur J Pharmacol. 2021 Oct 5;908:174315.
Study M815	Zhou YZ 2021	Study on antidepressant mechanism of Radix Bupleuri-Radix Paeoniae Alba herb pair by metabonomics combined with 1H nuclear magnetic resonance and ultra-high-performance liquid chromatography-tandem mass spectrometry detection technology	The aim of this study was to verify the antidepressant effect of Radix Bupleuri–Radix Paeoniae Alba by behavioural examination, and reveal the underlying antidepressant mechanisms of Radix Bupleuri–Radix Paeoniae Alba. The antidepressant effects in chronic unpredictable mild stress (CUMS) of Radix Bupleuri–Radix Paeoniae Alba were observed by behavioural indicators and 1H nuclear magnetic resonan…	Chronic mild stress model	Chronic mild stress model	Animal model	Sucrose preference test, forced swimming test	Sprague-Dawley rat	Rat	Serum	NMR: BRUKER 600 MHz AVANCE III spectrometer; LC-MS: Dionex UltiMate 3000 UHPLC system with the Q Exactive Orbitrap-MS spectrometer	35	Unavailable	33885788	10.1093/jpp/rgab061	Zhou Y, Li T, Zhu S, et al. Study on antidepressant mechanism of Radix Bupleuri-Radix Paeoniae Alba herb pair by metabonomics combined with 1H nuclear magnetic resonance and ultra-high-performance liquid chromatography-tandem mass spectrometry detection technology. J Pharm Pharmacol. 2021 Apr 22:rgab061.
Study M816	Zhu JP 2021	Baihe Jizihuang Tang ameliorates chronic unpredictable mild stress-induced depression-like behavior: integrating network pharmacology and brain-gut axis evaluation	The aim of this study was to clarify the antidepressive effects and molecular mechanism of Baihe Jizihuang Tang in the chronic unpredictable mild stress (CUMS) model of depression. Sprague-Dawley rats were divided into the following 5 groups: (1) control group, (2) CUMS group, (3) CUMS + fluoxetine group (stressor plus fluoxetine treatment at the dose of 1.8 mg/kg), (4) CUMS + middle dose of Baih…	Chronic mild stress model	Chronic mild stress model	Animal model	Sucrose preference test	Sprague-Dawley rat	Rat	Hippocampus	LC-MS: UPLC Coupled with Triple Quadrupole (QQQ)/MS	30	Unavailable	N/A	10.1155/2021/5554363	Zhu J, Wu H, Zi Y, et al. Baihe Jizihuang Tang ameliorates chronic unpredictable mild stress-induced depression-like behavior: integrating network pharmacology and brain-gut axis evaluation. Evid Based Complement Alternat Med 2021;5554363.
