# Supplementary material for: Effects of pharmacological treatment on metabolomic alterations in animal models of depression
Source: Transl Psychiatry. 2022 Apr 29;12:175. doi: 10.1038/s41398-022-01947-5 (PMC9055046; doi:10.1038/s41398-022-01947-5)
Supplement: Supplementary file 5 — Dataset 4 [file 41398_2022_1947_MOESM5_ESM.xlsx]

## Sheet: Metabolite
Supplementary Data 4. The full list of candidate metabolites.
Metabolite_ID	Metabolite_name	HMDB	KEGG	Pubchem	Study_ID	Study_type_Metabolite_level	Groups	Tissue_Metabolite_level_1	Tissue_Metabolite_level_2	Tissue_Metabolite_level_3	Organism_Metabolite_level_1	Organism_Metabolite_level_2	Categories_of_depression_Metabolite_level_1	Categories_of_depression_Metabolite_level_2	Categories_of_depression_Metabolite_level_3	Platform_Metabolite_level	Up/Down_regulated
1	Oxalic acid	HMDB0002329	C00209	971	Study M004	Type2	CUMS + xiaoyaosan group vs. CUMS group	Urine	Urine	Peripheral	Sprague-Dawley rat	Rat	Chronic mild stress model	Chronic mild stress model	Animal model	MS-based	Up
2	Palmitic acid	HMDB0000220	C00249	985	Study M004	Type2	CUMS + xiaoyaosan group vs. CUMS group	Urine	Urine	Peripheral	Sprague-Dawley rat	Rat	Chronic mild stress model	Chronic mild stress model	Animal model	MS-based	Up
3	2-Furoic acid	HMDB0000617	C01546	6919	Study M004	Type2	CUMS + xiaoyaosan group vs. CUMS group	Urine	Urine	Peripheral	Sprague-Dawley rat	Rat	Chronic mild stress model	Chronic mild stress model	Animal model	MS-based	Up
4	Adipic acid	HMDB0000448	C06104	196	Study M004	Type2	CUMS + xiaoyaosan group vs. CUMS group	Urine	Urine	Peripheral	Sprague-Dawley rat	Rat	Chronic mild stress model	Chronic mild stress model	Animal model	MS-based	Up
5	Oxalic acid	HMDB0002329	C00209	971	Study M004	Type2	CUMS + amitriptyline group vs. CUMS group	Urine	Urine	Peripheral	Sprague-Dawley rat	Rat	Chronic mild stress model	Chronic mild stress model	Animal model	MS-based	Up
6	2-Furoic acid	HMDB0000617	C01546	6919	Study M004	Type2	CUMS + amitriptyline group vs. CUMS group	Urine	Urine	Peripheral	Sprague-Dawley rat	Rat	Chronic mild stress model	Chronic mild stress model	Animal model	MS-based	Up
7	Adipic acid	HMDB0000448	C06104	196	Study M004	Type2	CUMS + amitriptyline group vs. CUMS group	Urine	Urine	Peripheral	Sprague-Dawley rat	Rat	Chronic mild stress model	Chronic mild stress model	Animal model	MS-based	Up
8	L-Alanine	HMDB0000161	C00041	5950	Study M004	Type2	CUMS + amitriptyline group vs. CUMS group	Urine	Urine	Peripheral	Sprague-Dawley rat	Rat	Chronic mild stress model	Chronic mild stress model	Animal model	MS-based	Up
9	Glycine	HMDB0000123	C00037	750	Study M004	Type2	CUMS + xiaoyaosan group vs. CUMS group	Urine	Urine	Peripheral	Sprague-Dawley rat	Rat	Chronic mild stress model	Chronic mild stress model	Animal model	MS-based	Down
10	Hippuric acid	HMDB0000714	C01586	464	Study M004	Type2	CUMS + xiaoyaosan group vs. CUMS group	Urine	Urine	Peripheral	Sprague-Dawley rat	Rat	Chronic mild stress model	Chronic mild stress model	Animal model	MS-based	Down
11	Phenylpyruvic acid	HMDB0000205	C00166	997	Study M004	Type2	CUMS + xiaoyaosan group vs. CUMS group	Urine	Urine	Peripheral	Sprague-Dawley rat	Rat	Chronic mild stress model	Chronic mild stress model	Animal model	MS-based	Down
12	8,10-Octadecadienoic acid	N/A	N/A	N/A	Study M004	Type2	CUMS + xiaoyaosan group vs. CUMS group	Urine	Urine	Peripheral	Sprague-Dawley rat	Rat	Chronic mild stress model	Chronic mild stress model	Animal model	MS-based	Down
13	L-Tyrosine	HMDB0000158	C00082	6057	Study M004	Type2	CUMS + xiaoyaosan group vs. CUMS group	Urine	Urine	Peripheral	Sprague-Dawley rat	Rat	Chronic mild stress model	Chronic mild stress model	Animal model	MS-based	Down
14	Glycine	HMDB0000123	C00037	750	Study M004	Type2	CUMS + amitriptyline group vs. CUMS group	Urine	Urine	Peripheral	Sprague-Dawley rat	Rat	Chronic mild stress model	Chronic mild stress model	Animal model	MS-based	Down
15	Hippuric acid	HMDB0000714	C01586	464	Study M004	Type2	CUMS + amitriptyline group vs. CUMS group	Urine	Urine	Peripheral	Sprague-Dawley rat	Rat	Chronic mild stress model	Chronic mild stress model	Animal model	MS-based	Down
16	Phenylpyruvic acid	HMDB0000205	C00166	997	Study M004	Type2	CUMS + amitriptyline group vs. CUMS group	Urine	Urine	Peripheral	Sprague-Dawley rat	Rat	Chronic mild stress model	Chronic mild stress model	Animal model	MS-based	Down
17	8,10-Octadecadienoic acid	N/A	N/A	N/A	Study M004	Type2	CUMS + amitriptyline group vs. CUMS group	Urine	Urine	Peripheral	Sprague-Dawley rat	Rat	Chronic mild stress model	Chronic mild stress model	Animal model	MS-based	Down
18	2-Phenylethanol	HMDB0033944	C05853	6054	Study M004	Type2	CUMS + amitriptyline group vs. CUMS group	Urine	Urine	Peripheral	Sprague-Dawley rat	Rat	Chronic mild stress model	Chronic mild stress model	Animal model	MS-based	Down
19	L-Glutamic acid	HMDB0000148	C00025	33032	Study M009	Type2	CUMS + venlafaxine group vs. CUMS group	Plasma	Blood	Peripheral	Sprague-Dawley rat	Rat	Chronic mild stress model	Chronic mild stress model	Animal model	MS-based	Up
20	Palmitic acid	HMDB0000220	C00249	985	Study M009	Type2	CUMS + venlafaxine group vs. CUMS group	Plasma	Blood	Peripheral	Sprague-Dawley rat	Rat	Chronic mild stress model	Chronic mild stress model	Animal model	MS-based	Up
21	L-Tryptophan	HMDB0000929	C00078	6305	Study M009	Type2	CUMS + venlafaxine group vs. CUMS group	Plasma	Blood	Peripheral	Sprague-Dawley rat	Rat	Chronic mild stress model	Chronic mild stress model	Animal model	MS-based	Up
22	Linoleic acid	HMDB0000673	C01595	5280450	Study M009	Type2	CUMS + venlafaxine group vs. CUMS group	Plasma	Blood	Peripheral	Sprague-Dawley rat	Rat	Chronic mild stress model	Chronic mild stress model	Animal model	MS-based	Up
23	Stearic acid	HMDB0000827	C01530	5281	Study M009	Type2	CUMS + venlafaxine group vs. CUMS group	Plasma	Blood	Peripheral	Sprague-Dawley rat	Rat	Chronic mild stress model	Chronic mild stress model	Animal model	MS-based	Up
24	Palmitic acid	HMDB0000220	C00249	985	Study M009	Type2	CUMS + fluoxetine group vs. CUMS group	Plasma	Blood	Peripheral	Sprague-Dawley rat	Rat	Chronic mild stress model	Chronic mild stress model	Animal model	MS-based	Up
25	L-Tryptophan	HMDB0000929	C00078	6305	Study M009	Type2	CUMS + fluoxetine group vs. CUMS group	Plasma	Blood	Peripheral	Sprague-Dawley rat	Rat	Chronic mild stress model	Chronic mild stress model	Animal model	MS-based	Up
26	Stearic acid	HMDB0000827	C01530	5281	Study M009	Type2	CUMS + fluoxetine group vs. CUMS group	Plasma	Blood	Peripheral	Sprague-Dawley rat	Rat	Chronic mild stress model	Chronic mild stress model	Animal model	MS-based	Up
27	Succinic acid	HMDB0000254	C00042	1110	Study M009	Type2	CUMS + high dose of Xiaoyaosan group vs. CUMS group	Plasma	Blood	Peripheral	Sprague-Dawley rat	Rat	Chronic mild stress model	Chronic mild stress model	Animal model	MS-based	Up
28	Palmitic acid	HMDB0000220	C00249	985	Study M009	Type2	CUMS + high dose of Xiaoyaosan group vs. CUMS group	Plasma	Blood	Peripheral	Sprague-Dawley rat	Rat	Chronic mild stress model	Chronic mild stress model	Animal model	MS-based	Up
29	L-Tryptophan	HMDB0000929	C00078	6305	Study M009	Type2	CUMS + high dose of Xiaoyaosan group vs. CUMS group	Plasma	Blood	Peripheral	Sprague-Dawley rat	Rat	Chronic mild stress model	Chronic mild stress model	Animal model	MS-based	Up
30	L-Glutamic acid	HMDB0000148	C00025	33032	Study M009	Type2	CUMS + middle dose of Xiaoyaosan group vs. CUMS group	Plasma	Blood	Peripheral	Sprague-Dawley rat	Rat	Chronic mild stress model	Chronic mild stress model	Animal model	MS-based	Up
31	L-Tyrosine	HMDB0000158	C00082	6057	Study M009	Type2	CUMS + middle dose of Xiaoyaosan group vs. CUMS group	Plasma	Blood	Peripheral	Sprague-Dawley rat	Rat	Chronic mild stress model	Chronic mild stress model	Animal model	MS-based	Up
32	Palmitic acid	HMDB0000220	C00249	985	Study M009	Type2	CUMS + middle dose of Xiaoyaosan group vs. CUMS group	Plasma	Blood	Peripheral	Sprague-Dawley rat	Rat	Chronic mild stress model	Chronic mild stress model	Animal model	MS-based	Up
33	L-Tryptophan	HMDB0000929	C00078	6305	Study M009	Type2	CUMS + middle dose of Xiaoyaosan group vs. CUMS group	Plasma	Blood	Peripheral	Sprague-Dawley rat	Rat	Chronic mild stress model	Chronic mild stress model	Animal model	MS-based	Up
34	Glycine	HMDB0000123	C00037	750	Study M009	Type2	CUMS + venlafaxine group vs. CUMS group	Plasma	Blood	Peripheral	Sprague-Dawley rat	Rat	Chronic mild stress model	Chronic mild stress model	Animal model	MS-based	Down
35	L-Glutamine	HMDB0000641	C00064	5961	Study M009	Type2	CUMS + venlafaxine group vs. CUMS group	Plasma	Blood	Peripheral	Sprague-Dawley rat	Rat	Chronic mild stress model	Chronic mild stress model	Animal model	MS-based	Down
36	D-Fructose	HMDB0000660	C02336	5984	Study M009	Type2	CUMS + venlafaxine group vs. CUMS group	Plasma	Blood	Peripheral	Sprague-Dawley rat	Rat	Chronic mild stress model	Chronic mild stress model	Animal model	MS-based	Down
37	D-Glucose	HMDB0000122	C00031	5793	Study M009	Type2	CUMS + venlafaxine group vs. CUMS group	Plasma	Blood	Peripheral	Sprague-Dawley rat	Rat	Chronic mild stress model	Chronic mild stress model	Animal model	MS-based	Down
38	Glycine	HMDB0000123	C00037	750	Study M009	Type2	CUMS + fluoxetine group vs. CUMS group	Plasma	Blood	Peripheral	Sprague-Dawley rat	Rat	Chronic mild stress model	Chronic mild stress model	Animal model	MS-based	Down
39	D-Fructose	HMDB0000660	C02336	5984	Study M009	Type2	CUMS + fluoxetine group vs. CUMS group	Plasma	Blood	Peripheral	Sprague-Dawley rat	Rat	Chronic mild stress model	Chronic mild stress model	Animal model	MS-based	Down
40	D-Glucose	HMDB0000122	C00031	5793	Study M009	Type2	CUMS + fluoxetine group vs. CUMS group	Plasma	Blood	Peripheral	Sprague-Dawley rat	Rat	Chronic mild stress model	Chronic mild stress model	Animal model	MS-based	Down
41	D-Fructose	HMDB0000660	C02336	5984	Study M009	Type2	CUMS + high dose of Xiaoyaosan group vs. CUMS group	Plasma	Blood	Peripheral	Sprague-Dawley rat	Rat	Chronic mild stress model	Chronic mild stress model	Animal model	MS-based	Down
42	D-Glucose	HMDB0000122	C00031	5793	Study M009	Type2	CUMS + high dose of Xiaoyaosan group vs. CUMS group	Plasma	Blood	Peripheral	Sprague-Dawley rat	Rat	Chronic mild stress model	Chronic mild stress model	Animal model	MS-based	Down
43	Glycine	HMDB0000123	C00037	750	Study M009	Type2	CUMS + middle dose of Xiaoyaosan group vs. CUMS group	Plasma	Blood	Peripheral	Sprague-Dawley rat	Rat	Chronic mild stress model	Chronic mild stress model	Animal model	MS-based	Down
44	Succinic acid	HMDB0000254	C00042	1110	Study M009	Type2	CUMS + middle dose of Xiaoyaosan group vs. CUMS group	Plasma	Blood	Peripheral	Sprague-Dawley rat	Rat	Chronic mild stress model	Chronic mild stress model	Animal model	MS-based	Down
45	L-Glyceric acid	HMDB0006372	N/A	6326776	Study M009	Type2	CUMS + middle dose of Xiaoyaosan group vs. CUMS group	Plasma	Blood	Peripheral	Sprague-Dawley rat	Rat	Chronic mild stress model	Chronic mild stress model	Animal model	MS-based	Down
46	D-Fructose	HMDB0000660	C02336	5984	Study M009	Type2	CUMS + middle dose of Xiaoyaosan group vs. CUMS group	Plasma	Blood	Peripheral	Sprague-Dawley rat	Rat	Chronic mild stress model	Chronic mild stress model	Animal model	MS-based	Down
47	D-Glucose	HMDB0000122	C00031	5793	Study M009	Type2	CUMS + middle dose of Xiaoyaosan group vs. CUMS group	Plasma	Blood	Peripheral	Sprague-Dawley rat	Rat	Chronic mild stress model	Chronic mild stress model	Animal model	MS-based	Down
48	Kynurenic acid	HMDB0000715	C01717	3845	Study M012	Type2	CVS + CSGS group vs. CVS group	Urine	Urine	Peripheral	Wistar rat	Rat	Chronic mild stress model	Chronic mild stress model	Animal model	MS-based	Up
49	Xanthurenic acid	HMDB0000881	C02470	5699	Study M012	Type2	CVS + CSGS group vs. CVS group	Urine	Urine	Peripheral	Wistar rat	Rat	Chronic mild stress model	Chronic mild stress model	Animal model	MS-based	Up
50	L-Proline	HMDB0000162	C00148	145742	Study M012	Type2	CVS + CSGS group vs. CVS group	Urine	Urine	Peripheral	Wistar rat	Rat	Chronic mild stress model	Chronic mild stress model	Animal model	MS-based	Up
51	Kynurenic acid	HMDB0000715	C01717	3845	Study M012	Type2	CVS + fluoxetine group vs. CVS group	Urine	Urine	Peripheral	Wistar rat	Rat	Chronic mild stress model	Chronic mild stress model	Animal model	MS-based	Up
52	Xanthurenic acid	HMDB0000881	C02470	5699	Study M012	Type2	CVS + fluoxetine group vs. CVS group	Urine	Urine	Peripheral	Wistar rat	Rat	Chronic mild stress model	Chronic mild stress model	Animal model	MS-based	Up
53	3-Methoxytyrosine	HMDB0001434	N/A	1670	Study M012	Type2	CVS + CSGS group vs. CVS group	Urine	Urine	Peripheral	Wistar rat	Rat	Chronic mild stress model	Chronic mild stress model	Animal model	MS-based	Down
54	Pantothenic acid	HMDB0000210	C00864	988	Study M012	Type2	CVS + CSGS group vs. CVS group	Urine	Urine	Peripheral	Wistar rat	Rat	Chronic mild stress model	Chronic mild stress model	Animal model	MS-based	Down
55	2,8-Dihydroxyquinoline-beta-D-glucuronide	HMDB0011658	N/A	53481014	Study M012	Type2	CVS + CSGS group vs. CVS group	Urine	Urine	Peripheral	Wistar rat	Rat	Chronic mild stress model	Chronic mild stress model	Animal model	MS-based	Down
56	5-Hydroxy-6-methoxyindole glucuronide	HMDB0010363	C03033	196512	Study M012	Type2	CVS + CSGS group vs. CVS group	Urine	Urine	Peripheral	Wistar rat	Rat	Chronic mild stress model	Chronic mild stress model	Animal model	MS-based	Down
57	L-phenylalanyl-L-hydroxyproline	HMDB0011176	N/A	53480675	Study M012	Type2	CVS + CSGS group vs. CVS group	Urine	Urine	Peripheral	Wistar rat	Rat	Chronic mild stress model	Chronic mild stress model	Animal model	MS-based	Down
58	Pantothenic acid	HMDB0000210	C00864	988	Study M012	Type2	CVS + fluoxetine group vs. CVS group	Urine	Urine	Peripheral	Wistar rat	Rat	Chronic mild stress model	Chronic mild stress model	Animal model	MS-based	Down
59	2,8-Dihydroxyquinoline-beta-D-glucuronide	HMDB0011658	N/A	53481014	Study M012	Type2	CVS + fluoxetine group vs. CVS group	Urine	Urine	Peripheral	Wistar rat	Rat	Chronic mild stress model	Chronic mild stress model	Animal model	MS-based	Down
60	5-Hydroxy-6-methoxyindole glucuronide	HMDB0010363	C03033	196512	Study M012	Type2	CVS + fluoxetine group vs. CVS group	Urine	Urine	Peripheral	Wistar rat	Rat	Chronic mild stress model	Chronic mild stress model	Animal model	MS-based	Down
61	L-phenylalanyl-L-hydroxyproline	HMDB0011176	N/A	53480675	Study M012	Type2	CVS + fluoxetine group vs. CVS group	Urine	Urine	Peripheral	Wistar rat	Rat	Chronic mild stress model	Chronic mild stress model	Animal model	MS-based	Down
62	L-Proline	HMDB0000162	C00148	145742	Study M012	Type2	CVS + fluoxetine group vs. CVS group	Urine	Urine	Peripheral	Wistar rat	Rat	Chronic mild stress model	Chronic mild stress model	Animal model	MS-based	Down
63	N-acetyl glycoprotein	N/A	N/A	N/A	Study M014	Type2	CUMS + Xiaoyaosan group vs. CUMS group	Urine	Urine	Peripheral	Sprague-Dawley rat	Rat	Chronic mild stress model	Chronic mild stress model	Animal model	NMR	Up
64	Pyruvic acid	HMDB0000243	C00022	1060	Study M014	Type2	CUMS + Xiaoyaosan group vs. CUMS group	Urine	Urine	Peripheral	Sprague-Dawley rat	Rat	Chronic mild stress model	Chronic mild stress model	Animal model	NMR	Up
65	Creatinine	HMDB0000562	C00791	588	Study M014	Type2	CUMS + Xiaoyaosan group vs. CUMS group	Urine	Urine	Peripheral	Sprague-Dawley rat	Rat	Chronic mild stress model	Chronic mild stress model	Animal model	NMR	Down
66	Taurine	HMDB0000251	C00245	1123	Study M014	Type2	CUMS + Xiaoyaosan group vs. CUMS group	Urine	Urine	Peripheral	Sprague-Dawley rat	Rat	Chronic mild stress model	Chronic mild stress model	Animal model	NMR	Down
67	N-acetyl glycoprotein	N/A	N/A	N/A	Study M014	Type2	CUMS + XY-A group vs. CUMS group	Urine	Urine	Peripheral	Sprague-Dawley rat	Rat	Chronic mild stress model	Chronic mild stress model	Animal model	NMR	Up
68	Pyruvic acid	HMDB0000243	C00022	1060	Study M014	Type2	CUMS + XY-A group vs. CUMS group	Urine	Urine	Peripheral	Sprague-Dawley rat	Rat	Chronic mild stress model	Chronic mild stress model	Animal model	NMR	Up
69	Betaine	HMDB0000043	C00719	247	Study M014	Type2	CUMS + XY-A group vs. CUMS group	Urine	Urine	Peripheral	Sprague-Dawley rat	Rat	Chronic mild stress model	Chronic mild stress model	Animal model	NMR	Up
70	Creatinine	HMDB0000562	C00791	588	Study M014	Type2	CUMS + XY-A group vs. CUMS group	Urine	Urine	Peripheral	Sprague-Dawley rat	Rat	Chronic mild stress model	Chronic mild stress model	Animal model	NMR	Down
71	Taurine	HMDB0000251	C00245	1123	Study M014	Type2	CUMS + XY-A group vs. CUMS group	Urine	Urine	Peripheral	Sprague-Dawley rat	Rat	Chronic mild stress model	Chronic mild stress model	Animal model	NMR	Down
72	L-Isoleucine	HMDB0000172	C00407	6306	Study M015	Type2	CUMS + venlafaxine group vs. CUMS group	Serum	Blood	Peripheral	Sprague-Dawley rat	Rat	Chronic mild stress model	Chronic mild stress model	Animal model	NMR	Up
73	Choline	HMDB0000097	C00114	305	Study M015	Type2	CUMS + venlafaxine group vs. CUMS group	Serum	Blood	Peripheral	Sprague-Dawley rat	Rat	Chronic mild stress model	Chronic mild stress model	Animal model	NMR	Up
74	Trimethylamine N-oxide	HMDB0000925	C01104	1145	Study M015	Type2	CUMS + venlafaxine group vs. CUMS group	Serum	Blood	Peripheral	Sprague-Dawley rat	Rat	Chronic mild stress model	Chronic mild stress model	Animal model	NMR	Up
75	L-Isoleucine	HMDB0000172	C00407	6306	Study M015	Type2	CUMS + Xiaoyaosan Nan group vs. CUMS group	Serum	Blood	Peripheral	Sprague-Dawley rat	Rat	Chronic mild stress model	Chronic mild stress model	Animal model	NMR	Up
76	Choline	HMDB0000097	C00114	305	Study M015	Type2	CUMS + Xiaoyaosan Nan group vs. CUMS group	Serum	Blood	Peripheral	Sprague-Dawley rat	Rat	Chronic mild stress model	Chronic mild stress model	Animal model	NMR	Up
77	Trimethylamine N-oxide	HMDB0000925	C01104	1145	Study M015	Type2	CUMS + Xiaoyaosan Nan group vs. CUMS group	Serum	Blood	Peripheral	Sprague-Dawley rat	Rat	Chronic mild stress model	Chronic mild stress model	Animal model	NMR	Up
78	L-Isoleucine	HMDB0000172	C00407	6306	Study M015	Type2	CUMS + Xiaoyaosan Bei group vs. CUMS group	Serum	Blood	Peripheral	Sprague-Dawley rat	Rat	Chronic mild stress model	Chronic mild stress model	Animal model	NMR	Up
79	Choline	HMDB0000097	C00114	305	Study M015	Type2	CUMS + Xiaoyaosan Bei group vs. CUMS group	Serum	Blood	Peripheral	Sprague-Dawley rat	Rat	Chronic mild stress model	Chronic mild stress model	Animal model	NMR	Up
80	Trimethylamine N-oxide	HMDB0000925	C01104	1145	Study M015	Type2	CUMS + Xiaoyaosan Bei group vs. CUMS group	Serum	Blood	Peripheral	Sprague-Dawley rat	Rat	Chronic mild stress model	Chronic mild stress model	Animal model	NMR	Up
81	L-Threonine	HMDB0000167	C00188	6288	Study M015	Type2	CUMS + venlafaxine group vs. CUMS group	Serum	Blood	Peripheral	Sprague-Dawley rat	Rat	Chronic mild stress model	Chronic mild stress model	Animal model	NMR	Down
82	L-Lactic acid	HMDB0000190	C00186	107689	Study M015	Type2	CUMS + venlafaxine group vs. CUMS group	Serum	Blood	Peripheral	Sprague-Dawley rat	Rat	Chronic mild stress model	Chronic mild stress model	Animal model	NMR	Down
83	N-acetyl glycoprotein	N/A	N/A	N/A	Study M015	Type2	CUMS + venlafaxine group vs. CUMS group	Serum	Blood	Peripheral	Sprague-Dawley rat	Rat	Chronic mild stress model	Chronic mild stress model	Animal model	NMR	Down
84	Creatine	HMDB0000064	C00300	586	Study M015	Type2	CUMS + venlafaxine group vs. CUMS group	Serum	Blood	Peripheral	Sprague-Dawley rat	Rat	Chronic mild stress model	Chronic mild stress model	Animal model	NMR	Down
85	Beta-D-Glucose	HMDB0000516	C00221	64689	Study M015	Type2	CUMS + venlafaxine group vs. CUMS group	Serum	Blood	Peripheral	Sprague-Dawley rat	Rat	Chronic mild stress model	Chronic mild stress model	Animal model	NMR	Down
86	L-Threonine	HMDB0000167	C00188	6288	Study M015	Type2	CUMS + Xiaoyaosan Nan group vs. CUMS group	Serum	Blood	Peripheral	Sprague-Dawley rat	Rat	Chronic mild stress model	Chronic mild stress model	Animal model	NMR	Down
87	L-Lactic acid	HMDB0000190	C00186	107689	Study M015	Type2	CUMS + Xiaoyaosan Nan group vs. CUMS group	Serum	Blood	Peripheral	Sprague-Dawley rat	Rat	Chronic mild stress model	Chronic mild stress model	Animal model	NMR	Down
88	N-acetyl glycoprotein	N/A	N/A	N/A	Study M015	Type2	CUMS + Xiaoyaosan Nan group vs. CUMS group	Serum	Blood	Peripheral	Sprague-Dawley rat	Rat	Chronic mild stress model	Chronic mild stress model	Animal model	NMR	Down
89	Creatine	HMDB0000064	C00300	586	Study M015	Type2	CUMS + Xiaoyaosan Nan group vs. CUMS group	Serum	Blood	Peripheral	Sprague-Dawley rat	Rat	Chronic mild stress model	Chronic mild stress model	Animal model	NMR	Down
90	Beta-D-Glucose	HMDB0000516	C00221	64689	Study M015	Type2	CUMS + Xiaoyaosan Nan group vs. CUMS group	Serum	Blood	Peripheral	Sprague-Dawley rat	Rat	Chronic mild stress model	Chronic mild stress model	Animal model	NMR	Down
91	L-Threonine	HMDB0000167	C00188	6288	Study M015	Type2	CUMS + Xiaoyaosan Bei group vs. CUMS group	Serum	Blood	Peripheral	Sprague-Dawley rat	Rat	Chronic mild stress model	Chronic mild stress model	Animal model	NMR	Down
92	L-Lactic acid	HMDB0000190	C00186	107689	Study M015	Type2	CUMS + Xiaoyaosan Bei group vs. CUMS group	Serum	Blood	Peripheral	Sprague-Dawley rat	Rat	Chronic mild stress model	Chronic mild stress model	Animal model	NMR	Down
93	N-acetyl glycoprotein	N/A	N/A	N/A	Study M015	Type2	CUMS + Xiaoyaosan Bei group vs. CUMS group	Serum	Blood	Peripheral	Sprague-Dawley rat	Rat	Chronic mild stress model	Chronic mild stress model	Animal model	NMR	Down
94	Creatine	HMDB0000064	C00300	586	Study M015	Type2	CUMS + Xiaoyaosan Bei group vs. CUMS group	Serum	Blood	Peripheral	Sprague-Dawley rat	Rat	Chronic mild stress model	Chronic mild stress model	Animal model	NMR	Down
95	Beta-D-Glucose	HMDB0000516	C00221	64689	Study M015	Type2	CUMS + Xiaoyaosan Bei group vs. CUMS group	Serum	Blood	Peripheral	Sprague-Dawley rat	Rat	Chronic mild stress model	Chronic mild stress model	Animal model	NMR	Down
96	Serotonin	HMDB0000259	C00780	5202	Study M023	Type2	CUMS + middle dose of venlafaxine group vs. CUMS group	Brain	Brain	Central	Sprague-Dawley rat	Rat	Chronic mild stress model	Chronic mild stress model	Animal model	MS-based	Up
97	Norepinephrine	HMDB0000216	C00547	439260	Study M023	Type2	CUMS + middle dose of venlafaxine group vs. CUMS group	Brain	Brain	Central	Sprague-Dawley rat	Rat	Chronic mild stress model	Chronic mild stress model	Animal model	MS-based	Up
98	Serotonin	HMDB0000259	C00780	5202	Study M023	Type2	CUMS + high dose of venlafaxine group vs. CUMS group	Brain	Brain	Central	Sprague-Dawley rat	Rat	Chronic mild stress model	Chronic mild stress model	Animal model	MS-based	Up
99	Norepinephrine	HMDB0000216	C00547	439260	Study M023	Type2	CUMS + high dose of venlafaxine group vs. CUMS group	Brain	Brain	Central	Sprague-Dawley rat	Rat	Chronic mild stress model	Chronic mild stress model	Animal model	MS-based	Up
100	5-Hydroxyindoleacetic acid	HMDB0000763	C05635	1826	Study M023	Type2	CUMS + high dose of venlafaxine group vs. CUMS group	Brain	Brain	Central	Sprague-Dawley rat	Rat	Chronic mild stress model	Chronic mild stress model	Animal model	MS-based	Up
101	5-Hydroxyindoleacetic acid	HMDB0000763	C05635	1826	Study M023	Type2	CUMS + middle dose of venlafaxine group vs. CUMS group	Brain	Brain	Central	Sprague-Dawley rat	Rat	Chronic mild stress model	Chronic mild stress model	Animal model	MS-based	Down
102	5-HIAA/5-HT ratio	N/A	N/A	N/A	Study M023	Type2	CUMS + middle dose of venlafaxine group vs. CUMS group	Brain	Brain	Central	Sprague-Dawley rat	Rat	Chronic mild stress model	Chronic mild stress model	Animal model	MS-based	Down
103	MHPG/NE ratio	N/A	N/A	N/A	Study M023	Type2	CUMS + middle dose of venlafaxine group vs. CUMS group	Brain	Brain	Central	Sprague-Dawley rat	Rat	Chronic mild stress model	Chronic mild stress model	Animal model	MS-based	Down
104	MHPG/NE ratio	N/A	N/A	N/A	Study M023	Type2	CUMS + high dose of venlafaxine group vs. CUMS group	Brain	Brain	Central	Sprague-Dawley rat	Rat	Chronic mild stress model	Chronic mild stress model	Animal model	MS-based	Down
105	5-Hydroxyindoleacetic acid	HMDB0000763	C05635	1826	Study M023	Type2	CUMS + fluoxetine group vs. CUMS group	Brain	Brain	Central	Sprague-Dawley rat	Rat	Chronic mild stress model	Chronic mild stress model	Animal model	MS-based	Down
106	5-HIAA/5-HT ratio	N/A	N/A	N/A	Study M023	Type2	CUMS + fluoxetine group vs. CUMS group	Brain	Brain	Central	Sprague-Dawley rat	Rat	Chronic mild stress model	Chronic mild stress model	Animal model	MS-based	Down
107	Creatinine	HMDB0000562	C00791	588	Study M024	Type2	CUMS + venlafaxine group vs. CUMS group	Urine	Urine	Peripheral	Sprague-Dawley rat	Rat	Chronic mild stress model	Chronic mild stress model	Animal model	MS-based	Up
108	L-Tryptophan	HMDB0000929	C00078	6305	Study M024	Type2	CUMS + venlafaxine group vs. CUMS group	Urine	Urine	Peripheral	Sprague-Dawley rat	Rat	Chronic mild stress model	Chronic mild stress model	Animal model	MS-based	Up
109	Indoleacetic acid	HMDB0000197	C00954	802	Study M024	Type2	CUMS + venlafaxine group vs. CUMS group	Urine	Urine	Peripheral	Sprague-Dawley rat	Rat	Chronic mild stress model	Chronic mild stress model	Animal model	MS-based	Up
110	Phenylacetylglycine	HMDB0000821	C05598	68144	Study M024	Type2	CUMS + venlafaxine group vs. CUMS group	Urine	Urine	Peripheral	Sprague-Dawley rat	Rat	Chronic mild stress model	Chronic mild stress model	Animal model	MS-based	Up
111	Oxoglutaric acid	HMDB0000208	C00026	51	Study M024	Type2	CUMS + venlafaxine group vs. CUMS group	Urine	Urine	Peripheral	Sprague-Dawley rat	Rat	Chronic mild stress model	Chronic mild stress model	Animal model	MS-based	Up
112	Hippuric acid	HMDB0000714	C01586	464	Study M024	Type2	CUMS + venlafaxine group vs. CUMS group	Urine	Urine	Peripheral	Sprague-Dawley rat	Rat	Chronic mild stress model	Chronic mild stress model	Animal model	MS-based	Up
113	Citric acid	HMDB0000094	C00158	311	Study M024	Type2	CUMS + venlafaxine group vs. CUMS group	Urine	Urine	Peripheral	Sprague-Dawley rat	Rat	Chronic mild stress model	Chronic mild stress model	Animal model	MS-based	Up
114	Creatinine	HMDB0000562	C00791	588	Study M024	Type2	CUMS + fluoxetine group vs. CUMS group	Urine	Urine	Peripheral	Sprague-Dawley rat	Rat	Chronic mild stress model	Chronic mild stress model	Animal model	MS-based	Up
115	L-Tryptophan	HMDB0000929	C00078	6305	Study M024	Type2	CUMS + fluoxetine group vs. CUMS group	Urine	Urine	Peripheral	Sprague-Dawley rat	Rat	Chronic mild stress model	Chronic mild stress model	Animal model	MS-based	Up
116	Indoleacetic acid	HMDB0000197	C00954	802	Study M024	Type2	CUMS + fluoxetine group vs. CUMS group	Urine	Urine	Peripheral	Sprague-Dawley rat	Rat	Chronic mild stress model	Chronic mild stress model	Animal model	MS-based	Up
117	Hippuric acid	HMDB0000714	C01586	464	Study M024	Type2	CUMS + fluoxetine group vs. CUMS group	Urine	Urine	Peripheral	Sprague-Dawley rat	Rat	Chronic mild stress model	Chronic mild stress model	Animal model	MS-based	Up
118	Citric acid	HMDB0000094	C00158	311	Study M024	Type2	CUMS + fluoxetine group vs. CUMS group	Urine	Urine	Peripheral	Sprague-Dawley rat	Rat	Chronic mild stress model	Chronic mild stress model	Animal model	MS-based	Up
119	Xanthosine	HMDB0000299	C01762	64959	Study M024	Type2	CUMS + high dose of Xiaoyaosan group vs. CUMS group	Urine	Urine	Peripheral	Sprague-Dawley rat	Rat	Chronic mild stress model	Chronic mild stress model	Animal model	MS-based	Up
120	Indoleacetic acid	HMDB0000197	C00954	802	Study M024	Type2	CUMS + high dose of Xiaoyaosan group vs. CUMS group	Urine	Urine	Peripheral	Sprague-Dawley rat	Rat	Chronic mild stress model	Chronic mild stress model	Animal model	MS-based	Up
121	Citric acid	HMDB0000094	C00158	311	Study M024	Type2	CUMS + high dose of Xiaoyaosan group vs. CUMS group	Urine	Urine	Peripheral	Sprague-Dawley rat	Rat	Chronic mild stress model	Chronic mild stress model	Animal model	MS-based	Up
122	Creatinine	HMDB0000562	C00791	588	Study M024	Type2	CUMS + middle dose of Xiaoyaosan group vs. CUMS group	Urine	Urine	Peripheral	Sprague-Dawley rat	Rat	Chronic mild stress model	Chronic mild stress model	Animal model	MS-based	Up
123	Hippuric acid	HMDB0000714	C01586	464	Study M024	Type2	CUMS + middle dose of Xiaoyaosan group vs. CUMS group	Urine	Urine	Peripheral	Sprague-Dawley rat	Rat	Chronic mild stress model	Chronic mild stress model	Animal model	MS-based	Up
124	Indoleacetic acid	HMDB0000197	C00954	802	Study M024	Type2	CUMS + middle dose of Xiaoyaosan group vs. CUMS group	Urine	Urine	Peripheral	Sprague-Dawley rat	Rat	Chronic mild stress model	Chronic mild stress model	Animal model	MS-based	Up
125	L-Tyrosine	HMDB0000158	C00082	6057	Study M024	Type2	CUMS + venlafaxine group vs. CUMS group	Urine	Urine	Peripheral	Sprague-Dawley rat	Rat	Chronic mild stress model	Chronic mild stress model	Animal model	MS-based	Down
126	L-Tyrosine	HMDB0000158	C00082	6057	Study M024	Type2	CUMS + fluoxetine group vs. CUMS group	Urine	Urine	Peripheral	Sprague-Dawley rat	Rat	Chronic mild stress model	Chronic mild stress model	Animal model	MS-based	Down
127	Kynurenic acid	HMDB0000715	C01717	3845	Study M024	Type2	CUMS + fluoxetine group vs. CUMS group	Urine	Urine	Peripheral	Sprague-Dawley rat	Rat	Chronic mild stress model	Chronic mild stress model	Animal model	MS-based	Down
128	Xanthurenic acid	HMDB0000881	C02470	5699	Study M024	Type2	CUMS + high dose of Xiaoyaosan group vs. CUMS group	Urine	Urine	Peripheral	Sprague-Dawley rat	Rat	Chronic mild stress model	Chronic mild stress model	Animal model	MS-based	Down
129	L-Tyrosine	HMDB0000158	C00082	6057	Study M024	Type2	CUMS + high dose of Xiaoyaosan group vs. CUMS group	Urine	Urine	Peripheral	Sprague-Dawley rat	Rat	Chronic mild stress model	Chronic mild stress model	Animal model	MS-based	Down
130	L-Phenylalanine	HMDB0000159	C00079	6140	Study M024	Type2	CUMS + middle dose of Xiaoyaosan group vs. CUMS group	Urine	Urine	Peripheral	Sprague-Dawley rat	Rat	Chronic mild stress model	Chronic mild stress model	Animal model	MS-based	Down
131	Lipid	N/A	N/A	N/A	Study M027	Type2	CUMS + CSGS group vs. CUMS group	Urine	Urine	Peripheral	Wistar rat	Rat	Chronic mild stress model	Chronic mild stress model	Animal model	NMR	Up
132	L-Isoleucine	HMDB0000172	C00407	6306	Study M027	Type2	CUMS + CSGS group vs. CUMS group	Urine	Urine	Peripheral	Wistar rat	Rat	Chronic mild stress model	Chronic mild stress model	Animal model	NMR	Up
133	L-Glutamic acid	HMDB0000148	C00025	33032	Study M027	Type2	CUMS + CSGS group vs. CUMS group	Urine	Urine	Peripheral	Wistar rat	Rat	Chronic mild stress model	Chronic mild stress model	Animal model	NMR	Up
134	L-Dopa	HMDB0000181	C00355	6047	Study M027	Type2	CUMS + CSGS group vs. CUMS group	Urine	Urine	Peripheral	Wistar rat	Rat	Chronic mild stress model	Chronic mild stress model	Animal model	NMR	Up
135	Acetoacetic acid	HMDB0000060	C00164	96	Study M027	Type2	CUMS + CSGS group vs. CUMS group	Urine	Urine	Peripheral	Wistar rat	Rat	Chronic mild stress model	Chronic mild stress model	Animal model	NMR	Up
136	3-Hydroxybutyric acid	HMDB0000357	C01089	441	Study M027	Type2	CUMS + CSGS group vs. CUMS group	Urine	Urine	Peripheral	Wistar rat	Rat	Chronic mild stress model	Chronic mild stress model	Animal model	NMR	Up
137	Pyruvic acid	HMDB0000243	C00022	1060	Study M027	Type2	CUMS + CSGS group vs. CUMS group	Urine	Urine	Peripheral	Wistar rat	Rat	Chronic mild stress model	Chronic mild stress model	Animal model	NMR	Up
138	3-Hydroxyhippuric acid	HMDB0006116	N/A	450268	Study M027	Type2	CUMS + CSGS group vs. CUMS group	Urine	Urine	Peripheral	Wistar rat	Rat	Chronic mild stress model	Chronic mild stress model	Animal model	MS-based	Up
139	Creatine	HMDB0000064	C00300	586	Study M027	Type2	CUMS + CSGS group vs. CUMS group	Urine	Urine	Peripheral	Wistar rat	Rat	Chronic mild stress model	Chronic mild stress model	Animal model	MS-based	Up
140	5-Aminoimidazole-4-carboxamide	HMDB0003192	C04051	9679	Study M027	Type2	CUMS + CSGS group vs. CUMS group	Urine	Urine	Peripheral	Wistar rat	Rat	Chronic mild stress model	Chronic mild stress model	Animal model	MS-based	Up
141	Glyceric acid 1,3-biphosphate	HMDB0001270	C00236	683	Study M027	Type2	CUMS + CSGS group vs. CUMS group	Urine	Urine	Peripheral	Wistar rat	Rat	Chronic mild stress model	Chronic mild stress model	Animal model	MS-based	Up
142	L-Kynurenine	HMDB0000684	C00328	161166	Study M027	Type2	CUMS + CSGS group vs. CUMS group	Urine	Urine	Peripheral	Wistar rat	Rat	Chronic mild stress model	Chronic mild stress model	Animal model	MS-based	Up
143	2-Aminomuconic acid semialdehyde	HMDB0001280	C03824	5280625	Study M027	Type2	CUMS + CSGS group vs. CUMS group	Urine	Urine	Peripheral	Wistar rat	Rat	Chronic mild stress model	Chronic mild stress model	Animal model	MS-based	Up
144	2-Amino-3-carboxymuconic acid semialdehyde	HMDB0001330	C04409	5280673	Study M027	Type2	CUMS + CSGS group vs. CUMS group	Urine	Urine	Peripheral	Wistar rat	Rat	Chronic mild stress model	Chronic mild stress model	Animal model	MS-based	Up
145	Lipid	N/A	N/A	N/A	Study M027	Type2	CUMS + QZ group vs. CUMS group	Urine	Urine	Peripheral	Wistar rat	Rat	Chronic mild stress model	Chronic mild stress model	Animal model	NMR	Up
146	3-Hydroxyhippuric acid	HMDB0006116	N/A	450268	Study M027	Type2	CUMS + QZ group vs. CUMS group	Urine	Urine	Peripheral	Wistar rat	Rat	Chronic mild stress model	Chronic mild stress model	Animal model	MS-based	Up
147	Creatine	HMDB0000064	C00300	586	Study M027	Type2	CUMS + QZ group vs. CUMS group	Urine	Urine	Peripheral	Wistar rat	Rat	Chronic mild stress model	Chronic mild stress model	Animal model	MS-based	Up
148	5-Aminoimidazole-4-carboxamide	HMDB0003192	C04051	9679	Study M027	Type2	CUMS + QZ group vs. CUMS group	Urine	Urine	Peripheral	Wistar rat	Rat	Chronic mild stress model	Chronic mild stress model	Animal model	MS-based	Up
149	N-Acetylserotonin	HMDB0001238	C00978	903	Study M027	Type2	CUMS + QZ group vs. CUMS group	Urine	Urine	Peripheral	Wistar rat	Rat	Chronic mild stress model	Chronic mild stress model	Animal model	MS-based	Up
150	Alpha-D-Glucose	HMDB0003345	C00267	79025	Study M027	Type2	CUMS + CSGS group vs. CUMS group	Urine	Urine	Peripheral	Wistar rat	Rat	Chronic mild stress model	Chronic mild stress model	Animal model	NMR	Down
151	L-Serine	HMDB0000187	C00065	5951	Study M027	Type2	CUMS + CSGS group vs. CUMS group	Urine	Urine	Peripheral	Wistar rat	Rat	Chronic mild stress model	Chronic mild stress model	Animal model	NMR	Down
152	L-Phenylalanine	HMDB0000159	C00079	6140	Study M027	Type2	CUMS + CSGS group vs. CUMS group	Urine	Urine	Peripheral	Wistar rat	Rat	Chronic mild stress model	Chronic mild stress model	Animal model	NMR	Down
153	Hippuric acid	HMDB0000714	C01586	464	Study M027	Type2	CUMS + CSGS group vs. CUMS group	Urine	Urine	Peripheral	Wistar rat	Rat	Chronic mild stress model	Chronic mild stress model	Animal model	NMR	Down
154	Kynurenic acid	HMDB0000715	C01717	3845	Study M027	Type2	CUMS + CSGS group vs. CUMS group	Urine	Urine	Peripheral	Wistar rat	Rat	Chronic mild stress model	Chronic mild stress model	Animal model	NMR	Down
155	L-Glutamine	HMDB0000641	C00064	5961	Study M027	Type2	CUMS + CSGS group vs. CUMS group	Urine	Urine	Peripheral	Wistar rat	Rat	Chronic mild stress model	Chronic mild stress model	Animal model	NMR	Down
156	L-Tyrosine	HMDB0000158	C00082	6057	Study M027	Type2	CUMS + CSGS group vs. CUMS group	Urine	Urine	Peripheral	Wistar rat	Rat	Chronic mild stress model	Chronic mild stress model	Animal model	NMR	Down
157	Dopamine	HMDB0000073	C03758	681	Study M027	Type2	CUMS + CSGS group vs. CUMS group	Urine	Urine	Peripheral	Wistar rat	Rat	Chronic mild stress model	Chronic mild stress model	Animal model	MS-based	Down
158	Histamine	HMDB0000870	C00388	774	Study M027	Type2	CUMS + CSGS group vs. CUMS group	Urine	Urine	Peripheral	Wistar rat	Rat	Chronic mild stress model	Chronic mild stress model	Animal model	MS-based	Down
159	Isobutyrylglycine	HMDB0000730	N/A	10855600	Study M027	Type2	CUMS + CSGS group vs. CUMS group	Urine	Urine	Peripheral	Wistar rat	Rat	Chronic mild stress model	Chronic mild stress model	Animal model	MS-based	Down
160	2-Phenylethanol glucuronide	HMDB0010350	C03033	24862077	Study M027	Type2	CUMS + CSGS group vs. CUMS group	Urine	Urine	Peripheral	Wistar rat	Rat	Chronic mild stress model	Chronic mild stress model	Animal model	MS-based	Down
161	Alpha-D-Glucose	HMDB0003345	C00267	79025	Study M027	Type2	CUMS + QZ group vs. CUMS group	Urine	Urine	Peripheral	Wistar rat	Rat	Chronic mild stress model	Chronic mild stress model	Animal model	NMR	Down
162	L-Serine	HMDB0000187	C00065	5951	Study M027	Type2	CUMS + QZ group vs. CUMS group	Urine	Urine	Peripheral	Wistar rat	Rat	Chronic mild stress model	Chronic mild stress model	Animal model	NMR	Down
163	L-Phenylalanine	HMDB0000159	C00079	6140	Study M027	Type2	CUMS + QZ group vs. CUMS group	Urine	Urine	Peripheral	Wistar rat	Rat	Chronic mild stress model	Chronic mild stress model	Animal model	NMR	Down
164	Hippuric acid	HMDB0000714	C01586	464	Study M027	Type2	CUMS + QZ group vs. CUMS group	Urine	Urine	Peripheral	Wistar rat	Rat	Chronic mild stress model	Chronic mild stress model	Animal model	NMR	Down
165	Kynurenic acid	HMDB0000715	C01717	3845	Study M027	Type2	CUMS + QZ group vs. CUMS group	Urine	Urine	Peripheral	Wistar rat	Rat	Chronic mild stress model	Chronic mild stress model	Animal model	NMR	Down
166	Dopamine	HMDB0000073	C03758	681	Study M027	Type2	CUMS + QZ group vs. CUMS group	Urine	Urine	Peripheral	Wistar rat	Rat	Chronic mild stress model	Chronic mild stress model	Animal model	MS-based	Down
167	Histamine	HMDB0000870	C00388	774	Study M027	Type2	CUMS + QZ group vs. CUMS group	Urine	Urine	Peripheral	Wistar rat	Rat	Chronic mild stress model	Chronic mild stress model	Animal model	MS-based	Down
168	Isobutyrylglycine	HMDB0000730	N/A	10855600	Study M027	Type2	CUMS + QZ group vs. CUMS group	Urine	Urine	Peripheral	Wistar rat	Rat	Chronic mild stress model	Chronic mild stress model	Animal model	MS-based	Down
169	2-Phenylethanol glucuronide	HMDB0010350	C03033	24862077	Study M027	Type2	CUMS + QZ group vs. CUMS group	Urine	Urine	Peripheral	Wistar rat	Rat	Chronic mild stress model	Chronic mild stress model	Animal model	MS-based	Down
170	Tryptophanol	HMDB0003447	C00955	10685	Study M027	Type2	CUMS + QZ group vs. CUMS group	Urine	Urine	Peripheral	Wistar rat	Rat	Chronic mild stress model	Chronic mild stress model	Animal model	MS-based	Down
171	5-Methoxytryptamine	HMDB0004095	C05659	1833	Study M027	Type2	CUMS + QZ group vs. CUMS group	Urine	Urine	Peripheral	Wistar rat	Rat	Chronic mild stress model	Chronic mild stress model	Animal model	MS-based	Down
172	8,9-Epoxyeicosatrienoic acid	HMDB0002232	C14769	5283203	Study M029	Type2	CUMS + BHD group vs. CUMS group	Brain	Brain	Central	Sprague-Dawley rat	Rat	Chronic mild stress model	Chronic mild stress model	Animal model	MS-based	Up
173	L-Glutamic acid	HMDB0000148	C00025	33032	Study M029	Type2	CUMS + BHD group vs. CUMS group	Brain	Brain	Central	Sprague-Dawley rat	Rat	Chronic mild stress model	Chronic mild stress model	Animal model	MS-based	Up
174	LysoPC(18:0)	HMDB0010384	C04230	497299	Study M029	Type2	CUMS + BHD group vs. CUMS group	Brain	Brain	Central	Sprague-Dawley rat	Rat	Chronic mild stress model	Chronic mild stress model	Animal model	MS-based	Down
175	LysoPC(16:0)	N/A	C04230	460602	Study M029	Type2	CUMS + BHD group vs. CUMS group	Brain	Brain	Central	Sprague-Dawley rat	Rat	Chronic mild stress model	Chronic mild stress model	Animal model	MS-based	Down
176	Prostaglandin (16:0/18:0)	N/A	N/A	N/A	Study M029	Type2	CUMS + BHD group vs. CUMS group	Brain	Brain	Central	Sprague-Dawley rat	Rat	Chronic mild stress model	Chronic mild stress model	Animal model	MS-based	Down
177	Behenic acid	HMDB0000944	C08281	8215	Study M029	Type2	CUMS + BHD group vs. CUMS group	Brain	Brain	Central	Sprague-Dawley rat	Rat	Chronic mild stress model	Chronic mild stress model	Animal model	MS-based	Down
178	Stearic acid	HMDB0000827	C01530	5281	Study M029	Type2	CUMS + BHD group vs. CUMS group	Brain	Brain	Central	Sprague-Dawley rat	Rat	Chronic mild stress model	Chronic mild stress model	Animal model	MS-based	Down
179	Glycine	HMDB0000123	C00037	750	Study M029	Type2	CUMS + BHD group vs. CUMS group	Brain	Brain	Central	Sprague-Dawley rat	Rat	Chronic mild stress model	Chronic mild stress model	Animal model	MS-based	Down
180	3-Hydroxybutyric acid	HMDB0000357	C01089	441	Study M032	Type2	CUMS + venlafaxine group vs. CUMS group	Serum	Blood	Peripheral	Sprague-Dawley rat	Rat	Chronic mild stress model	Chronic mild stress model	Animal model	NMR	Up
181	Trimethylamine N-oxide	HMDB0000925	C01104	1145	Study M032	Type2	CUMS + venlafaxine group vs. CUMS group	Serum	Blood	Peripheral	Sprague-Dawley rat	Rat	Chronic mild stress model	Chronic mild stress model	Animal model	NMR	Up
182	3-Hydroxybutyric acid	HMDB0000357	C01089	441	Study M032	Type2	CUMS + high dose of genipin group vs. CUMS group	Serum	Blood	Peripheral	Sprague-Dawley rat	Rat	Chronic mild stress model	Chronic mild stress model	Animal model	NMR	Up
183	Trimethylamine N-oxide	HMDB0000925	C01104	1145	Study M032	Type2	CUMS + high dose of genipin group vs. CUMS group	Serum	Blood	Peripheral	Sprague-Dawley rat	Rat	Chronic mild stress model	Chronic mild stress model	Animal model	NMR	Up
184	3-Hydroxybutyric acid	HMDB0000357	C01089	441	Study M032	Type2	CUMS + middle dose of genipin group vs. CUMS group	Serum	Blood	Peripheral	Sprague-Dawley rat	Rat	Chronic mild stress model	Chronic mild stress model	Animal model	NMR	Up
185	Trimethylamine N-oxide	HMDB0000925	C01104	1145	Study M032	Type2	CUMS + middle dose of genipin group vs. CUMS group	Serum	Blood	Peripheral	Sprague-Dawley rat	Rat	Chronic mild stress model	Chronic mild stress model	Animal model	NMR	Up
186	Creatinine	HMDB0000562	C00791	588	Study M032	Type2	CUMS + venlafaxine group vs. CUMS group	Urine	Urine	Peripheral	Sprague-Dawley rat	Rat	Chronic mild stress model	Chronic mild stress model	Animal model	NMR	Up
187	Betaine	HMDB0000043	C00719	247	Study M032	Type2	CUMS + venlafaxine group vs. CUMS group	Urine	Urine	Peripheral	Sprague-Dawley rat	Rat	Chronic mild stress model	Chronic mild stress model	Animal model	NMR	Up
188	Creatinine	HMDB0000562	C00791	588	Study M032	Type2	CUMS + high dose of genipin group vs. CUMS group	Urine	Urine	Peripheral	Sprague-Dawley rat	Rat	Chronic mild stress model	Chronic mild stress model	Animal model	NMR	Up
189	Betaine	HMDB0000043	C00719	247	Study M032	Type2	CUMS + high dose of genipin group vs. CUMS group	Urine	Urine	Peripheral	Sprague-Dawley rat	Rat	Chronic mild stress model	Chronic mild stress model	Animal model	NMR	Up
190	Creatinine	HMDB0000562	C00791	588	Study M032	Type2	CUMS + middle dose of genipin group vs. CUMS group	Urine	Urine	Peripheral	Sprague-Dawley rat	Rat	Chronic mild stress model	Chronic mild stress model	Animal model	NMR	Up
191	Betaine	HMDB0000043	C00719	247	Study M032	Type2	CUMS + middle dose of genipin group vs. CUMS group	Urine	Urine	Peripheral	Sprague-Dawley rat	Rat	Chronic mild stress model	Chronic mild stress model	Animal model	NMR	Up
192	Lipid	N/A	N/A	N/A	Study M032	Type2	CUMS + venlafaxine group vs. CUMS group	Serum	Blood	Peripheral	Sprague-Dawley rat	Rat	Chronic mild stress model	Chronic mild stress model	Animal model	NMR	Down
193	L-Lactic acid	HMDB0000190	C00186	107689	Study M032	Type2	CUMS + venlafaxine group vs. CUMS group	Serum	Blood	Peripheral	Sprague-Dawley rat	Rat	Chronic mild stress model	Chronic mild stress model	Animal model	NMR	Down
194	L-Alanine	HMDB0000161	C00041	5950	Study M032	Type2	CUMS + venlafaxine group vs. CUMS group	Serum	Blood	Peripheral	Sprague-Dawley rat	Rat	Chronic mild stress model	Chronic mild stress model	Animal model	NMR	Down
195	N-acetyl glycoprotein	N/A	N/A	N/A	Study M032	Type2	CUMS + venlafaxine group vs. CUMS group	Serum	Blood	Peripheral	Sprague-Dawley rat	Rat	Chronic mild stress model	Chronic mild stress model	Animal model	NMR	Down
196	Lipid	N/A	N/A	N/A	Study M032	Type2	CUMS + high dose of genipin group vs. CUMS group	Serum	Blood	Peripheral	Sprague-Dawley rat	Rat	Chronic mild stress model	Chronic mild stress model	Animal model	NMR	Down
197	L-Lactic acid	HMDB0000190	C00186	107689	Study M032	Type2	CUMS + high dose of genipin group vs. CUMS group	Serum	Blood	Peripheral	Sprague-Dawley rat	Rat	Chronic mild stress model	Chronic mild stress model	Animal model	NMR	Down
198	L-Alanine	HMDB0000161	C00041	5950	Study M032	Type2	CUMS + high dose of genipin group vs. CUMS group	Serum	Blood	Peripheral	Sprague-Dawley rat	Rat	Chronic mild stress model	Chronic mild stress model	Animal model	NMR	Down
199	N-acetyl glycoprotein	N/A	N/A	N/A	Study M032	Type2	CUMS + high dose of genipin group vs. CUMS group	Serum	Blood	Peripheral	Sprague-Dawley rat	Rat	Chronic mild stress model	Chronic mild stress model	Animal model	NMR	Down
200	Lipid	N/A	N/A	N/A	Study M032	Type2	CUMS + middle dose of genipin group vs. CUMS group	Serum	Blood	Peripheral	Sprague-Dawley rat	Rat	Chronic mild stress model	Chronic mild stress model	Animal model	NMR	Down
201	L-Lactic acid	HMDB0000190	C00186	107689	Study M032	Type2	CUMS + middle dose of genipin group vs. CUMS group	Serum	Blood	Peripheral	Sprague-Dawley rat	Rat	Chronic mild stress model	Chronic mild stress model	Animal model	NMR	Down
202	L-Alanine	HMDB0000161	C00041	5950	Study M032	Type2	CUMS + middle dose of genipin group vs. CUMS group	Serum	Blood	Peripheral	Sprague-Dawley rat	Rat	Chronic mild stress model	Chronic mild stress model	Animal model	NMR	Down
203	N-acetyl glycoprotein	N/A	N/A	N/A	Study M032	Type2	CUMS + middle dose of genipin group vs. CUMS group	Serum	Blood	Peripheral	Sprague-Dawley rat	Rat	Chronic mild stress model	Chronic mild stress model	Animal model	NMR	Down
204	L-Lactic acid	HMDB0000190	C00186	107689	Study M032	Type2	CUMS + low dose of genipin group vs. CUMS group	Serum	Blood	Peripheral	Sprague-Dawley rat	Rat	Chronic mild stress model	Chronic mild stress model	Animal model	NMR	Down
205	N-acetyl glycoprotein	N/A	N/A	N/A	Study M032	Type2	CUMS + low dose of genipin group vs. CUMS group	Serum	Blood	Peripheral	Sprague-Dawley rat	Rat	Chronic mild stress model	Chronic mild stress model	Animal model	NMR	Down
206	Citric acid	HMDB0000094	C00158	311	Study M032	Type2	CUMS + venlafaxine group vs. CUMS group	Urine	Urine	Peripheral	Sprague-Dawley rat	Rat	Chronic mild stress model	Chronic mild stress model	Animal model	NMR	Down
207	Trimethylamine	HMDB0000906	C00565	1146	Study M032	Type2	CUMS + venlafaxine group vs. CUMS group	Urine	Urine	Peripheral	Sprague-Dawley rat	Rat	Chronic mild stress model	Chronic mild stress model	Animal model	NMR	Down
208	Dimethylamine	HMDB0000087	C00543	674	Study M032	Type2	CUMS + venlafaxine group vs. CUMS group	Urine	Urine	Peripheral	Sprague-Dawley rat	Rat	Chronic mild stress model	Chronic mild stress model	Animal model	NMR	Down
209	Citric acid	HMDB0000094	C00158	311	Study M032	Type2	CUMS + high dose of genipin group vs. CUMS group	Urine	Urine	Peripheral	Sprague-Dawley rat	Rat	Chronic mild stress model	Chronic mild stress model	Animal model	NMR	Down
210	Trimethylamine	HMDB0000906	C00565	1146	Study M032	Type2	CUMS + high dose of genipin group vs. CUMS group	Urine	Urine	Peripheral	Sprague-Dawley rat	Rat	Chronic mild stress model	Chronic mild stress model	Animal model	NMR	Down
211	Dimethylamine	HMDB0000087	C00543	674	Study M032	Type2	CUMS + high dose of genipin group vs. CUMS group	Urine	Urine	Peripheral	Sprague-Dawley rat	Rat	Chronic mild stress model	Chronic mild stress model	Animal model	NMR	Down
212	Citric acid	HMDB0000094	C00158	311	Study M032	Type2	CUMS + middle dose of genipin group vs. CUMS group	Urine	Urine	Peripheral	Sprague-Dawley rat	Rat	Chronic mild stress model	Chronic mild stress model	Animal model	NMR	Down
213	Trimethylamine	HMDB0000906	C00565	1146	Study M032	Type2	CUMS + middle dose of genipin group vs. CUMS group	Urine	Urine	Peripheral	Sprague-Dawley rat	Rat	Chronic mild stress model	Chronic mild stress model	Animal model	NMR	Down
214	Dimethylamine	HMDB0000087	C00543	674	Study M032	Type2	CUMS + middle dose of genipin group vs. CUMS group	Urine	Urine	Peripheral	Sprague-Dawley rat	Rat	Chronic mild stress model	Chronic mild stress model	Animal model	NMR	Down
215	Citric acid	HMDB0000094	C00158	311	Study M032	Type2	CUMS + low dose of genipin group vs. CUMS group	Urine	Urine	Peripheral	Sprague-Dawley rat	Rat	Chronic mild stress model	Chronic mild stress model	Animal model	NMR	Down
216	Trimethylamine	HMDB0000906	C00565	1146	Study M032	Type2	CUMS + low dose of genipin group vs. CUMS group	Urine	Urine	Peripheral	Sprague-Dawley rat	Rat	Chronic mild stress model	Chronic mild stress model	Animal model	NMR	Down
217	Dimethylamine	HMDB0000087	C00543	674	Study M032	Type2	CUMS + low dose of genipin group vs. CUMS group	Urine	Urine	Peripheral	Sprague-Dawley rat	Rat	Chronic mild stress model	Chronic mild stress model	Animal model	NMR	Down
218	Acetic acid	HMDB0000042	C00033	176	Study M038	Type2	CUMS + venlafaxine group vs. CUMS group	Urine	Urine	Peripheral	Sprague-Dawley rat	Rat	Chronic mild stress model	Chronic mild stress model	Animal model	NMR	Up
219	Succinic acid	HMDB0000254	C00042	1110	Study M038	Type2	CUMS + venlafaxine group vs. CUMS group	Urine	Urine	Peripheral	Sprague-Dawley rat	Rat	Chronic mild stress model	Chronic mild stress model	Animal model	NMR	Up
220	Oxoglutaric acid	HMDB0000208	C00026	51	Study M038	Type2	CUMS + venlafaxine group vs. CUMS group	Urine	Urine	Peripheral	Sprague-Dawley rat	Rat	Chronic mild stress model	Chronic mild stress model	Animal model	NMR	Up
221	Citric acid	HMDB0000094	C00158	311	Study M038	Type2	CUMS + venlafaxine group vs. CUMS group	Urine	Urine	Peripheral	Sprague-Dawley rat	Rat	Chronic mild stress model	Chronic mild stress model	Animal model	NMR	Up
222	Acetic acid	HMDB0000042	C00033	176	Study M038	Type2	CUMS + Xiaoyaosan group vs. CUMS group	Urine	Urine	Peripheral	Sprague-Dawley rat	Rat	Chronic mild stress model	Chronic mild stress model	Animal model	NMR	Up
223	Succinic acid	HMDB0000254	C00042	1110	Study M038	Type2	CUMS + Xiaoyaosan group vs. CUMS group	Urine	Urine	Peripheral	Sprague-Dawley rat	Rat	Chronic mild stress model	Chronic mild stress model	Animal model	NMR	Up
224	Oxoglutaric acid	HMDB0000208	C00026	51	Study M038	Type2	CUMS + Xiaoyaosan group vs. CUMS group	Urine	Urine	Peripheral	Sprague-Dawley rat	Rat	Chronic mild stress model	Chronic mild stress model	Animal model	NMR	Up
225	Citric acid	HMDB0000094	C00158	311	Study M038	Type2	CUMS + Xiaoyaosan group vs. CUMS group	Urine	Urine	Peripheral	Sprague-Dawley rat	Rat	Chronic mild stress model	Chronic mild stress model	Animal model	NMR	Up
226	Acetic acid	HMDB0000042	C00033	176	Study M038	Type2	CUMS + high dose of FFCGF group vs. CUMS group	Urine	Urine	Peripheral	Sprague-Dawley rat	Rat	Chronic mild stress model	Chronic mild stress model	Animal model	NMR	Up
227	Succinic acid	HMDB0000254	C00042	1110	Study M038	Type2	CUMS + high dose of FFCGF group vs. CUMS group	Urine	Urine	Peripheral	Sprague-Dawley rat	Rat	Chronic mild stress model	Chronic mild stress model	Animal model	NMR	Up
228	Oxoglutaric acid	HMDB0000208	C00026	51	Study M038	Type2	CUMS + high dose of FFCGF group vs. CUMS group	Urine	Urine	Peripheral	Sprague-Dawley rat	Rat	Chronic mild stress model	Chronic mild stress model	Animal model	NMR	Up
229	Citric acid	HMDB0000094	C00158	311	Study M038	Type2	CUMS + high dose of FFCGF group vs. CUMS group	Urine	Urine	Peripheral	Sprague-Dawley rat	Rat	Chronic mild stress model	Chronic mild stress model	Animal model	NMR	Up
230	Acetic acid	HMDB0000042	C00033	176	Study M038	Type2	CUMS + middle dose of FFCGF group vs. CUMS group	Urine	Urine	Peripheral	Sprague-Dawley rat	Rat	Chronic mild stress model	Chronic mild stress model	Animal model	NMR	Up
231	Succinic acid	HMDB0000254	C00042	1110	Study M038	Type2	CUMS + middle dose of FFCGF group vs. CUMS group	Urine	Urine	Peripheral	Sprague-Dawley rat	Rat	Chronic mild stress model	Chronic mild stress model	Animal model	NMR	Up
232	Oxoglutaric acid	HMDB0000208	C00026	51	Study M038	Type2	CUMS + middle dose of FFCGF group vs. CUMS group	Urine	Urine	Peripheral	Sprague-Dawley rat	Rat	Chronic mild stress model	Chronic mild stress model	Animal model	NMR	Up
233	Citric acid	HMDB0000094	C00158	311	Study M038	Type2	CUMS + middle dose of FFCGF group vs. CUMS group	Urine	Urine	Peripheral	Sprague-Dawley rat	Rat	Chronic mild stress model	Chronic mild stress model	Animal model	NMR	Up
234	Acetic acid	HMDB0000042	C00033	176	Study M038	Type2	CUMS + low dose of FFCGF group vs. CUMS group	Urine	Urine	Peripheral	Sprague-Dawley rat	Rat	Chronic mild stress model	Chronic mild stress model	Animal model	NMR	Up
235	Succinic acid	HMDB0000254	C00042	1110	Study M038	Type2	CUMS + low dose of FFCGF group vs. CUMS group	Urine	Urine	Peripheral	Sprague-Dawley rat	Rat	Chronic mild stress model	Chronic mild stress model	Animal model	NMR	Up
236	Oxoglutaric acid	HMDB0000208	C00026	51	Study M038	Type2	CUMS + low dose of FFCGF group vs. CUMS group	Urine	Urine	Peripheral	Sprague-Dawley rat	Rat	Chronic mild stress model	Chronic mild stress model	Animal model	NMR	Up
237	Citric acid	HMDB0000094	C00158	311	Study M038	Type2	CUMS + low dose of FFCGF group vs. CUMS group	Urine	Urine	Peripheral	Sprague-Dawley rat	Rat	Chronic mild stress model	Chronic mild stress model	Animal model	NMR	Up
238	Pyruvic acid	HMDB0000243	C00022	1060	Study M038	Type2	CUMS + venlafaxine group vs. CUMS group	Urine	Urine	Peripheral	Sprague-Dawley rat	Rat	Chronic mild stress model	Chronic mild stress model	Animal model	NMR	Down
239	Glycine	HMDB0000123	C00037	750	Study M038	Type2	CUMS + venlafaxine group vs. CUMS group	Urine	Urine	Peripheral	Sprague-Dawley rat	Rat	Chronic mild stress model	Chronic mild stress model	Animal model	NMR	Down
240	Pyruvic acid	HMDB0000243	C00022	1060	Study M038	Type2	CUMS + Xiaoyaosan group vs. CUMS group	Urine	Urine	Peripheral	Sprague-Dawley rat	Rat	Chronic mild stress model	Chronic mild stress model	Animal model	NMR	Down
241	Glycine	HMDB0000123	C00037	750	Study M038	Type2	CUMS + Xiaoyaosan group vs. CUMS group	Urine	Urine	Peripheral	Sprague-Dawley rat	Rat	Chronic mild stress model	Chronic mild stress model	Animal model	NMR	Down
242	Pyruvic acid	HMDB0000243	C00022	1060	Study M038	Type2	CUMS + high dose of FFCGF group vs. CUMS group	Urine	Urine	Peripheral	Sprague-Dawley rat	Rat	Chronic mild stress model	Chronic mild stress model	Animal model	NMR	Down
243	Glycine	HMDB0000123	C00037	750	Study M038	Type2	CUMS + high dose of FFCGF group vs. CUMS group	Urine	Urine	Peripheral	Sprague-Dawley rat	Rat	Chronic mild stress model	Chronic mild stress model	Animal model	NMR	Down
244	Pyruvic acid	HMDB0000243	C00022	1060	Study M038	Type2	CUMS + middle dose of FFCGF group vs. CUMS group	Urine	Urine	Peripheral	Sprague-Dawley rat	Rat	Chronic mild stress model	Chronic mild stress model	Animal model	NMR	Down
245	Glycine	HMDB0000123	C00037	750	Study M038	Type2	CUMS + middle dose of FFCGF group vs. CUMS group	Urine	Urine	Peripheral	Sprague-Dawley rat	Rat	Chronic mild stress model	Chronic mild stress model	Animal model	NMR	Down
246	Pyruvic acid	HMDB0000243	C00022	1060	Study M038	Type2	CUMS + low dose of FFCGF group vs. CUMS group	Urine	Urine	Peripheral	Sprague-Dawley rat	Rat	Chronic mild stress model	Chronic mild stress model	Animal model	NMR	Down
247	Glycine	HMDB0000123	C00037	750	Study M038	Type2	CUMS + low dose of FFCGF group vs. CUMS group	Urine	Urine	Peripheral	Sprague-Dawley rat	Rat	Chronic mild stress model	Chronic mild stress model	Animal model	NMR	Down
248	Glycine	HMDB0000123	C00037	750	Study M047	Type2	CUMS + venlafaxine group vs. CUMS group	Hippocampus	Brain	Central	Sprague-Dawley rat	Rat	Chronic mild stress model	Chronic mild stress model	Animal model	NMR	Up
249	N-Acetyl-L-aspartic acid	HMDB0000812	C01042	65065	Study M047	Type2	CUMS + venlafaxine group vs. CUMS group	Hippocampus	Brain	Central	Sprague-Dawley rat	Rat	Chronic mild stress model	Chronic mild stress model	Animal model	NMR	Up
250	Glycine	HMDB0000123	C00037	750	Study M047	Type2	CUMS + low dose of genipin group vs. CUMS group	Hippocampus	Brain	Central	Sprague-Dawley rat	Rat	Chronic mild stress model	Chronic mild stress model	Animal model	NMR	Up
251	N-Acetyl-L-aspartic acid	HMDB0000812	C01042	65065	Study M047	Type2	CUMS + low dose of genipin group vs. CUMS group	Hippocampus	Brain	Central	Sprague-Dawley rat	Rat	Chronic mild stress model	Chronic mild stress model	Animal model	NMR	Up
252	Glycine	HMDB0000123	C00037	750	Study M047	Type2	CUMS + middle dose of genipin group vs. CUMS group	Hippocampus	Brain	Central	Sprague-Dawley rat	Rat	Chronic mild stress model	Chronic mild stress model	Animal model	NMR	Up
253	N-Acetyl-L-aspartic acid	HMDB0000812	C01042	65065	Study M047	Type2	CUMS + middle dose of genipin group vs. CUMS group	Hippocampus	Brain	Central	Sprague-Dawley rat	Rat	Chronic mild stress model	Chronic mild stress model	Animal model	NMR	Up
254	Glycine	HMDB0000123	C00037	750	Study M047	Type2	CUMS + high dose of genipin group vs. CUMS group	Hippocampus	Brain	Central	Sprague-Dawley rat	Rat	Chronic mild stress model	Chronic mild stress model	Animal model	NMR	Up
255	N-Acetyl-L-aspartic acid	HMDB0000812	C01042	65065	Study M047	Type2	CUMS + high dose of genipin group vs. CUMS group	Hippocampus	Brain	Central	Sprague-Dawley rat	Rat	Chronic mild stress model	Chronic mild stress model	Animal model	NMR	Up
256	L-Glutamic acid	HMDB0000148	C00025	33032	Study M047	Type2	CUMS + venlafaxine group vs. CUMS group	Hippocampus	Brain	Central	Sprague-Dawley rat	Rat	Chronic mild stress model	Chronic mild stress model	Animal model	NMR	Down
257	myo-Inositol	HMDB0000211	C00137	892	Study M047	Type2	CUMS + venlafaxine group vs. CUMS group	Hippocampus	Brain	Central	Sprague-Dawley rat	Rat	Chronic mild stress model	Chronic mild stress model	Animal model	NMR	Down
258	L-Lactic acid	HMDB0000190	C00186	107689	Study M047	Type2	CUMS + venlafaxine group vs. CUMS group	Hippocampus	Brain	Central	Sprague-Dawley rat	Rat	Chronic mild stress model	Chronic mild stress model	Animal model	NMR	Down
259	L-Glutamine	HMDB0000641	C00064	5961	Study M047	Type2	CUMS + venlafaxine group vs. CUMS group	Hippocampus	Brain	Central	Sprague-Dawley rat	Rat	Chronic mild stress model	Chronic mild stress model	Animal model	NMR	Down
260	L-Glutamic acid	HMDB0000148	C00025	33032	Study M047	Type2	CUMS + low dose of genipin group vs. CUMS group	Hippocampus	Brain	Central	Sprague-Dawley rat	Rat	Chronic mild stress model	Chronic mild stress model	Animal model	NMR	Down
261	myo-Inositol	HMDB0000211	C00137	892	Study M047	Type2	CUMS + low dose of genipin group vs. CUMS group	Hippocampus	Brain	Central	Sprague-Dawley rat	Rat	Chronic mild stress model	Chronic mild stress model	Animal model	NMR	Down
262	L-Glutamic acid	HMDB0000148	C00025	33032	Study M047	Type2	CUMS + middle dose of genipin group vs. CUMS group	Hippocampus	Brain	Central	Sprague-Dawley rat	Rat	Chronic mild stress model	Chronic mild stress model	Animal model	NMR	Down
263	myo-Inositol	HMDB0000211	C00137	892	Study M047	Type2	CUMS + middle dose of genipin group vs. CUMS group	Hippocampus	Brain	Central	Sprague-Dawley rat	Rat	Chronic mild stress model	Chronic mild stress model	Animal model	NMR	Down
264	L-Lactic acid	HMDB0000190	C00186	107689	Study M047	Type2	CUMS + middle dose of genipin group vs. CUMS group	Hippocampus	Brain	Central	Sprague-Dawley rat	Rat	Chronic mild stress model	Chronic mild stress model	Animal model	NMR	Down
265	L-Alanine	HMDB0000161	C00041	5950	Study M047	Type2	CUMS + middle dose of genipin group vs. CUMS group	Hippocampus	Brain	Central	Sprague-Dawley rat	Rat	Chronic mild stress model	Chronic mild stress model	Animal model	NMR	Down
266	myo-Inositol	HMDB0000211	C00137	892	Study M047	Type2	CUMS + high dose of genipin group vs. CUMS group	Hippocampus	Brain	Central	Sprague-Dawley rat	Rat	Chronic mild stress model	Chronic mild stress model	Animal model	NMR	Down
267	Creatine	HMDB0000064	C00300	586	Study M048	Type2	CVS + CSGS group vs. CVS group	Hippocampus	Brain	Central	Wistar rat	Rat	Chronic mild stress model	Chronic mild stress model	Animal model	MS-based	Up
268	Niacinamide	HMDB0001406	C00153	936	Study M048	Type2	CVS + CSGS group vs. CVS group	Hippocampus	Brain	Central	Wistar rat	Rat	Chronic mild stress model	Chronic mild stress model	Animal model	MS-based	Up
269	Hypoxanthine	HMDB0000157	C00262	790	Study M048	Type2	CVS + CSGS group vs. CVS group	Hippocampus	Brain	Central	Wistar rat	Rat	Chronic mild stress model	Chronic mild stress model	Animal model	MS-based	Up
270	L-Phenylalanine	HMDB0000159	C00079	6140	Study M048	Type2	CVS + CSGS group vs. CVS group	Hippocampus	Brain	Central	Wistar rat	Rat	Chronic mild stress model	Chronic mild stress model	Animal model	MS-based	Up
271	Indoleacrylic acid	HMDB0000734	N/A	15030923	Study M048	Type2	CVS + CSGS group vs. CVS group	Hippocampus	Brain	Central	Wistar rat	Rat	Chronic mild stress model	Chronic mild stress model	Animal model	MS-based	Up
272	3-Hydroxyhexadecanoic acid	HMDB0061658	N/A	N/A	Study M048	Type2	CVS + CSGS group vs. CVS group	Hippocampus	Brain	Central	Wistar rat	Rat	Chronic mild stress model	Chronic mild stress model	Animal model	MS-based	Up
273	LysoPC(16:0)	N/A	C04230	460602	Study M048	Type2	CVS + CSGS group vs. CVS group	Hippocampus	Brain	Central	Wistar rat	Rat	Chronic mild stress model	Chronic mild stress model	Animal model	MS-based	Up
274	N-Acetyl-L-aspartic acid	HMDB0000812	C01042	65065	Study M048	Type2	CVS + CSGS group vs. CVS group	Hippocampus	Brain	Central	Wistar rat	Rat	Chronic mild stress model	Chronic mild stress model	Animal model	MS-based	Up
275	LysoPC(15:0)	HMDB0010381	C04230	24779458	Study M048	Type2	CVS + CSGS group vs. CVS group	Hippocampus	Brain	Central	Wistar rat	Rat	Chronic mild stress model	Chronic mild stress model	Animal model	MS-based	Up
276	Docosahexaenoic acid	HMDB0002183	C06429	445580	Study M048	Type2	CVS + CSGS group vs. CVS group	Hippocampus	Brain	Central	Wistar rat	Rat	Chronic mild stress model	Chronic mild stress model	Animal model	MS-based	Up
277	Creatine	HMDB0000064	C00300	586	Study M048	Type2	CVS + fluoxetine group vs. CVS group	Hippocampus	Brain	Central	Wistar rat	Rat	Chronic mild stress model	Chronic mild stress model	Animal model	MS-based	Up
278	Niacinamide	HMDB0001406	C00153	936	Study M048	Type2	CVS + fluoxetine group vs. CVS group	Hippocampus	Brain	Central	Wistar rat	Rat	Chronic mild stress model	Chronic mild stress model	Animal model	MS-based	Up
279	Hypoxanthine	HMDB0000157	C00262	790	Study M048	Type2	CVS + fluoxetine group vs. CVS group	Hippocampus	Brain	Central	Wistar rat	Rat	Chronic mild stress model	Chronic mild stress model	Animal model	MS-based	Up
280	L-Phenylalanine	HMDB0000159	C00079	6140	Study M048	Type2	CVS + fluoxetine group vs. CVS group	Hippocampus	Brain	Central	Wistar rat	Rat	Chronic mild stress model	Chronic mild stress model	Animal model	MS-based	Up
281	Indoleacrylic acid	HMDB0000734	N/A	15030923	Study M048	Type2	CVS + fluoxetine group vs. CVS group	Hippocampus	Brain	Central	Wistar rat	Rat	Chronic mild stress model	Chronic mild stress model	Animal model	MS-based	Up
282	(9Z-Hexadecanoyl)-glycerol	N/A	N/A	N/A	Study M048	Type2	CVS + fluoxetine group vs. CVS group	Hippocampus	Brain	Central	Wistar rat	Rat	Chronic mild stress model	Chronic mild stress model	Animal model	MS-based	Up
283	Docosanoyl-glycerol	N/A	N/A	N/A	Study M048	Type2	CVS + fluoxetine group vs. CVS group	Hippocampus	Brain	Central	Wistar rat	Rat	Chronic mild stress model	Chronic mild stress model	Animal model	MS-based	Up
284	3-Hydroxyhexadecanoic acid	HMDB0061658	N/A	N/A	Study M048	Type2	CVS + fluoxetine group vs. CVS group	Hippocampus	Brain	Central	Wistar rat	Rat	Chronic mild stress model	Chronic mild stress model	Animal model	MS-based	Up
285	LysoPC(16:0)	N/A	C04230	460602	Study M048	Type2	CVS + fluoxetine group vs. CVS group	Hippocampus	Brain	Central	Wistar rat	Rat	Chronic mild stress model	Chronic mild stress model	Animal model	MS-based	Up
286	L-Tryptophan	HMDB0000929	C00078	6305	Study M048	Type2	CVS + CSGS group vs. CVS group	Serum	Blood	Peripheral	Wistar rat	Rat	Chronic mild stress model	Chronic mild stress model	Animal model	MS-based	Up
287	Phytosphingosine	HMDB0004610	C12144	122121	Study M048	Type2	CVS + CSGS group vs. CVS group	Serum	Blood	Peripheral	Wistar rat	Rat	Chronic mild stress model	Chronic mild stress model	Animal model	MS-based	Up
288	Cholic acid	HMDB0000619	C00695	221493	Study M048	Type2	CVS + CSGS group vs. CVS group	Serum	Blood	Peripheral	Wistar rat	Rat	Chronic mild stress model	Chronic mild stress model	Animal model	MS-based	Up
289	LysoPC(16:0)	N/A	C04230	460602	Study M048	Type2	CVS + CSGS group vs. CVS group	Serum	Blood	Peripheral	Wistar rat	Rat	Chronic mild stress model	Chronic mild stress model	Animal model	MS-based	Up
290	LysoPC(18:0)	HMDB0010384	C04230	497299	Study M048	Type2	CVS + CSGS group vs. CVS group	Serum	Blood	Peripheral	Wistar rat	Rat	Chronic mild stress model	Chronic mild stress model	Animal model	MS-based	Up
291	Oleamide	HMDB0002117	C19670	5283387	Study M048	Type2	CVS + CSGS group vs. CVS group	Serum	Blood	Peripheral	Wistar rat	Rat	Chronic mild stress model	Chronic mild stress model	Animal model	MS-based	Up
292	Indoxyl sulfate	HMDB0000682	N/A	10258	Study M048	Type2	CVS + CSGS group vs. CVS group	Serum	Blood	Peripheral	Wistar rat	Rat	Chronic mild stress model	Chronic mild stress model	Animal model	MS-based	Up
293	L-Tryptophan	HMDB0000929	C00078	6305	Study M048	Type2	CVS + fluoxetine group vs. CVS group	Serum	Blood	Peripheral	Wistar rat	Rat	Chronic mild stress model	Chronic mild stress model	Animal model	MS-based	Up
294	Phytosphingosine	HMDB0004610	C12144	122121	Study M048	Type2	CVS + fluoxetine group vs. CVS group	Serum	Blood	Peripheral	Wistar rat	Rat	Chronic mild stress model	Chronic mild stress model	Animal model	MS-based	Up
295	Cholic acid	HMDB0000619	C00695	221493	Study M048	Type2	CVS + fluoxetine group vs. CVS group	Serum	Blood	Peripheral	Wistar rat	Rat	Chronic mild stress model	Chronic mild stress model	Animal model	MS-based	Up
296	LysoPC(16:0)	N/A	C04230	460602	Study M048	Type2	CVS + fluoxetine group vs. CVS group	Serum	Blood	Peripheral	Wistar rat	Rat	Chronic mild stress model	Chronic mild stress model	Animal model	MS-based	Up
297	LysoPC(18:0)	HMDB0010384	C04230	497299	Study M048	Type2	CVS + fluoxetine group vs. CVS group	Serum	Blood	Peripheral	Wistar rat	Rat	Chronic mild stress model	Chronic mild stress model	Animal model	MS-based	Up
298	Oleamide	HMDB0002117	C19670	5283387	Study M048	Type2	CVS + fluoxetine group vs. CVS group	Serum	Blood	Peripheral	Wistar rat	Rat	Chronic mild stress model	Chronic mild stress model	Animal model	MS-based	Up
299	Indoxyl sulfate	HMDB0000682	N/A	10258	Study M048	Type2	CVS + fluoxetine group vs. CVS group	Serum	Blood	Peripheral	Wistar rat	Rat	Chronic mild stress model	Chronic mild stress model	Animal model	MS-based	Up
300	(9Z-Hexadecanoyl)-glycerol	N/A	N/A	N/A	Study M048	Type2	CVS + CSGS group vs. CVS group	Hippocampus	Brain	Central	Wistar rat	Rat	Chronic mild stress model	Chronic mild stress model	Animal model	MS-based	Down
301	Docosanoyl-glycerol	N/A	N/A	N/A	Study M048	Type2	CVS + CSGS group vs. CVS group	Hippocampus	Brain	Central	Wistar rat	Rat	Chronic mild stress model	Chronic mild stress model	Animal model	MS-based	Down
302	D-Glucurono-6,3-lactone	HMDB0006355	C02670	2724333	Study M048	Type2	CVS + CSGS group vs. CVS group	Hippocampus	Brain	Central	Wistar rat	Rat	Chronic mild stress model	Chronic mild stress model	Animal model	MS-based	Down
303	Inosine	HMDB0000195	C00294	6021	Study M048	Type2	CVS + CSGS group vs. CVS group	Hippocampus	Brain	Central	Wistar rat	Rat	Chronic mild stress model	Chronic mild stress model	Animal model	MS-based	Down
304	Caprylic acid	HMDB0000482	C06423	379	Study M048	Type2	CVS + CSGS group vs. CVS group	Hippocampus	Brain	Central	Wistar rat	Rat	Chronic mild stress model	Chronic mild stress model	Animal model	MS-based	Down
305	D-Glucurono-6,3-lactone	HMDB0006355	C02670	2724333	Study M048	Type2	CVS + fluoxetine group vs. CVS group	Hippocampus	Brain	Central	Wistar rat	Rat	Chronic mild stress model	Chronic mild stress model	Animal model	MS-based	Down
306	Inosine	HMDB0000195	C00294	6021	Study M048	Type2	CVS + fluoxetine group vs. CVS group	Hippocampus	Brain	Central	Wistar rat	Rat	Chronic mild stress model	Chronic mild stress model	Animal model	MS-based	Down
307	Spermine	HMDB0001256	C00750	1103	Study M048	Type2	CVS + CSGS group vs. CVS group	Serum	Blood	Peripheral	Wistar rat	Rat	Chronic mild stress model	Chronic mild stress model	Animal model	MS-based	Down
308	L-Phenylalanine	HMDB0000159	C00079	6140	Study M048	Type2	CVS + CSGS group vs. CVS group	Serum	Blood	Peripheral	Wistar rat	Rat	Chronic mild stress model	Chronic mild stress model	Animal model	MS-based	Down
309	Glycocholic acid	HMDB0000138	C01921	10140	Study M048	Type2	CVS + CSGS group vs. CVS group	Serum	Blood	Peripheral	Wistar rat	Rat	Chronic mild stress model	Chronic mild stress model	Animal model	MS-based	Down
310	Spermine	HMDB0001256	C00750	1103	Study M048	Type2	CVS + fluoxetine group vs. CVS group	Serum	Blood	Peripheral	Wistar rat	Rat	Chronic mild stress model	Chronic mild stress model	Animal model	MS-based	Down
311	L-Phenylalanine	HMDB0000159	C00079	6140	Study M048	Type2	CVS + fluoxetine group vs. CVS group	Serum	Blood	Peripheral	Wistar rat	Rat	Chronic mild stress model	Chronic mild stress model	Animal model	MS-based	Down
312	Glycocholic acid	HMDB0000138	C01921	10140	Study M048	Type2	CVS + fluoxetine group vs. CVS group	Serum	Blood	Peripheral	Wistar rat	Rat	Chronic mild stress model	Chronic mild stress model	Animal model	MS-based	Down
313	Creatinine	HMDB0000562	C00791	588	Study M053	Type2	CUMS + CSGS group vs. CUMS group	Urine	Urine	Peripheral	Wistar rat	Rat	Chronic mild stress model	Chronic mild stress model	Animal model	NMR	Up
314	Xanthurenic acid	HMDB0000881	C02470	5699	Study M053	Type2	CUMS + CSGS group vs. CUMS group	Urine	Urine	Peripheral	Wistar rat	Rat	Chronic mild stress model	Chronic mild stress model	Animal model	MS-based	Up
315	Kynurenic acid	HMDB0000715	C01717	3845	Study M053	Type2	CUMS + CSGS group vs. CUMS group	Urine	Urine	Peripheral	Wistar rat	Rat	Chronic mild stress model	Chronic mild stress model	Animal model	MS-based	Up
316	Hippuric acid	HMDB0000714	C01586	464	Study M053	Type2	CUMS + CSGS group vs. CUMS group	Urine	Urine	Peripheral	Wistar rat	Rat	Chronic mild stress model	Chronic mild stress model	Animal model	MS-based	Up
317	N-Acetylserotonin	HMDB0001238	C00978	903	Study M053	Type2	CUMS + CSGS group vs. CUMS group	Urine	Urine	Peripheral	Wistar rat	Rat	Chronic mild stress model	Chronic mild stress model	Animal model	MS-based	Up
318	L-Glutamic acid	HMDB0000148	C00025	33032	Study M053	Type2	CUMS + CSGS group vs. CUMS group	Urine	Urine	Peripheral	Wistar rat	Rat	Chronic mild stress model	Chronic mild stress model	Animal model	NMR	Down
319	myo-Inositol	HMDB0000211	C00137	892	Study M053	Type2	CUMS + CSGS group vs. CUMS group	Urine	Urine	Peripheral	Wistar rat	Rat	Chronic mild stress model	Chronic mild stress model	Animal model	NMR	Down
320	Taurine	HMDB0000251	C00245	1123	Study M053	Type2	CUMS + CSGS group vs. CUMS group	Urine	Urine	Peripheral	Wistar rat	Rat	Chronic mild stress model	Chronic mild stress model	Animal model	NMR	Down
321	Acetoacetic acid	HMDB0000060	C00164	96	Study M053	Type2	CUMS + CSGS group vs. CUMS group	Urine	Urine	Peripheral	Wistar rat	Rat	Chronic mild stress model	Chronic mild stress model	Animal model	NMR	Down
322	Allantoin	HMDB0000462	C01551	204	Study M053	Type2	CUMS + CSGS group vs. CUMS group	Urine	Urine	Peripheral	Wistar rat	Rat	Chronic mild stress model	Chronic mild stress model	Animal model	NMR	Down
323	Indole-3-carboxylic acid	HMDB0003320	C19837	69867	Study M053	Type2	CUMS + CSGS group vs. CUMS group	Urine	Urine	Peripheral	Wistar rat	Rat	Chronic mild stress model	Chronic mild stress model	Animal model	MS-based	Down
324	3-Methyldioxyindole	HMDB0004186	C05834	151066	Study M053	Type2	CUMS + CSGS group vs. CUMS group	Urine	Urine	Peripheral	Wistar rat	Rat	Chronic mild stress model	Chronic mild stress model	Animal model	MS-based	Down
325	5-Hydroxy-6-methoxyindole glucuronide	HMDB0010363	C03033	196512	Study M053	Type2	CUMS + CSGS group vs. CUMS group	Urine	Urine	Peripheral	Wistar rat	Rat	Chronic mild stress model	Chronic mild stress model	Animal model	MS-based	Down
326	2-Phenylethanol glucuronide	HMDB0010350	C03033	24862077	Study M053	Type2	CUMS + CSGS group vs. CUMS group	Urine	Urine	Peripheral	Wistar rat	Rat	Chronic mild stress model	Chronic mild stress model	Animal model	MS-based	Down
327	p-Cresol sulfate	HMDB0011635	N/A	4615423	Study M053	Type2	CUMS + CSGS group vs. CUMS group	Urine	Urine	Peripheral	Wistar rat	Rat	Chronic mild stress model	Chronic mild stress model	Animal model	MS-based	Down
328	Glycerol	HMDB0000131	C00116	753	Study M055	Type2	CUMS + venlafaxine group vs. CUMS group	Liver	Liver	Peripheral	Sprague-Dawley rat	Rat	Chronic mild stress model	Chronic mild stress model	Animal model	NMR	Up
329	Glycogen	HMDB0000757	C00182	439177	Study M055	Type2	CUMS + venlafaxine group vs. CUMS group	Liver	Liver	Peripheral	Sprague-Dawley rat	Rat	Chronic mild stress model	Chronic mild stress model	Animal model	NMR	Up
330	L-Glutamic acid	HMDB0000148	C00025	33032	Study M055	Type2	CUMS + high dose of genipin group vs. CUMS group	Liver	Liver	Peripheral	Sprague-Dawley rat	Rat	Chronic mild stress model	Chronic mild stress model	Animal model	NMR	Up
331	Glycerol	HMDB0000131	C00116	753	Study M055	Type2	CUMS + middle dose of genipin group vs. CUMS group	Liver	Liver	Peripheral	Sprague-Dawley rat	Rat	Chronic mild stress model	Chronic mild stress model	Animal model	NMR	Up
332	L-Glutamic acid	HMDB0000148	C00025	33032	Study M055	Type2	CUMS + middle dose of genipin group vs. CUMS group	Liver	Liver	Peripheral	Sprague-Dawley rat	Rat	Chronic mild stress model	Chronic mild stress model	Animal model	NMR	Up
333	Glycerol	HMDB0000131	C00116	753	Study M055	Type2	CUMS + low dose of genipin group vs. CUMS group	Liver	Liver	Peripheral	Sprague-Dawley rat	Rat	Chronic mild stress model	Chronic mild stress model	Animal model	NMR	Up
334	L-Glutamic acid	HMDB0000148	C00025	33032	Study M055	Type2	CUMS + low dose of genipin group vs. CUMS group	Liver	Liver	Peripheral	Sprague-Dawley rat	Rat	Chronic mild stress model	Chronic mild stress model	Animal model	NMR	Up
335	L-Lactic acid	HMDB0000190	C00186	107689	Study M055	Type2	CUMS + venlafaxine group vs. CUMS group	Liver	Liver	Peripheral	Sprague-Dawley rat	Rat	Chronic mild stress model	Chronic mild stress model	Animal model	NMR	Down
336	Succinic acid	HMDB0000254	C00042	1110	Study M055	Type2	CUMS + venlafaxine group vs. CUMS group	Liver	Liver	Peripheral	Sprague-Dawley rat	Rat	Chronic mild stress model	Chronic mild stress model	Animal model	NMR	Down
337	Beta-D-Glucose	HMDB0000516	C00221	64689	Study M055	Type2	CUMS + venlafaxine group vs. CUMS group	Liver	Liver	Peripheral	Sprague-Dawley rat	Rat	Chronic mild stress model	Chronic mild stress model	Animal model	NMR	Down
338	Alpha-D-Glucose	HMDB0003345	C00267	79025	Study M055	Type2	CUMS + venlafaxine group vs. CUMS group	Liver	Liver	Peripheral	Sprague-Dawley rat	Rat	Chronic mild stress model	Chronic mild stress model	Animal model	NMR	Down
339	L-Lactic acid	HMDB0000190	C00186	107689	Study M055	Type2	CUMS + high dose of genipin group vs. CUMS group	Liver	Liver	Peripheral	Sprague-Dawley rat	Rat	Chronic mild stress model	Chronic mild stress model	Animal model	NMR	Down
340	Beta-D-Glucose	HMDB0000516	C00221	64689	Study M055	Type2	CUMS + high dose of genipin group vs. CUMS group	Liver	Liver	Peripheral	Sprague-Dawley rat	Rat	Chronic mild stress model	Chronic mild stress model	Animal model	NMR	Down
341	Alpha-D-Glucose	HMDB0003345	C00267	79025	Study M055	Type2	CUMS + high dose of genipin group vs. CUMS group	Liver	Liver	Peripheral	Sprague-Dawley rat	Rat	Chronic mild stress model	Chronic mild stress model	Animal model	NMR	Down
342	L-Lactic acid	HMDB0000190	C00186	107689	Study M055	Type2	CUMS + middle dose of genipin group vs. CUMS group	Liver	Liver	Peripheral	Sprague-Dawley rat	Rat	Chronic mild stress model	Chronic mild stress model	Animal model	NMR	Down
343	L-Alanine	HMDB0000161	C00041	5950	Study M055	Type2	CUMS + middle dose of genipin group vs. CUMS group	Liver	Liver	Peripheral	Sprague-Dawley rat	Rat	Chronic mild stress model	Chronic mild stress model	Animal model	NMR	Down
344	Succinic acid	HMDB0000254	C00042	1110	Study M055	Type2	CUMS + middle dose of genipin group vs. CUMS group	Liver	Liver	Peripheral	Sprague-Dawley rat	Rat	Chronic mild stress model	Chronic mild stress model	Animal model	NMR	Down
345	Beta-D-Glucose	HMDB0000516	C00221	64689	Study M055	Type2	CUMS + middle dose of genipin group vs. CUMS group	Liver	Liver	Peripheral	Sprague-Dawley rat	Rat	Chronic mild stress model	Chronic mild stress model	Animal model	NMR	Down
346	Alpha-D-Glucose	HMDB0003345	C00267	79025	Study M055	Type2	CUMS + middle dose of genipin group vs. CUMS group	Liver	Liver	Peripheral	Sprague-Dawley rat	Rat	Chronic mild stress model	Chronic mild stress model	Animal model	NMR	Down
347	L-Lactic acid	HMDB0000190	C00186	107689	Study M055	Type2	CUMS + low dose of genipin group vs. CUMS group	Liver	Liver	Peripheral	Sprague-Dawley rat	Rat	Chronic mild stress model	Chronic mild stress model	Animal model	NMR	Down
348	L-Alanine	HMDB0000161	C00041	5950	Study M055	Type2	CUMS + low dose of genipin group vs. CUMS group	Liver	Liver	Peripheral	Sprague-Dawley rat	Rat	Chronic mild stress model	Chronic mild stress model	Animal model	NMR	Down
349	Succinic acid	HMDB0000254	C00042	1110	Study M055	Type2	CUMS + low dose of genipin group vs. CUMS group	Liver	Liver	Peripheral	Sprague-Dawley rat	Rat	Chronic mild stress model	Chronic mild stress model	Animal model	NMR	Down
350	Beta-D-Glucose	HMDB0000516	C00221	64689	Study M055	Type2	CUMS + low dose of genipin group vs. CUMS group	Liver	Liver	Peripheral	Sprague-Dawley rat	Rat	Chronic mild stress model	Chronic mild stress model	Animal model	NMR	Down
351	Alpha-D-Glucose	HMDB0003345	C00267	79025	Study M055	Type2	CUMS + low dose of genipin group vs. CUMS group	Liver	Liver	Peripheral	Sprague-Dawley rat	Rat	Chronic mild stress model	Chronic mild stress model	Animal model	NMR	Down
352	L-Leucine	HMDB0000687	C00123	6106	Study M056	Type2	CUMS + venlafaxine group vs. CUMS group	Serum	Blood	Peripheral	Sprague-Dawley rat	Rat	Chronic mild stress model	Chronic mild stress model	Animal model	NMR	Up
353	Trimethylamine N-oxide	HMDB0000925	C01104	1145	Study M056	Type2	CUMS + venlafaxine group vs. CUMS group	Serum	Blood	Peripheral	Sprague-Dawley rat	Rat	Chronic mild stress model	Chronic mild stress model	Animal model	NMR	Up
354	L-Leucine	HMDB0000687	C00123	6106	Study M056	Type2	CUMS + Xiaoyaosan group vs. CUMS group	Serum	Blood	Peripheral	Sprague-Dawley rat	Rat	Chronic mild stress model	Chronic mild stress model	Animal model	NMR	Up
355	Trimethylamine N-oxide	HMDB0000925	C01104	1145	Study M056	Type2	CUMS + Xiaoyaosan group vs. CUMS group	Serum	Blood	Peripheral	Sprague-Dawley rat	Rat	Chronic mild stress model	Chronic mild stress model	Animal model	NMR	Up
356	L-Leucine	HMDB0000687	C00123	6106	Study M056	Type2	CUMS + high dose of FFCGF group vs. CUMS group	Serum	Blood	Peripheral	Sprague-Dawley rat	Rat	Chronic mild stress model	Chronic mild stress model	Animal model	NMR	Up
357	Trimethylamine N-oxide	HMDB0000925	C01104	1145	Study M056	Type2	CUMS + high dose of FFCGF group vs. CUMS group	Serum	Blood	Peripheral	Sprague-Dawley rat	Rat	Chronic mild stress model	Chronic mild stress model	Animal model	NMR	Up
358	L-Leucine	HMDB0000687	C00123	6106	Study M056	Type2	CUMS + middle dose of FFCGF group vs. CUMS group	Serum	Blood	Peripheral	Sprague-Dawley rat	Rat	Chronic mild stress model	Chronic mild stress model	Animal model	NMR	Up
359	Trimethylamine N-oxide	HMDB0000925	C01104	1145	Study M056	Type2	CUMS + middle dose of FFCGF group vs. CUMS group	Serum	Blood	Peripheral	Sprague-Dawley rat	Rat	Chronic mild stress model	Chronic mild stress model	Animal model	NMR	Up
360	Trimethylamine N-oxide	HMDB0000925	C01104	1145	Study M056	Type2	CUMS + low dose of FFCGF group vs. CUMS group	Serum	Blood	Peripheral	Sprague-Dawley rat	Rat	Chronic mild stress model	Chronic mild stress model	Animal model	NMR	Up
361	L-Lactic acid	HMDB0000190	C00186	107689	Study M056	Type2	CUMS + venlafaxine group vs. CUMS group	Serum	Blood	Peripheral	Sprague-Dawley rat	Rat	Chronic mild stress model	Chronic mild stress model	Animal model	NMR	Down
362	Alpha-D-Glucose	HMDB0003345	C00267	79025	Study M056	Type2	CUMS + venlafaxine group vs. CUMS group	Serum	Blood	Peripheral	Sprague-Dawley rat	Rat	Chronic mild stress model	Chronic mild stress model	Animal model	NMR	Down
363	Choline	HMDB0000097	C00114	305	Study M056	Type2	CUMS + venlafaxine group vs. CUMS group	Serum	Blood	Peripheral	Sprague-Dawley rat	Rat	Chronic mild stress model	Chronic mild stress model	Animal model	NMR	Down
364	N-acetyl glycoprotein	N/A	N/A	N/A	Study M056	Type2	CUMS + venlafaxine group vs. CUMS group	Serum	Blood	Peripheral	Sprague-Dawley rat	Rat	Chronic mild stress model	Chronic mild stress model	Animal model	NMR	Down
365	L-Lactic acid	HMDB0000190	C00186	107689	Study M056	Type2	CUMS + Xiaoyaosan group vs. CUMS group	Serum	Blood	Peripheral	Sprague-Dawley rat	Rat	Chronic mild stress model	Chronic mild stress model	Animal model	NMR	Down
366	Alpha-D-Glucose	HMDB0003345	C00267	79025	Study M056	Type2	CUMS + Xiaoyaosan group vs. CUMS group	Serum	Blood	Peripheral	Sprague-Dawley rat	Rat	Chronic mild stress model	Chronic mild stress model	Animal model	NMR	Down
367	Choline	HMDB0000097	C00114	305	Study M056	Type2	CUMS + Xiaoyaosan group vs. CUMS group	Serum	Blood	Peripheral	Sprague-Dawley rat	Rat	Chronic mild stress model	Chronic mild stress model	Animal model	NMR	Down
368	N-acetyl glycoprotein	N/A	N/A	N/A	Study M056	Type2	CUMS + Xiaoyaosan group vs. CUMS group	Serum	Blood	Peripheral	Sprague-Dawley rat	Rat	Chronic mild stress model	Chronic mild stress model	Animal model	NMR	Down
369	L-Lactic acid	HMDB0000190	C00186	107689	Study M056	Type2	CUMS + high dose of FFCGF group vs. CUMS group	Serum	Blood	Peripheral	Sprague-Dawley rat	Rat	Chronic mild stress model	Chronic mild stress model	Animal model	NMR	Down
370	Alpha-D-Glucose	HMDB0003345	C00267	79025	Study M056	Type2	CUMS + high dose of FFCGF group vs. CUMS group	Serum	Blood	Peripheral	Sprague-Dawley rat	Rat	Chronic mild stress model	Chronic mild stress model	Animal model	NMR	Down
371	Choline	HMDB0000097	C00114	305	Study M056	Type2	CUMS + high dose of FFCGF group vs. CUMS group	Serum	Blood	Peripheral	Sprague-Dawley rat	Rat	Chronic mild stress model	Chronic mild stress model	Animal model	NMR	Down
372	N-acetyl glycoprotein	N/A	N/A	N/A	Study M056	Type2	CUMS + high dose of FFCGF group vs. CUMS group	Serum	Blood	Peripheral	Sprague-Dawley rat	Rat	Chronic mild stress model	Chronic mild stress model	Animal model	NMR	Down
373	L-Lactic acid	HMDB0000190	C00186	107689	Study M056	Type2	CUMS + middle dose of FFCGF group vs. CUMS group	Serum	Blood	Peripheral	Sprague-Dawley rat	Rat	Chronic mild stress model	Chronic mild stress model	Animal model	NMR	Down
374	Alpha-D-Glucose	HMDB0003345	C00267	79025	Study M056	Type2	CUMS + middle dose of FFCGF group vs. CUMS group	Serum	Blood	Peripheral	Sprague-Dawley rat	Rat	Chronic mild stress model	Chronic mild stress model	Animal model	NMR	Down
375	Choline	HMDB0000097	C00114	305	Study M056	Type2	CUMS + middle dose of FFCGF group vs. CUMS group	Serum	Blood	Peripheral	Sprague-Dawley rat	Rat	Chronic mild stress model	Chronic mild stress model	Animal model	NMR	Down
376	N-acetyl glycoprotein	N/A	N/A	N/A	Study M056	Type2	CUMS + middle dose of FFCGF group vs. CUMS group	Serum	Blood	Peripheral	Sprague-Dawley rat	Rat	Chronic mild stress model	Chronic mild stress model	Animal model	NMR	Down
377	Pimelic acid	HMDB0000857	C02656	385	Study M063	Type2	CUMS + low dose of the sea buckthorn seed oil group vs. CUMS group	Urine	Urine	Peripheral	Sprague-Dawley rat	Rat	Chronic mild stress model	Chronic mild stress model	Animal model	MS-based	Up
378	Palmitic acid	HMDB0000220	C00249	985	Study M063	Type2	CUMS + low dose of the sea buckthorn seed oil group vs. CUMS group	Urine	Urine	Peripheral	Sprague-Dawley rat	Rat	Chronic mild stress model	Chronic mild stress model	Animal model	MS-based	Up
379	Pimelic acid	HMDB0000857	C02656	385	Study M063	Type2	CUMS + middle dose of the sea buckthorn seed oil group vs. CUMS group	Urine	Urine	Peripheral	Sprague-Dawley rat	Rat	Chronic mild stress model	Chronic mild stress model	Animal model	MS-based	Up
380	Palmitic acid	HMDB0000220	C00249	985	Study M063	Type2	CUMS + middle dose of the sea buckthorn seed oil group vs. CUMS group	Urine	Urine	Peripheral	Sprague-Dawley rat	Rat	Chronic mild stress model	Chronic mild stress model	Animal model	MS-based	Up
381	Pimelic acid	HMDB0000857	C02656	385	Study M063	Type2	CUMS + high dose of the sea buckthorn seed oil group vs. CUMS group	Urine	Urine	Peripheral	Sprague-Dawley rat	Rat	Chronic mild stress model	Chronic mild stress model	Animal model	MS-based	Up
382	Pimelic acid	HMDB0000857	C02656	385	Study M063	Type2	CUMS + venlafaxine group vs. CUMS group	Urine	Urine	Peripheral	Sprague-Dawley rat	Rat	Chronic mild stress model	Chronic mild stress model	Animal model	MS-based	Up
383	Palmitic acid	HMDB0000220	C00249	985	Study M063	Type2	CUMS + venlafaxine group vs. CUMS group	Urine	Urine	Peripheral	Sprague-Dawley rat	Rat	Chronic mild stress model	Chronic mild stress model	Animal model	MS-based	Up
384	Suberic acid	HMDB0000893	C08278	10457	Study M063	Type2	CUMS + low dose group of the sea buckthorn seed oil group vs. CUMS group	Urine	Urine	Peripheral	Sprague-Dawley rat	Rat	Chronic mild stress model	Chronic mild stress model	Animal model	MS-based	Down
385	Sumiki's acid	HMDB0002432	N/A	80642	Study M063	Type2	CUMS + low dose group of the sea buckthorn seed oil group vs. CUMS group	Urine	Urine	Peripheral	Sprague-Dawley rat	Rat	Chronic mild stress model	Chronic mild stress model	Animal model	MS-based	Down
386	Citric acid	HMDB0000094	C00158	311	Study M063	Type2	CUMS + low dose group of the sea buckthorn seed oil group vs. CUMS group	Urine	Urine	Peripheral	Sprague-Dawley rat	Rat	Chronic mild stress model	Chronic mild stress model	Animal model	MS-based	Down
387	Cinnamic acid	HMDB0000567	C10438	5372954	Study M063	Type2	CUMS + low dose group of the sea buckthorn seed oil group vs. CUMS group	Urine	Urine	Peripheral	Sprague-Dawley rat	Rat	Chronic mild stress model	Chronic mild stress model	Animal model	MS-based	Down
388	Sumiki's acid	HMDB0002432	N/A	80642	Study M063	Type2	CUMS + middle dose of the sea buckthorn seed oil group vs. CUMS group	Urine	Urine	Peripheral	Sprague-Dawley rat	Rat	Chronic mild stress model	Chronic mild stress model	Animal model	MS-based	Down
389	Citric acid	HMDB0000094	C00158	311	Study M063	Type2	CUMS + middle dose of the sea buckthorn seed oil group vs. CUMS group	Urine	Urine	Peripheral	Sprague-Dawley rat	Rat	Chronic mild stress model	Chronic mild stress model	Animal model	MS-based	Down
390	Cinnamic acid	HMDB0000567	C10438	5372954	Study M063	Type2	CUMS + middle dose of the sea buckthorn seed oil group vs. CUMS group	Urine	Urine	Peripheral	Sprague-Dawley rat	Rat	Chronic mild stress model	Chronic mild stress model	Animal model	MS-based	Down
391	Phthalic acid	HMDB0002107	C01606	1017	Study M063	Type2	CUMS + middle dose of the sea buckthorn seed oil group vs. CUMS group	Urine	Urine	Peripheral	Sprague-Dawley rat	Rat	Chronic mild stress model	Chronic mild stress model	Animal model	MS-based	Down
392	Suberic acid	HMDB0000893	C08278	10457	Study M063	Type2	CUMS + high dose of the sea buckthorn seed oil group vs. CUMS group	Urine	Urine	Peripheral	Sprague-Dawley rat	Rat	Chronic mild stress model	Chronic mild stress model	Animal model	MS-based	Down
393	Sumiki's acid	HMDB0002432	N/A	80642	Study M063	Type2	CUMS + high dose of the sea buckthorn seed oil group vs. CUMS group	Urine	Urine	Peripheral	Sprague-Dawley rat	Rat	Chronic mild stress model	Chronic mild stress model	Animal model	MS-based	Down
394	Citric acid	HMDB0000094	C00158	311	Study M063	Type2	CUMS + high dose of the sea buckthorn seed oil group vs. CUMS group	Urine	Urine	Peripheral	Sprague-Dawley rat	Rat	Chronic mild stress model	Chronic mild stress model	Animal model	MS-based	Down
395	Cinnamic acid	HMDB0000567	C10438	5372954	Study M063	Type2	CUMS + high dose of the sea buckthorn seed oil group vs. CUMS group	Urine	Urine	Peripheral	Sprague-Dawley rat	Rat	Chronic mild stress model	Chronic mild stress model	Animal model	MS-based	Down
396	Phthalic acid	HMDB0002107	C01606	1017	Study M063	Type2	CUMS + high dose of the sea buckthorn seed oil group vs. CUMS group	Urine	Urine	Peripheral	Sprague-Dawley rat	Rat	Chronic mild stress model	Chronic mild stress model	Animal model	MS-based	Down
397	Phthalic acid	HMDB0002107	C01606	1017	Study M063	Type2	CUMS + venlafaxine group vs. CUMS group	Urine	Urine	Peripheral	Sprague-Dawley rat	Rat	Chronic mild stress model	Chronic mild stress model	Animal model	MS-based	Down
398	L-Valine	HMDB0000883	C00183	6287	Study M066	Type2	CUMS + venlafaxine group vs. CUMS group	Plasma	Blood	Peripheral	Sprague-Dawley rat	Rat	Chronic mild stress model	Chronic mild stress model	Animal model	NMR	Up
399	L-Threonine	HMDB0000167	C00188	6288	Study M066	Type2	CUMS + venlafaxine group vs. CUMS group	Plasma	Blood	Peripheral	Sprague-Dawley rat	Rat	Chronic mild stress model	Chronic mild stress model	Animal model	NMR	Up
400	N-acetyl glycoprotein	N/A	N/A	N/A	Study M066	Type2	CUMS + venlafaxine group vs. CUMS group	Plasma	Blood	Peripheral	Sprague-Dawley rat	Rat	Chronic mild stress model	Chronic mild stress model	Animal model	NMR	Up
401	L-Leucine	HMDB0000687	C00123	6106	Study M066	Type2	CUMS + venlafaxine group vs. CUMS group	Plasma	Blood	Peripheral	Sprague-Dawley rat	Rat	Chronic mild stress model	Chronic mild stress model	Animal model	NMR	Up
402	unsaturated lipids L17	N/A	N/A	N/A	Study M066	Type2	CUMS + venlafaxine group vs. CUMS group	Plasma	Blood	Peripheral	Sprague-Dawley rat	Rat	Chronic mild stress model	Chronic mild stress model	Animal model	NMR	Up
403	unsaturated lipids L18	N/A	N/A	N/A	Study M066	Type2	CUMS + venlafaxine group vs. CUMS group	Plasma	Blood	Peripheral	Sprague-Dawley rat	Rat	Chronic mild stress model	Chronic mild stress model	Animal model	NMR	Up
404	unsaturated lipids L19	N/A	N/A	N/A	Study M066	Type2	CUMS + venlafaxine group vs. CUMS group	Plasma	Blood	Peripheral	Sprague-Dawley rat	Rat	Chronic mild stress model	Chronic mild stress model	Animal model	NMR	Up
405	VLDL	N/A	N/A	N/A	Study M066	Type2	CUMS + venlafaxine group vs. CUMS group	Plasma	Blood	Peripheral	Sprague-Dawley rat	Rat	Chronic mild stress model	Chronic mild stress model	Animal model	NMR	Up
406	LDL	N/A	N/A	N/A	Study M066	Type2	CUMS + venlafaxine group vs. CUMS group	Plasma	Blood	Peripheral	Sprague-Dawley rat	Rat	Chronic mild stress model	Chronic mild stress model	Animal model	NMR	Up
407	unsaturated lipids L10	N/A	N/A	N/A	Study M066	Type2	CUMS + venlafaxine group vs. CUMS group	Plasma	Blood	Peripheral	Sprague-Dawley rat	Rat	Chronic mild stress model	Chronic mild stress model	Animal model	NMR	Up
408	L-Threonine	HMDB0000167	C00188	6288	Study M066	Type2	CUMS + low dose of YHTA group vs. CUMS group	Plasma	Blood	Peripheral	Sprague-Dawley rat	Rat	Chronic mild stress model	Chronic mild stress model	Animal model	NMR	Up
409	N-acetyl glycoprotein	N/A	N/A	N/A	Study M066	Type2	CUMS + low dose of YHTA group vs. CUMS group	Plasma	Blood	Peripheral	Sprague-Dawley rat	Rat	Chronic mild stress model	Chronic mild stress model	Animal model	NMR	Up
410	L-Leucine	HMDB0000687	C00123	6106	Study M066	Type2	CUMS + low dose of YHTA group vs. CUMS group	Plasma	Blood	Peripheral	Sprague-Dawley rat	Rat	Chronic mild stress model	Chronic mild stress model	Animal model	NMR	Up
411	unsaturated lipids L17	N/A	N/A	N/A	Study M066	Type2	CUMS + low dose of YHTA group vs. CUMS group	Plasma	Blood	Peripheral	Sprague-Dawley rat	Rat	Chronic mild stress model	Chronic mild stress model	Animal model	NMR	Up
412	unsaturated lipids L18	N/A	N/A	N/A	Study M066	Type2	CUMS + low dose of YHTA group vs. CUMS group	Plasma	Blood	Peripheral	Sprague-Dawley rat	Rat	Chronic mild stress model	Chronic mild stress model	Animal model	NMR	Up
413	unsaturated lipids L19	N/A	N/A	N/A	Study M066	Type2	CUMS + low dose of YHTA group vs. CUMS group	Plasma	Blood	Peripheral	Sprague-Dawley rat	Rat	Chronic mild stress model	Chronic mild stress model	Animal model	NMR	Up
414	VLDL	N/A	N/A	N/A	Study M066	Type2	CUMS + low dose of YHTA group vs. CUMS group	Plasma	Blood	Peripheral	Sprague-Dawley rat	Rat	Chronic mild stress model	Chronic mild stress model	Animal model	NMR	Up
415	LDL	N/A	N/A	N/A	Study M066	Type2	CUMS + low dose of YHTA group vs. CUMS group	Plasma	Blood	Peripheral	Sprague-Dawley rat	Rat	Chronic mild stress model	Chronic mild stress model	Animal model	NMR	Up
416	unsaturated lipids L10	N/A	N/A	N/A	Study M066	Type2	CUMS + low dose of YHTA group vs. CUMS group	Plasma	Blood	Peripheral	Sprague-Dawley rat	Rat	Chronic mild stress model	Chronic mild stress model	Animal model	NMR	Up
417	L-Threonine	HMDB0000167	C00188	6288	Study M066	Type2	CUMS + middle dose of YHTA group vs. CUMS group	Plasma	Blood	Peripheral	Sprague-Dawley rat	Rat	Chronic mild stress model	Chronic mild stress model	Animal model	NMR	Up
418	N-acetyl glycoprotein	N/A	N/A	N/A	Study M066	Type2	CUMS + middle dose of YHTA group vs. CUMS group	Plasma	Blood	Peripheral	Sprague-Dawley rat	Rat	Chronic mild stress model	Chronic mild stress model	Animal model	NMR	Up
419	unsaturated lipids L17	N/A	N/A	N/A	Study M066	Type2	CUMS + middle dose of YHTA group vs. CUMS group	Plasma	Blood	Peripheral	Sprague-Dawley rat	Rat	Chronic mild stress model	Chronic mild stress model	Animal model	NMR	Up
420	unsaturated lipids L19	N/A	N/A	N/A	Study M066	Type2	CUMS + middle dose of YHTA group vs. CUMS group	Plasma	Blood	Peripheral	Sprague-Dawley rat	Rat	Chronic mild stress model	Chronic mild stress model	Animal model	NMR	Up
421	VLDL	N/A	N/A	N/A	Study M066	Type2	CUMS + middle dose of YHTA group vs. CUMS group	Plasma	Blood	Peripheral	Sprague-Dawley rat	Rat	Chronic mild stress model	Chronic mild stress model	Animal model	NMR	Up
422	LDL	N/A	N/A	N/A	Study M066	Type2	CUMS + middle dose of YHTA group vs. CUMS group	Plasma	Blood	Peripheral	Sprague-Dawley rat	Rat	Chronic mild stress model	Chronic mild stress model	Animal model	NMR	Up
423	unsaturated lipids L10	N/A	N/A	N/A	Study M066	Type2	CUMS + middle dose of YHTA group vs. CUMS group	Plasma	Blood	Peripheral	Sprague-Dawley rat	Rat	Chronic mild stress model	Chronic mild stress model	Animal model	NMR	Up
424	N-acetyl glycoprotein	N/A	N/A	N/A	Study M066	Type2	CUMS + high dose of YHTA group vs. CUMS group	Plasma	Blood	Peripheral	Sprague-Dawley rat	Rat	Chronic mild stress model	Chronic mild stress model	Animal model	NMR	Up
425	L-Leucine	HMDB0000687	C00123	6106	Study M066	Type2	CUMS + high dose of YHTA group vs. CUMS group	Plasma	Blood	Peripheral	Sprague-Dawley rat	Rat	Chronic mild stress model	Chronic mild stress model	Animal model	NMR	Up
426	unsaturated lipids L17	N/A	N/A	N/A	Study M066	Type2	CUMS + high dose of YHTA group vs. CUMS group	Plasma	Blood	Peripheral	Sprague-Dawley rat	Rat	Chronic mild stress model	Chronic mild stress model	Animal model	NMR	Up
427	unsaturated lipids L19	N/A	N/A	N/A	Study M066	Type2	CUMS + high dose of YHTA group vs. CUMS group	Plasma	Blood	Peripheral	Sprague-Dawley rat	Rat	Chronic mild stress model	Chronic mild stress model	Animal model	NMR	Up
428	Pyruvic acid	HMDB0000243	C00022	1060	Study M066	Type2	CUMS + venlafaxine group vs. CUMS group	Plasma	Blood	Peripheral	Sprague-Dawley rat	Rat	Chronic mild stress model	Chronic mild stress model	Animal model	NMR	Down
429	L-Phenylalanine	HMDB0000159	C00079	6140	Study M066	Type2	CUMS + venlafaxine group vs. CUMS group	Plasma	Blood	Peripheral	Sprague-Dawley rat	Rat	Chronic mild stress model	Chronic mild stress model	Animal model	NMR	Down
430	myo-Inositol	HMDB0000211	C00137	892	Study M066	Type2	CUMS + venlafaxine group vs. CUMS group	Plasma	Blood	Peripheral	Sprague-Dawley rat	Rat	Chronic mild stress model	Chronic mild stress model	Animal model	NMR	Down
431	L-Methionine	HMDB0000696	C00073	6137	Study M066	Type2	CUMS + venlafaxine group vs. CUMS group	Plasma	Blood	Peripheral	Sprague-Dawley rat	Rat	Chronic mild stress model	Chronic mild stress model	Animal model	NMR	Down
432	L-Lysine	HMDB0000182	C00047	5962	Study M066	Type2	CUMS + venlafaxine group vs. CUMS group	Plasma	Blood	Peripheral	Sprague-Dawley rat	Rat	Chronic mild stress model	Chronic mild stress model	Animal model	NMR	Down
433	L-Lactic acid	HMDB0000190	C00186	107689	Study M066	Type2	CUMS + venlafaxine group vs. CUMS group	Plasma	Blood	Peripheral	Sprague-Dawley rat	Rat	Chronic mild stress model	Chronic mild stress model	Animal model	NMR	Down
434	unsaturated lipids L16	N/A	N/A	N/A	Study M066	Type2	CUMS + venlafaxine group vs. CUMS group	Plasma	Blood	Peripheral	Sprague-Dawley rat	Rat	Chronic mild stress model	Chronic mild stress model	Animal model	NMR	Down
435	Glycerol	HMDB0000131	C00116	753	Study M066	Type2	CUMS + venlafaxine group vs. CUMS group	Plasma	Blood	Peripheral	Sprague-Dawley rat	Rat	Chronic mild stress model	Chronic mild stress model	Animal model	NMR	Down
436	Glycine	HMDB0000123	C00037	750	Study M066	Type2	CUMS + venlafaxine group vs. CUMS group	Plasma	Blood	Peripheral	Sprague-Dawley rat	Rat	Chronic mild stress model	Chronic mild stress model	Animal model	NMR	Down
437	L-Glutamic acid	HMDB0000148	C00025	33032	Study M066	Type2	CUMS + venlafaxine group vs. CUMS group	Plasma	Blood	Peripheral	Sprague-Dawley rat	Rat	Chronic mild stress model	Chronic mild stress model	Animal model	NMR	Down
438	L-Glutamine	HMDB0000641	C00064	5961	Study M066	Type2	CUMS + venlafaxine group vs. CUMS group	Plasma	Blood	Peripheral	Sprague-Dawley rat	Rat	Chronic mild stress model	Chronic mild stress model	Animal model	NMR	Down
439	Creatine	HMDB0000064	C00300	586	Study M066	Type2	CUMS + venlafaxine group vs. CUMS group	Plasma	Blood	Peripheral	Sprague-Dawley rat	Rat	Chronic mild stress model	Chronic mild stress model	Animal model	NMR	Down
440	Beta-D-Glucose	HMDB0000516	C00221	64689	Study M066	Type2	CUMS + venlafaxine group vs. CUMS group	Plasma	Blood	Peripheral	Sprague-Dawley rat	Rat	Chronic mild stress model	Chronic mild stress model	Animal model	NMR	Down
441	Alpha-D-Glucose	HMDB0003345	C00267	79025	Study M066	Type2	CUMS + venlafaxine group vs. CUMS group	Plasma	Blood	Peripheral	Sprague-Dawley rat	Rat	Chronic mild stress model	Chronic mild stress model	Animal model	NMR	Down
442	3-Hydroxybutyric acid	HMDB0000357	C01089	441	Study M066	Type2	CUMS + venlafaxine group vs. CUMS group	Plasma	Blood	Peripheral	Sprague-Dawley rat	Rat	Chronic mild stress model	Chronic mild stress model	Animal model	NMR	Down
443	Pyruvic acid	HMDB0000243	C00022	1060	Study M066	Type2	CUMS + low dose of YHTA group vs. CUMS group	Plasma	Blood	Peripheral	Sprague-Dawley rat	Rat	Chronic mild stress model	Chronic mild stress model	Animal model	NMR	Down
444	myo-Inositol	HMDB0000211	C00137	892	Study M066	Type2	CUMS + low dose of YHTA group vs. CUMS group	Plasma	Blood	Peripheral	Sprague-Dawley rat	Rat	Chronic mild stress model	Chronic mild stress model	Animal model	NMR	Down
445	L-Methionine	HMDB0000696	C00073	6137	Study M066	Type2	CUMS + low dose of YHTA group vs. CUMS group	Plasma	Blood	Peripheral	Sprague-Dawley rat	Rat	Chronic mild stress model	Chronic mild stress model	Animal model	NMR	Down
446	L-Lysine	HMDB0000182	C00047	5962	Study M066	Type2	CUMS + low dose of YHTA group vs. CUMS group	Plasma	Blood	Peripheral	Sprague-Dawley rat	Rat	Chronic mild stress model	Chronic mild stress model	Animal model	NMR	Down
447	unsaturated lipids L16	N/A	N/A	N/A	Study M066	Type2	CUMS + low dose of YHTA group vs. CUMS group	Plasma	Blood	Peripheral	Sprague-Dawley rat	Rat	Chronic mild stress model	Chronic mild stress model	Animal model	NMR	Down
448	L-Histidine	HMDB0000177	C00135	6274	Study M066	Type2	CUMS + low dose of YHTA group vs. CUMS group	Plasma	Blood	Peripheral	Sprague-Dawley rat	Rat	Chronic mild stress model	Chronic mild stress model	Animal model	NMR	Down
449	Glycerol	HMDB0000131	C00116	753	Study M066	Type2	CUMS + low dose of YHTA group vs. CUMS group	Plasma	Blood	Peripheral	Sprague-Dawley rat	Rat	Chronic mild stress model	Chronic mild stress model	Animal model	NMR	Down
450	Glycine	HMDB0000123	C00037	750	Study M066	Type2	CUMS + low dose of YHTA group vs. CUMS group	Plasma	Blood	Peripheral	Sprague-Dawley rat	Rat	Chronic mild stress model	Chronic mild stress model	Animal model	NMR	Down
451	L-Glutamic acid	HMDB0000148	C00025	33032	Study M066	Type2	CUMS + low dose of YHTA group vs. CUMS group	Plasma	Blood	Peripheral	Sprague-Dawley rat	Rat	Chronic mild stress model	Chronic mild stress model	Animal model	NMR	Down
452	L-Glutamine	HMDB0000641	C00064	5961	Study M066	Type2	CUMS + low dose of YHTA group vs. CUMS group	Plasma	Blood	Peripheral	Sprague-Dawley rat	Rat	Chronic mild stress model	Chronic mild stress model	Animal model	NMR	Down
453	Creatine	HMDB0000064	C00300	586	Study M066	Type2	CUMS + low dose of YHTA group vs. CUMS group	Plasma	Blood	Peripheral	Sprague-Dawley rat	Rat	Chronic mild stress model	Chronic mild stress model	Animal model	NMR	Down
454	Citric acid	HMDB0000094	C00158	311	Study M066	Type2	CUMS + low dose of YHTA group vs. CUMS group	Plasma	Blood	Peripheral	Sprague-Dawley rat	Rat	Chronic mild stress model	Chronic mild stress model	Animal model	NMR	Down
455	Beta-D-Glucose	HMDB0000516	C00221	64689	Study M066	Type2	CUMS + low dose of YHTA group vs. CUMS group	Plasma	Blood	Peripheral	Sprague-Dawley rat	Rat	Chronic mild stress model	Chronic mild stress model	Animal model	NMR	Down
456	Alpha-D-Glucose	HMDB0003345	C00267	79025	Study M066	Type2	CUMS + low dose of YHTA group vs. CUMS group	Plasma	Blood	Peripheral	Sprague-Dawley rat	Rat	Chronic mild stress model	Chronic mild stress model	Animal model	NMR	Down
457	Acetoacetic acid	HMDB0000060	C00164	96	Study M066	Type2	CUMS + low dose of YHTA group vs. CUMS group	Plasma	Blood	Peripheral	Sprague-Dawley rat	Rat	Chronic mild stress model	Chronic mild stress model	Animal model	NMR	Down
458	3-Hydroxybutyric acid	HMDB0000357	C01089	441	Study M066	Type2	CUMS + low dose of YHTA group vs. CUMS group	Plasma	Blood	Peripheral	Sprague-Dawley rat	Rat	Chronic mild stress model	Chronic mild stress model	Animal model	NMR	Down
459	Pyruvic acid	HMDB0000243	C00022	1060	Study M066	Type2	CUMS + middle dose of YHTA group vs. CUMS group	Plasma	Blood	Peripheral	Sprague-Dawley rat	Rat	Chronic mild stress model	Chronic mild stress model	Animal model	NMR	Down
460	myo-Inositol	HMDB0000211	C00137	892	Study M066	Type2	CUMS + middle dose of YHTA group vs. CUMS group	Plasma	Blood	Peripheral	Sprague-Dawley rat	Rat	Chronic mild stress model	Chronic mild stress model	Animal model	NMR	Down
461	L-Methionine	HMDB0000696	C00073	6137	Study M066	Type2	CUMS + middle dose of YHTA group vs. CUMS group	Plasma	Blood	Peripheral	Sprague-Dawley rat	Rat	Chronic mild stress model	Chronic mild stress model	Animal model	NMR	Down
462	L-Lysine	HMDB0000182	C00047	5962	Study M066	Type2	CUMS + middle dose of YHTA group vs. CUMS group	Plasma	Blood	Peripheral	Sprague-Dawley rat	Rat	Chronic mild stress model	Chronic mild stress model	Animal model	NMR	Down
463	unsaturated lipids L16	N/A	N/A	N/A	Study M066	Type2	CUMS + middle dose of YHTA group vs. CUMS group	Plasma	Blood	Peripheral	Sprague-Dawley rat	Rat	Chronic mild stress model	Chronic mild stress model	Animal model	NMR	Down
464	L-Histidine	HMDB0000177	C00135	6274	Study M066	Type2	CUMS + middle dose of YHTA group vs. CUMS group	Plasma	Blood	Peripheral	Sprague-Dawley rat	Rat	Chronic mild stress model	Chronic mild stress model	Animal model	NMR	Down
465	Glycerol	HMDB0000131	C00116	753	Study M066	Type2	CUMS + middle dose of YHTA group vs. CUMS group	Plasma	Blood	Peripheral	Sprague-Dawley rat	Rat	Chronic mild stress model	Chronic mild stress model	Animal model	NMR	Down
466	Glycine	HMDB0000123	C00037	750	Study M066	Type2	CUMS + middle dose of YHTA group vs. CUMS group	Plasma	Blood	Peripheral	Sprague-Dawley rat	Rat	Chronic mild stress model	Chronic mild stress model	Animal model	NMR	Down
467	L-Glutamic acid	HMDB0000148	C00025	33032	Study M066	Type2	CUMS + middle dose of YHTA group vs. CUMS group	Plasma	Blood	Peripheral	Sprague-Dawley rat	Rat	Chronic mild stress model	Chronic mild stress model	Animal model	NMR	Down
468	L-Glutamine	HMDB0000641	C00064	5961	Study M066	Type2	CUMS + middle dose of YHTA group vs. CUMS group	Plasma	Blood	Peripheral	Sprague-Dawley rat	Rat	Chronic mild stress model	Chronic mild stress model	Animal model	NMR	Down
469	Creatine	HMDB0000064	C00300	586	Study M066	Type2	CUMS + middle dose of YHTA group vs. CUMS group	Plasma	Blood	Peripheral	Sprague-Dawley rat	Rat	Chronic mild stress model	Chronic mild stress model	Animal model	NMR	Down
470	Citric acid	HMDB0000094	C00158	311	Study M066	Type2	CUMS + middle dose of YHTA group vs. CUMS group	Plasma	Blood	Peripheral	Sprague-Dawley rat	Rat	Chronic mild stress model	Chronic mild stress model	Animal model	NMR	Down
471	Beta-D-Glucose	HMDB0000516	C00221	64689	Study M066	Type2	CUMS + middle dose of YHTA group vs. CUMS group	Plasma	Blood	Peripheral	Sprague-Dawley rat	Rat	Chronic mild stress model	Chronic mild stress model	Animal model	NMR	Down
472	Alpha-D-Glucose	HMDB0003345	C00267	79025	Study M066	Type2	CUMS + middle dose of YHTA group vs. CUMS group	Plasma	Blood	Peripheral	Sprague-Dawley rat	Rat	Chronic mild stress model	Chronic mild stress model	Animal model	NMR	Down
473	Acetoacetic acid	HMDB0000060	C00164	96	Study M066	Type2	CUMS + middle dose of YHTA group vs. CUMS group	Plasma	Blood	Peripheral	Sprague-Dawley rat	Rat	Chronic mild stress model	Chronic mild stress model	Animal model	NMR	Down
474	3-Hydroxybutyric acid	HMDB0000357	C01089	441	Study M066	Type2	CUMS + middle dose of YHTA group vs. CUMS group	Plasma	Blood	Peripheral	Sprague-Dawley rat	Rat	Chronic mild stress model	Chronic mild stress model	Animal model	NMR	Down
475	Pyruvic acid	HMDB0000243	C00022	1060	Study M066	Type2	CUMS + high dose of YHTA group vs. CUMS group	Plasma	Blood	Peripheral	Sprague-Dawley rat	Rat	Chronic mild stress model	Chronic mild stress model	Animal model	NMR	Down
476	myo-Inositol	HMDB0000211	C00137	892	Study M066	Type2	CUMS + high dose of YHTA group vs. CUMS group	Plasma	Blood	Peripheral	Sprague-Dawley rat	Rat	Chronic mild stress model	Chronic mild stress model	Animal model	NMR	Down
477	L-Methionine	HMDB0000696	C00073	6137	Study M066	Type2	CUMS + high dose of YHTA group vs. CUMS group	Plasma	Blood	Peripheral	Sprague-Dawley rat	Rat	Chronic mild stress model	Chronic mild stress model	Animal model	NMR	Down
478	L-Lysine	HMDB0000182	C00047	5962	Study M066	Type2	CUMS + high dose of YHTA group vs. CUMS group	Plasma	Blood	Peripheral	Sprague-Dawley rat	Rat	Chronic mild stress model	Chronic mild stress model	Animal model	NMR	Down
479	L-Histidine	HMDB0000177	C00135	6274	Study M066	Type2	CUMS + high dose of YHTA group vs. CUMS group	Plasma	Blood	Peripheral	Sprague-Dawley rat	Rat	Chronic mild stress model	Chronic mild stress model	Animal model	NMR	Down
480	Glycine	HMDB0000123	C00037	750	Study M066	Type2	CUMS + high dose of YHTA group vs. CUMS group	Plasma	Blood	Peripheral	Sprague-Dawley rat	Rat	Chronic mild stress model	Chronic mild stress model	Animal model	NMR	Down
481	L-Glutamic acid	HMDB0000148	C00025	33032	Study M066	Type2	CUMS + high dose of YHTA group vs. CUMS group	Plasma	Blood	Peripheral	Sprague-Dawley rat	Rat	Chronic mild stress model	Chronic mild stress model	Animal model	NMR	Down
482	L-Glutamine	HMDB0000641	C00064	5961	Study M066	Type2	CUMS + high dose of YHTA group vs. CUMS group	Plasma	Blood	Peripheral	Sprague-Dawley rat	Rat	Chronic mild stress model	Chronic mild stress model	Animal model	NMR	Down
483	Creatine	HMDB0000064	C00300	586	Study M066	Type2	CUMS + high dose of YHTA group vs. CUMS group	Plasma	Blood	Peripheral	Sprague-Dawley rat	Rat	Chronic mild stress model	Chronic mild stress model	Animal model	NMR	Down
484	Citric acid	HMDB0000094	C00158	311	Study M066	Type2	CUMS + high dose of YHTA group vs. CUMS group	Plasma	Blood	Peripheral	Sprague-Dawley rat	Rat	Chronic mild stress model	Chronic mild stress model	Animal model	NMR	Down
485	Beta-D-Glucose	HMDB0000516	C00221	64689	Study M066	Type2	CUMS + high dose of YHTA group vs. CUMS group	Plasma	Blood	Peripheral	Sprague-Dawley rat	Rat	Chronic mild stress model	Chronic mild stress model	Animal model	NMR	Down
486	Alpha-D-Glucose	HMDB0003345	C00267	79025	Study M066	Type2	CUMS + high dose of YHTA group vs. CUMS group	Plasma	Blood	Peripheral	Sprague-Dawley rat	Rat	Chronic mild stress model	Chronic mild stress model	Animal model	NMR	Down
487	Acetoacetic acid	HMDB0000060	C00164	96	Study M066	Type2	CUMS + high dose of YHTA group vs. CUMS group	Plasma	Blood	Peripheral	Sprague-Dawley rat	Rat	Chronic mild stress model	Chronic mild stress model	Animal model	NMR	Down
488	3-Hydroxybutyric acid	HMDB0000357	C01089	441	Study M066	Type2	CUMS + high dose of YHTA group vs. CUMS group	Plasma	Blood	Peripheral	Sprague-Dawley rat	Rat	Chronic mild stress model	Chronic mild stress model	Animal model	NMR	Down
489	Glycerol	HMDB0000131	C00116	753	Study M068	Type2	CUMS + citalopram group vs. CUMS group	Urine	Urine	Peripheral	Sprague-Dawley rat	Rat	Chronic mild stress model	Chronic mild stress model	Animal model	MS-based	Up
490	Creatine	HMDB0000064	C00300	586	Study M068	Type2	CUMS + citalopram group vs. CUMS group	Urine	Urine	Peripheral	Sprague-Dawley rat	Rat	Chronic mild stress model	Chronic mild stress model	Animal model	MS-based	Up
491	Kynurenic acid	HMDB0000715	C01717	3845	Study M068	Type2	CUMS + citalopram group vs. CUMS group	Urine	Urine	Peripheral	Sprague-Dawley rat	Rat	Chronic mild stress model	Chronic mild stress model	Animal model	MS-based	Up
492	Gamma-Aminobutyric acid	HMDB0000112	C00334	119	Study M068	Type2	CUMS + citalopram group vs. CUMS group	Urine	Urine	Peripheral	Sprague-Dawley rat	Rat	Chronic mild stress model	Chronic mild stress model	Animal model	MS-based	Up
493	L-Kynurenine	HMDB0000684	C00328	161166	Study M068	Type2	CUMS + citalopram group vs. CUMS group	Urine	Urine	Peripheral	Sprague-Dawley rat	Rat	Chronic mild stress model	Chronic mild stress model	Animal model	MS-based	Up
494	L-Isoleucine	HMDB0000172	C00407	6306	Study M068	Type2	CUMS + citalopram group vs. CUMS group	Urine	Urine	Peripheral	Sprague-Dawley rat	Rat	Chronic mild stress model	Chronic mild stress model	Animal model	MS-based	Up
495	N-Acetyl-L-aspartic acid	HMDB0000812	C01042	65065	Study M068	Type2	CUMS + citalopram group vs. CUMS group	Urine	Urine	Peripheral	Sprague-Dawley rat	Rat	Chronic mild stress model	Chronic mild stress model	Animal model	MS-based	Up
496	Indoleacetic acid	HMDB0000197	C00954	802	Study M068	Type2	CUMS + citalopram group vs. CUMS group	Urine	Urine	Peripheral	Sprague-Dawley rat	Rat	Chronic mild stress model	Chronic mild stress model	Animal model	MS-based	Up
497	Quinolinic acid	HMDB0000232	C03722	1066	Study M068	Type2	CUMS + citalopram group vs. CUMS group	Urine	Urine	Peripheral	Sprague-Dawley rat	Rat	Chronic mild stress model	Chronic mild stress model	Animal model	MS-based	Down
498	L-Phenylalanine	HMDB0000159	C00079	6140	Study M068	Type2	CUMS + citalopram group vs. CUMS group	Urine	Urine	Peripheral	Sprague-Dawley rat	Rat	Chronic mild stress model	Chronic mild stress model	Animal model	MS-based	Down
499	Glycine	HMDB0000123	C00037	750	Study M071	Type2	CUMS + fluoxetine group vs. CUMS group	Hippocampus	Brain	Central	C57BL/6N mouse	Mouse	Chronic mild stress model	Chronic mild stress model	Animal model	MS-based	Up
500	L-Leucine	HMDB0000687	C00123	6106	Study M071	Type2	CUMS + fluoxetine group vs. CUMS group	Hippocampus	Brain	Central	C57BL/6N mouse	Mouse	Chronic mild stress model	Chronic mild stress model	Animal model	MS-based	Up
501	L-Malic acid	HMDB0000156	C00149	222656	Study M071	Type2	CUMS + fluoxetine group vs. CUMS group	Hippocampus	Brain	Central	C57BL/6N mouse	Mouse	Chronic mild stress model	Chronic mild stress model	Animal model	MS-based	Up
502	Palmitic acid	HMDB0000220	C00249	985	Study M071	Type2	CUMS + fluoxetine group vs. CUMS group	Hippocampus	Brain	Central	C57BL/6N mouse	Mouse	Chronic mild stress model	Chronic mild stress model	Animal model	MS-based	Up
503	Stearic acid	HMDB0000827	C01530	5281	Study M071	Type2	CUMS + fluoxetine group vs. CUMS group	Hippocampus	Brain	Central	C57BL/6N mouse	Mouse	Chronic mild stress model	Chronic mild stress model	Animal model	MS-based	Up
504	Glycine	HMDB0000123	C00037	750	Study M071	Type2	CUMS + imipramine group vs. CUMS group	Hippocampus	Brain	Central	C57BL/6N mouse	Mouse	Chronic mild stress model	Chronic mild stress model	Animal model	MS-based	Up
505	L-Valine	HMDB0000883	C00183	6287	Study M071	Type2	CUMS + imipramine group vs. CUMS group	Hippocampus	Brain	Central	C57BL/6N mouse	Mouse	Chronic mild stress model	Chronic mild stress model	Animal model	MS-based	Up
506	L-Leucine	HMDB0000687	C00123	6106	Study M071	Type2	CUMS + imipramine group vs. CUMS group	Hippocampus	Brain	Central	C57BL/6N mouse	Mouse	Chronic mild stress model	Chronic mild stress model	Animal model	MS-based	Up
507	L-Aspartic acid	HMDB0000191	C00049	5960	Study M071	Type2	CUMS + imipramine group vs. CUMS group	Hippocampus	Brain	Central	C57BL/6N mouse	Mouse	Chronic mild stress model	Chronic mild stress model	Animal model	MS-based	Up
508	L-Lysine	HMDB0000182	C00047	5962	Study M071	Type2	CUMS + imipramine group vs. CUMS group	Hippocampus	Brain	Central	C57BL/6N mouse	Mouse	Chronic mild stress model	Chronic mild stress model	Animal model	MS-based	Up
509	Palmitic acid	HMDB0000220	C00249	985	Study M071	Type2	CUMS + imipramine group vs. CUMS group	Hippocampus	Brain	Central	C57BL/6N mouse	Mouse	Chronic mild stress model	Chronic mild stress model	Animal model	MS-based	Up
510	Oleic acid	HMDB0000207	C00712	445639	Study M071	Type2	CUMS + imipramine group vs. CUMS group	Hippocampus	Brain	Central	C57BL/6N mouse	Mouse	Chronic mild stress model	Chronic mild stress model	Animal model	MS-based	Up
511	Stearic acid	HMDB0000827	C01530	5281	Study M071	Type2	CUMS + imipramine group vs. CUMS group	Hippocampus	Brain	Central	C57BL/6N mouse	Mouse	Chronic mild stress model	Chronic mild stress model	Animal model	MS-based	Up
512	Creatinine	HMDB0000562	C00791	588	Study M071	Type2	CUMS + fluoxetine group vs. CUMS group	Hippocampus	Brain	Central	C57BL/6N mouse	Mouse	Chronic mild stress model	Chronic mild stress model	Animal model	MS-based	Down
513	L-Glutamic acid	HMDB0000148	C00025	33032	Study M071	Type2	CUMS + fluoxetine group vs. CUMS group	Hippocampus	Brain	Central	C57BL/6N mouse	Mouse	Chronic mild stress model	Chronic mild stress model	Animal model	MS-based	Down
514	N-Acetyl-L-aspartic acid	HMDB0000812	C01042	65065	Study M071	Type2	CUMS + fluoxetine group vs. CUMS group	Hippocampus	Brain	Central	C57BL/6N mouse	Mouse	Chronic mild stress model	Chronic mild stress model	Animal model	MS-based	Down
515	myo-Inositol	HMDB0000211	C00137	892	Study M071	Type2	CUMS + fluoxetine group vs. CUMS group	Hippocampus	Brain	Central	C57BL/6N mouse	Mouse	Chronic mild stress model	Chronic mild stress model	Animal model	MS-based	Down
516	Adenosine	HMDB0000050	C00212	60961	Study M071	Type2	CUMS + fluoxetine group vs. CUMS group	Hippocampus	Brain	Central	C57BL/6N mouse	Mouse	Chronic mild stress model	Chronic mild stress model	Animal model	MS-based	Down
517	L-Glutamic acid	HMDB0000148	C00025	33032	Study M071	Type2	CUMS + imipramine group vs. CUMS group	Hippocampus	Brain	Central	C57BL/6N mouse	Mouse	Chronic mild stress model	Chronic mild stress model	Animal model	MS-based	Down
518	N-Acetyl-L-aspartic acid	HMDB0000812	C01042	65065	Study M071	Type2	CUMS + imipramine group vs. CUMS group	Hippocampus	Brain	Central	C57BL/6N mouse	Mouse	Chronic mild stress model	Chronic mild stress model	Animal model	MS-based	Down
519	Adenosine	HMDB0000050	C00212	60961	Study M071	Type2	CUMS + imipramine group vs. CUMS group	Hippocampus	Brain	Central	C57BL/6N mouse	Mouse	Chronic mild stress model	Chronic mild stress model	Animal model	MS-based	Down
520	Creatine	HMDB0000064	C00300	586	Study M072	Type2	CUMS + fluoxetine group vs. CUMS group	Plasma	Blood	Peripheral	Sprague-Dawley rat	Rat	Chronic mild stress model	Chronic mild stress model	Animal model	MS-based	Up
521	Betaine	HMDB0000043	C00719	247	Study M072	Type2	CUMS + fluoxetine group vs. CUMS group	Plasma	Blood	Peripheral	Sprague-Dawley rat	Rat	Chronic mild stress model	Chronic mild stress model	Animal model	MS-based	Up
522	L-Proline	HMDB0000162	C00148	145742	Study M072	Type2	CUMS + fluoxetine group vs. CUMS group	Plasma	Blood	Peripheral	Sprague-Dawley rat	Rat	Chronic mild stress model	Chronic mild stress model	Animal model	MS-based	Up
523	L-Tryptophan	HMDB0000929	C00078	6305	Study M072	Type2	CUMS + fluoxetine group vs. CUMS group	Plasma	Blood	Peripheral	Sprague-Dawley rat	Rat	Chronic mild stress model	Chronic mild stress model	Animal model	MS-based	Up
524	L-Tyrosine	HMDB0000158	C00082	6057	Study M072	Type2	CUMS + fluoxetine group vs. CUMS group	Plasma	Blood	Peripheral	Sprague-Dawley rat	Rat	Chronic mild stress model	Chronic mild stress model	Animal model	MS-based	Up
525	LysoPC(16:0)	N/A	C04230	460602	Study M072	Type2	CUMS + fluoxetine group vs. CUMS group	Plasma	Blood	Peripheral	Sprague-Dawley rat	Rat	Chronic mild stress model	Chronic mild stress model	Animal model	MS-based	Up
526	L-Phenylalanine	HMDB0000159	C00079	6140	Study M072	Type2	CUMS + fluoxetine group vs. CUMS group	Plasma	Blood	Peripheral	Sprague-Dawley rat	Rat	Chronic mild stress model	Chronic mild stress model	Animal model	MS-based	Down
527	L-Serine	HMDB0000187	C00065	5951	Study M072	Type2	CUMS + fluoxetine group vs. CUMS group	Plasma	Blood	Peripheral	Sprague-Dawley rat	Rat	Chronic mild stress model	Chronic mild stress model	Animal model	MS-based	Down
528	N-Acetyl-L-aspartic acid	HMDB0000812	C01042	65065	Study M076	Type2	CUMS + fluoxetine group vs. CUMS group	Hippocampus	Brain	Central	Sprague-Dawley rat	Rat	Chronic mild stress model	Chronic mild stress model	Animal model	MS-based	Up
529	Phosphorylcholine	HMDB0001565	C00588	1014	Study M076	Type2	CUMS + fluoxetine group vs. CUMS group	Hippocampus	Brain	Central	Sprague-Dawley rat	Rat	Chronic mild stress model	Chronic mild stress model	Animal model	MS-based	Up
530	Ascorbic acid	HMDB0000044	C00072	54670067	Study M076	Type2	CUMS + fluoxetine group vs. CUMS group	Hippocampus	Brain	Central	Sprague-Dawley rat	Rat	Chronic mild stress model	Chronic mild stress model	Animal model	MS-based	Up
531	Taurine	HMDB0000251	C00245	1123	Study M076	Type2	CUMS + fluoxetine group vs. CUMS group	Hippocampus	Brain	Central	Sprague-Dawley rat	Rat	Chronic mild stress model	Chronic mild stress model	Animal model	MS-based	Up
532	Hypoxanthine	HMDB0000157	C00262	790	Study M076	Type2	CUMS + fluoxetine group vs. CUMS group	Hippocampus	Brain	Central	Sprague-Dawley rat	Rat	Chronic mild stress model	Chronic mild stress model	Animal model	MS-based	Up
533	Phosphoenolpyruvic acid	HMDB0000263	C00074	1005	Study M076	Type2	CUMS + fluoxetine group vs. CUMS group	Hippocampus	Brain	Central	Sprague-Dawley rat	Rat	Chronic mild stress model	Chronic mild stress model	Animal model	MS-based	Up
534	L-Glutamine	HMDB0000641	C00064	5961	Study M076	Type2	CUMS + fluoxetine group vs. CUMS group	Hippocampus	Brain	Central	Sprague-Dawley rat	Rat	Chronic mild stress model	Chronic mild stress model	Animal model	MS-based	Up
535	L-Methionine	HMDB0000696	C00073	6137	Study M076	Type2	CUMS + Anemarrhena saponins group vs. CUMS group	Hippocampus	Brain	Central	Sprague-Dawley rat	Rat	Chronic mild stress model	Chronic mild stress model	Animal model	MS-based	Up
536	Phosphorylcholine	HMDB0001565	C00588	1014	Study M076	Type2	CUMS + Anemarrhena saponins group vs. CUMS group	Hippocampus	Brain	Central	Sprague-Dawley rat	Rat	Chronic mild stress model	Chronic mild stress model	Animal model	MS-based	Up
537	Oleic acid	HMDB0000207	C00712	445639	Study M076	Type2	CUMS + Anemarrhena saponins group vs. CUMS group	Hippocampus	Brain	Central	Sprague-Dawley rat	Rat	Chronic mild stress model	Chronic mild stress model	Animal model	MS-based	Up
538	Hypoxanthine	HMDB0000157	C00262	790	Study M076	Type2	CUMS + Anemarrhena saponins group vs. CUMS group	Hippocampus	Brain	Central	Sprague-Dawley rat	Rat	Chronic mild stress model	Chronic mild stress model	Animal model	MS-based	Up
539	cis-4,10,13,16-Docosatetraenoic Acid	N/A	N/A	35027047	Study M076	Type2	CUMS + Anemarrhena saponins group vs. CUMS group	Hippocampus	Brain	Central	Sprague-Dawley rat	Rat	Chronic mild stress model	Chronic mild stress model	Animal model	MS-based	Up
540	L-Methionine	HMDB0000696	C00073	6137	Study M076	Type2	CUMS + Lilium saponins group vs. CUMS group	Hippocampus	Brain	Central	Sprague-Dawley rat	Rat	Chronic mild stress model	Chronic mild stress model	Animal model	MS-based	Up
541	Phosphorylcholine	HMDB0001565	C00588	1014	Study M076	Type2	CUMS + Lilium saponins group vs. CUMS group	Hippocampus	Brain	Central	Sprague-Dawley rat	Rat	Chronic mild stress model	Chronic mild stress model	Animal model	MS-based	Up
542	Taurine	HMDB0000251	C00245	1123	Study M076	Type2	CUMS + Lilium saponins group vs. CUMS group	Hippocampus	Brain	Central	Sprague-Dawley rat	Rat	Chronic mild stress model	Chronic mild stress model	Animal model	MS-based	Up
543	Hypoxanthine	HMDB0000157	C00262	790	Study M076	Type2	CUMS + Lilium saponins group vs. CUMS group	Hippocampus	Brain	Central	Sprague-Dawley rat	Rat	Chronic mild stress model	Chronic mild stress model	Animal model	MS-based	Up
544	L-Glutamine	HMDB0000641	C00064	5961	Study M076	Type2	CUMS + Lilium saponins group vs. CUMS group	Hippocampus	Brain	Central	Sprague-Dawley rat	Rat	Chronic mild stress model	Chronic mild stress model	Animal model	MS-based	Up
545	Tetradecanoylcarnitine	HMDB0005066	N/A	53477791	Study M076	Type2	CUMS + Anemarrhena saponins and Lilium saponins group vs. CUMS group	Hippocampus	Brain	Central	Sprague-Dawley rat	Rat	Chronic mild stress model	Chronic mild stress model	Animal model	MS-based	Up
546	N-Acetyl-L-aspartic acid	HMDB0000812	C01042	65065	Study M076	Type2	CUMS + Anemarrhena saponins and Lilium saponins group vs. CUMS group	Hippocampus	Brain	Central	Sprague-Dawley rat	Rat	Chronic mild stress model	Chronic mild stress model	Animal model	MS-based	Up
547	Taurine	HMDB0000251	C00245	1123	Study M076	Type2	CUMS + Anemarrhena saponins and Lilium saponins group vs. CUMS group	Hippocampus	Brain	Central	Sprague-Dawley rat	Rat	Chronic mild stress model	Chronic mild stress model	Animal model	MS-based	Up
548	Phosphoenolpyruvic acid	HMDB0000263	C00074	1005	Study M076	Type2	CUMS + Anemarrhena saponins and Lilium saponins group vs. CUMS group	Hippocampus	Brain	Central	Sprague-Dawley rat	Rat	Chronic mild stress model	Chronic mild stress model	Animal model	MS-based	Up
549	L-Leucine	HMDB0000687	C00123	6106	Study M076	Type2	CUMS + fluoxetine group vs. CUMS group	Hippocampus	Brain	Central	Sprague-Dawley rat	Rat	Chronic mild stress model	Chronic mild stress model	Animal model	MS-based	Down
550	L-Phenylalanine	HMDB0000159	C00079	6140	Study M076	Type2	CUMS + fluoxetine group vs. CUMS group	Hippocampus	Brain	Central	Sprague-Dawley rat	Rat	Chronic mild stress model	Chronic mild stress model	Animal model	MS-based	Down
551	LysoPC(16:0)	N/A	C04230	460602	Study M076	Type2	CUMS + fluoxetine group vs. CUMS group	Hippocampus	Brain	Central	Sprague-Dawley rat	Rat	Chronic mild stress model	Chronic mild stress model	Animal model	MS-based	Down
552	Glutathione	HMDB0000125	C00051	124886	Study M076	Type2	CUMS + fluoxetine group vs. CUMS group	Hippocampus	Brain	Central	Sprague-Dawley rat	Rat	Chronic mild stress model	Chronic mild stress model	Animal model	MS-based	Down
553	L-Tyrosine	HMDB0000158	C00082	6057	Study M076	Type2	CUMS + fluoxetine group vs. CUMS group	Hippocampus	Brain	Central	Sprague-Dawley rat	Rat	Chronic mild stress model	Chronic mild stress model	Animal model	MS-based	Down
554	L-Tryptophan	HMDB0000929	C00078	6305	Study M076	Type2	CUMS + fluoxetine group vs. CUMS group	Hippocampus	Brain	Central	Sprague-Dawley rat	Rat	Chronic mild stress model	Chronic mild stress model	Animal model	MS-based	Down
555	Indoleacrylic acid	HMDB0000734	N/A	15030923	Study M076	Type2	CUMS + fluoxetine group vs. CUMS group	Hippocampus	Brain	Central	Sprague-Dawley rat	Rat	Chronic mild stress model	Chronic mild stress model	Animal model	MS-based	Down
556	L-Arginine	HMDB0000517	C00062	6322	Study M076	Type2	CUMS + fluoxetine group vs. CUMS group	Hippocampus	Brain	Central	Sprague-Dawley rat	Rat	Chronic mild stress model	Chronic mild stress model	Animal model	MS-based	Down
557	Phenylpyruvic acid	HMDB0000205	C00166	997	Study M076	Type2	CUMS + fluoxetine group vs. CUMS group	Hippocampus	Brain	Central	Sprague-Dawley rat	Rat	Chronic mild stress model	Chronic mild stress model	Animal model	MS-based	Down
558	Inosine	HMDB0000195	C00294	6021	Study M076	Type2	CUMS + fluoxetine group vs. CUMS group	Hippocampus	Brain	Central	Sprague-Dawley rat	Rat	Chronic mild stress model	Chronic mild stress model	Animal model	MS-based	Down
559	L-Threonine	HMDB0000167	C00188	6288	Study M076	Type2	CUMS + fluoxetine group vs. CUMS group	Hippocampus	Brain	Central	Sprague-Dawley rat	Rat	Chronic mild stress model	Chronic mild stress model	Animal model	MS-based	Down
560	Glutathione	HMDB0000125	C00051	124886	Study M076	Type2	CUMS + Anemarrhena saponins group vs. CUMS group	Hippocampus	Brain	Central	Sprague-Dawley rat	Rat	Chronic mild stress model	Chronic mild stress model	Animal model	MS-based	Down
561	Inosine	HMDB0000195	C00294	6021	Study M076	Type2	CUMS + Anemarrhena saponins group vs. CUMS group	Hippocampus	Brain	Central	Sprague-Dawley rat	Rat	Chronic mild stress model	Chronic mild stress model	Animal model	MS-based	Down
562	D-Ribose 5-phosphate	HMDB0001548	C00117	77982	Study M076	Type2	CUMS + Anemarrhena saponins group vs. CUMS group	Hippocampus	Brain	Central	Sprague-Dawley rat	Rat	Chronic mild stress model	Chronic mild stress model	Animal model	MS-based	Down
563	N-Acetyl-L-alanine	HMDB0000766	C01073	88064	Study M076	Type2	CUMS + Anemarrhena saponins group vs. CUMS group	Hippocampus	Brain	Central	Sprague-Dawley rat	Rat	Chronic mild stress model	Chronic mild stress model	Animal model	MS-based	Down
564	Glutathione	HMDB0000125	C00051	124886	Study M076	Type2	CUMS + Lilium saponins group vs. CUMS group	Hippocampus	Brain	Central	Sprague-Dawley rat	Rat	Chronic mild stress model	Chronic mild stress model	Animal model	MS-based	Down
565	Inosine	HMDB0000195	C00294	6021	Study M076	Type2	CUMS + Lilium saponins group vs. CUMS group	Hippocampus	Brain	Central	Sprague-Dawley rat	Rat	Chronic mild stress model	Chronic mild stress model	Animal model	MS-based	Down
566	D-Ribose 5-phosphate	HMDB0001548	C00117	77982	Study M076	Type2	CUMS + Lilium saponins group vs. CUMS group	Hippocampus	Brain	Central	Sprague-Dawley rat	Rat	Chronic mild stress model	Chronic mild stress model	Animal model	MS-based	Down
567	L-Leucine	HMDB0000687	C00123	6106	Study M076	Type2	CUMS + Anemarrhena saponins and Lilium saponins group vs. CUMS group	Hippocampus	Brain	Central	Sprague-Dawley rat	Rat	Chronic mild stress model	Chronic mild stress model	Animal model	MS-based	Down
568	L-Phenylalanine	HMDB0000159	C00079	6140	Study M076	Type2	CUMS + Anemarrhena saponins and Lilium saponins group vs. CUMS group	Hippocampus	Brain	Central	Sprague-Dawley rat	Rat	Chronic mild stress model	Chronic mild stress model	Animal model	MS-based	Down
569	L-Tyrosine	HMDB0000158	C00082	6057	Study M076	Type2	CUMS + Anemarrhena saponins and Lilium saponins group vs. CUMS group	Hippocampus	Brain	Central	Sprague-Dawley rat	Rat	Chronic mild stress model	Chronic mild stress model	Animal model	MS-based	Down
570	L-Tryptophan	HMDB0000929	C00078	6305	Study M076	Type2	CUMS + Anemarrhena saponins and Lilium saponins group vs. CUMS group	Hippocampus	Brain	Central	Sprague-Dawley rat	Rat	Chronic mild stress model	Chronic mild stress model	Animal model	MS-based	Down
571	L-Valine	HMDB0000883	C00183	6287	Study M076	Type2	CUMS + Anemarrhena saponins and Lilium saponins group vs. CUMS group	Hippocampus	Brain	Central	Sprague-Dawley rat	Rat	Chronic mild stress model	Chronic mild stress model	Animal model	MS-based	Down
572	Indoleacrylic acid	HMDB0000734	N/A	15030923	Study M076	Type2	CUMS + Anemarrhena saponins and Lilium saponins group vs. CUMS group	Hippocampus	Brain	Central	Sprague-Dawley rat	Rat	Chronic mild stress model	Chronic mild stress model	Animal model	MS-based	Down
573	L-Arginine	HMDB0000517	C00062	6322	Study M076	Type2	CUMS + Anemarrhena saponins and Lilium saponins group vs. CUMS group	Hippocampus	Brain	Central	Sprague-Dawley rat	Rat	Chronic mild stress model	Chronic mild stress model	Animal model	MS-based	Down
574	Phenylpyruvic acid	HMDB0000205	C00166	997	Study M076	Type2	CUMS + Anemarrhena saponins and Lilium saponins group vs. CUMS group	Hippocampus	Brain	Central	Sprague-Dawley rat	Rat	Chronic mild stress model	Chronic mild stress model	Animal model	MS-based	Down
575	L-Threonine	HMDB0000167	C00188	6288	Study M076	Type2	CUMS + Anemarrhena saponins and Lilium saponins group vs. CUMS group	Hippocampus	Brain	Central	Sprague-Dawley rat	Rat	Chronic mild stress model	Chronic mild stress model	Animal model	MS-based	Down
576	Docosahexaenoic acid	HMDB0002183	C06429	445580	Study M076	Type2	CUMS + Anemarrhena saponins and Lilium saponins group vs. CUMS group	Hippocampus	Brain	Central	Sprague-Dawley rat	Rat	Chronic mild stress model	Chronic mild stress model	Animal model	MS-based	Down
577	Arachidonic acid	HMDB0001043	C00219	444899	Study M076	Type2	CUMS + Anemarrhena saponins and Lilium saponins group vs. CUMS group	Hippocampus	Brain	Central	Sprague-Dawley rat	Rat	Chronic mild stress model	Chronic mild stress model	Animal model	MS-based	Down
578	Oleic acid	HMDB0000207	C00712	445639	Study M076	Type2	CUMS + Anemarrhena saponins and Lilium saponins group vs. CUMS group	Hippocampus	Brain	Central	Sprague-Dawley rat	Rat	Chronic mild stress model	Chronic mild stress model	Animal model	MS-based	Down
579	cis-4,10,13,16-Docosatetraenoic Acid	N/A	N/A	35027047	Study M076	Type2	CUMS + Anemarrhena saponins and Lilium saponins group vs. CUMS group	Hippocampus	Brain	Central	Sprague-Dawley rat	Rat	Chronic mild stress model	Chronic mild stress model	Animal model	MS-based	Down
580	PE(18:1/0:0)	N/A	C00350	N/A	Study M076	Type2	CUMS + Anemarrhena saponins and Lilium saponins group vs. CUMS group	Hippocampus	Brain	Central	Sprague-Dawley rat	Rat	Chronic mild stress model	Chronic mild stress model	Animal model	MS-based	Down
581	Pyruvic acid	HMDB0000243	C00022	1060	Study M078	Type2	CORT model + icariin group vs. CORT model group	Serum	Blood	Peripheral	Sprague-Dawley rat	Rat	Corticosterone induced depression model	Other animal model	Animal model	NMR	Up
582	Creatine/Phosphocreatine ratio	N/A	N/A	N/A	Study M078	Type2	CORT model + icariin group vs. CORT model group	Serum	Blood	Peripheral	Sprague-Dawley rat	Rat	Corticosterone induced depression model	Other animal model	Animal model	NMR	Up
583	L-Phenylalanine	HMDB0000159	C00079	6140	Study M078	Type2	CORT model + icariin group vs. CORT model group	Serum	Blood	Peripheral	Sprague-Dawley rat	Rat	Corticosterone induced depression model	Other animal model	Animal model	NMR	Up
584	D-Glucose	HMDB0000122	C00031	5793	Study M078	Type2	CORT model + icariin group vs. CORT model group	Serum	Blood	Peripheral	Sprague-Dawley rat	Rat	Corticosterone induced depression model	Other animal model	Animal model	NMR	Up
585	Taurine	HMDB0000251	C00245	1123	Study M078	Type2	CORT model + icariin group vs. CORT model group	Urine	Urine	Peripheral	Sprague-Dawley rat	Rat	Corticosterone induced depression model	Other animal model	Animal model	NMR	Up
586	N-Acetyl-L-aspartic acid	HMDB0000812	C01042	65065	Study M078	Type2	CORT model + icariin group vs. CORT model group	Brain	Brain	Central	Sprague-Dawley rat	Rat	Corticosterone induced depression model	Other animal model	Animal model	NMR	Up
587	Taurine	HMDB0000251	C00245	1123	Study M078	Type2	CORT model + icariin group vs. CORT model group	Brain	Brain	Central	Sprague-Dawley rat	Rat	Corticosterone induced depression model	Other animal model	Animal model	NMR	Up
588	VLDL/LDL	N/A	N/A	N/A	Study M078	Type2	CORT model + icariin group vs. CORT model group	Serum	Blood	Peripheral	Sprague-Dawley rat	Rat	Corticosterone induced depression model	Other animal model	Animal model	NMR	Down
589	Unsaturated lipid	N/A	N/A	N/A	Study M078	Type2	CORT model + icariin group vs. CORT model group	Serum	Blood	Peripheral	Sprague-Dawley rat	Rat	Corticosterone induced depression model	Other animal model	Animal model	NMR	Down
590	N-acetyl glycoprotein	N/A	N/A	N/A	Study M078	Type2	CORT model + icariin group vs. CORT model group	Serum	Blood	Peripheral	Sprague-Dawley rat	Rat	Corticosterone induced depression model	Other animal model	Animal model	NMR	Down
591	Succinic acid	HMDB0000254	C00042	1110	Study M078	Type2	CORT model + icariin group vs. CORT model group	Serum	Blood	Peripheral	Sprague-Dawley rat	Rat	Corticosterone induced depression model	Other animal model	Animal model	NMR	Down
592	Oxoglutaric acid	HMDB0000208	C00026	51	Study M078	Type2	CORT model + icariin group vs. CORT model group	Serum	Blood	Peripheral	Sprague-Dawley rat	Rat	Corticosterone induced depression model	Other animal model	Animal model	NMR	Down
593	Formic acid	HMDB0000142	C00058	284	Study M078	Type2	CORT model + icariin group vs. CORT model group	Serum	Blood	Peripheral	Sprague-Dawley rat	Rat	Corticosterone induced depression model	Other animal model	Animal model	NMR	Down
594	L-Aspartic acid	HMDB0000191	C00049	5960	Study M078	Type2	CORT model + icariin group vs. CORT model group	Brain	Brain	Central	Sprague-Dawley rat	Rat	Corticosterone induced depression model	Other animal model	Animal model	NMR	Down
595	Creatinine	HMDB0000562	C00791	588	Study M095	Type2	CUMS + XCHT group vs. CUMS group	Serum	Blood	Peripheral	Sprague-Dawley rat	Rat	Chronic mild stress model	Chronic mild stress model	Animal model	MS-based	Up
596	Citric acid	HMDB0000094	C00158	311	Study M095	Type2	CUMS + XCHT group vs. CUMS group	Serum	Blood	Peripheral	Sprague-Dawley rat	Rat	Chronic mild stress model	Chronic mild stress model	Animal model	MS-based	Up
597	Indoxyl sulfate	HMDB0000682	N/A	10258	Study M095	Type2	CUMS + XCHT group vs. CUMS group	Serum	Blood	Peripheral	Sprague-Dawley rat	Rat	Chronic mild stress model	Chronic mild stress model	Animal model	MS-based	Up
598	Creatinine	HMDB0000562	C00791	588	Study M095	Type2	CUMS + fluoxetine group vs. CUMS group	Serum	Blood	Peripheral	Sprague-Dawley rat	Rat	Chronic mild stress model	Chronic mild stress model	Animal model	MS-based	Up
599	Citric acid	HMDB0000094	C00158	311	Study M095	Type2	CUMS + fluoxetine group vs. CUMS group	Serum	Blood	Peripheral	Sprague-Dawley rat	Rat	Chronic mild stress model	Chronic mild stress model	Animal model	MS-based	Up
600	Indoxyl sulfate	HMDB0000682	N/A	10258	Study M095	Type2	CUMS + fluoxetine group vs. CUMS group	Serum	Blood	Peripheral	Sprague-Dawley rat	Rat	Chronic mild stress model	Chronic mild stress model	Animal model	MS-based	Up
601	Hippuric acid	HMDB0000714	C01586	464	Study M095	Type2	CUMS + XCHT group vs. CUMS group	Serum	Blood	Peripheral	Sprague-Dawley rat	Rat	Chronic mild stress model	Chronic mild stress model	Animal model	MS-based	Down
602	Phenylacetylglycine	HMDB0000821	C05598	68144	Study M095	Type2	CUMS + XCHT group vs. CUMS group	Serum	Blood	Peripheral	Sprague-Dawley rat	Rat	Chronic mild stress model	Chronic mild stress model	Animal model	MS-based	Down
603	Hippuric acid	HMDB0000714	C01586	464	Study M095	Type2	CUMS + fluoxetine group vs. CUMS group	Serum	Blood	Peripheral	Sprague-Dawley rat	Rat	Chronic mild stress model	Chronic mild stress model	Animal model	MS-based	Down
604	Phenylacetylglycine	HMDB0000821	C05598	68144	Study M095	Type2	CUMS + fluoxetine group vs. CUMS group	Serum	Blood	Peripheral	Sprague-Dawley rat	Rat	Chronic mild stress model	Chronic mild stress model	Animal model	MS-based	Down
605	Gamma-Aminobutyric acid	HMDB0000112	C00334	119	Study M096	Type2	CUMS + paroxetine group vs. CUMS group	Plasma	Blood	Peripheral	Wistar rat	Rat	Chronic mild stress model	Chronic mild stress model	Animal model	MS-based	Up
606	L-Tryptophan	HMDB0000929	C00078	6305	Study M096	Type2	CUMS + paroxetine group vs. CUMS group	Plasma	Blood	Peripheral	Wistar rat	Rat	Chronic mild stress model	Chronic mild stress model	Animal model	MS-based	Up
607	Glycine	HMDB0000123	C00037	750	Study M096	Type2	CUMS + paroxetine group vs. CUMS group	Plasma	Blood	Peripheral	Wistar rat	Rat	Chronic mild stress model	Chronic mild stress model	Animal model	MS-based	Up
608	Beta-Alanine	HMDB0000056	C00099	239	Study M096	Type2	CUMS + paroxetine group vs. CUMS group	Plasma	Blood	Peripheral	Wistar rat	Rat	Chronic mild stress model	Chronic mild stress model	Animal model	MS-based	Up
609	Azelaic acid	HMDB0000784	C08261	2266	Study M096	Type2	CUMS + paroxetine group vs. CUMS group	Plasma	Blood	Peripheral	Wistar rat	Rat	Chronic mild stress model	Chronic mild stress model	Animal model	MS-based	Up
610	Kynurenic acid	HMDB0000715	C01717	3845	Study M096	Type2	CUMS + paroxetine group vs. CUMS group	Plasma	Blood	Peripheral	Wistar rat	Rat	Chronic mild stress model	Chronic mild stress model	Animal model	MS-based	Up
611	Citric acid	HMDB0000094	C00158	311	Study M096	Type2	CUMS + paroxetine group vs. CUMS group	Plasma	Blood	Peripheral	Wistar rat	Rat	Chronic mild stress model	Chronic mild stress model	Animal model	MS-based	Up
612	Sorbitol	HMDB0000247	C00794	5780	Study M096	Type2	CUMS + paroxetine group vs. CUMS group	Plasma	Blood	Peripheral	Wistar rat	Rat	Chronic mild stress model	Chronic mild stress model	Animal model	MS-based	Up
613	L-Tryptophan	HMDB0000929	C00078	6305	Study M096	Type2	CUMS + paroxetine group vs. CUMS group	Hippocampus	Brain	Central	Wistar rat	Rat	Chronic mild stress model	Chronic mild stress model	Animal model	MS-based	Up
614	L-Tyrosine	HMDB0000158	C00082	6057	Study M096	Type2	CUMS + paroxetine group vs. CUMS group	Hippocampus	Brain	Central	Wistar rat	Rat	Chronic mild stress model	Chronic mild stress model	Animal model	MS-based	Up
615	L-Valine	HMDB0000883	C00183	6287	Study M096	Type2	CUMS + paroxetine group vs. CUMS group	Hippocampus	Brain	Central	Wistar rat	Rat	Chronic mild stress model	Chronic mild stress model	Animal model	MS-based	Up
616	N-Acetyl-L-aspartic acid	HMDB0000812	C01042	65065	Study M096	Type2	CUMS + paroxetine group vs. CUMS group	Hippocampus	Brain	Central	Wistar rat	Rat	Chronic mild stress model	Chronic mild stress model	Animal model	MS-based	Up
617	Dihydroxyacetone phosphate	HMDB0001473	C00111	668	Study M096	Type2	CUMS + paroxetine group vs. CUMS group	Hippocampus	Brain	Central	Wistar rat	Rat	Chronic mild stress model	Chronic mild stress model	Animal model	MS-based	Up
618	3-Hydroxyhexadecanoic acid	HMDB0061658	N/A	N/A	Study M096	Type2	CUMS + paroxetine group vs. CUMS group	Hippocampus	Brain	Central	Wistar rat	Rat	Chronic mild stress model	Chronic mild stress model	Animal model	MS-based	Up
619	L-Isoleucine	HMDB0000172	C00407	6306	Study M096	Type2	CUMS + paroxetine group vs. CUMS group	Hippocampus	Brain	Central	Wistar rat	Rat	Chronic mild stress model	Chronic mild stress model	Animal model	MS-based	Up
620	L-Serine	HMDB0000187	C00065	5951	Study M096	Type2	CUMS + paroxetine group vs. CUMS group	Hippocampus	Brain	Central	Wistar rat	Rat	Chronic mild stress model	Chronic mild stress model	Animal model	MS-based	Up
621	Succinic acid	HMDB0000254	C00042	1110	Study M096	Type2	CUMS + paroxetine group vs. CUMS group	Hippocampus	Brain	Central	Wistar rat	Rat	Chronic mild stress model	Chronic mild stress model	Animal model	MS-based	Up
622	Kynurenic acid	HMDB0000715	C01717	3845	Study M096	Type2	CUMS + paroxetine group vs. CUMS group	Prefrontal cortex	Brain	Central	Wistar rat	Rat	Chronic mild stress model	Chronic mild stress model	Animal model	MS-based	Up
623	L-Tryptophan	HMDB0000929	C00078	6305	Study M096	Type2	CUMS + paroxetine group vs. CUMS group	Prefrontal cortex	Brain	Central	Wistar rat	Rat	Chronic mild stress model	Chronic mild stress model	Animal model	MS-based	Up
624	Dopamine	HMDB0000073	C03758	681	Study M096	Type2	CUMS + paroxetine group vs. CUMS group	Prefrontal cortex	Brain	Central	Wistar rat	Rat	Chronic mild stress model	Chronic mild stress model	Animal model	MS-based	Up
625	L-Dopa	HMDB0000181	C00355	6047	Study M096	Type2	CUMS + paroxetine group vs. CUMS group	Prefrontal cortex	Brain	Central	Wistar rat	Rat	Chronic mild stress model	Chronic mild stress model	Animal model	MS-based	Up
626	5-Hydroxyindoleacetic acid	HMDB0000763	C05635	1826	Study M096	Type2	CUMS + paroxetine group vs. CUMS group	Prefrontal cortex	Brain	Central	Wistar rat	Rat	Chronic mild stress model	Chronic mild stress model	Animal model	MS-based	Up
627	N-Acetyl-L-aspartic acid	HMDB0000812	C01042	65065	Study M096	Type2	CUMS + paroxetine group vs. CUMS group	Prefrontal cortex	Brain	Central	Wistar rat	Rat	Chronic mild stress model	Chronic mild stress model	Animal model	MS-based	Up
628	Docosahexaenoic acid	HMDB0002183	C06429	445580	Study M096	Type2	CUMS + paroxetine group vs. CUMS group	Prefrontal cortex	Brain	Central	Wistar rat	Rat	Chronic mild stress model	Chronic mild stress model	Animal model	MS-based	Up
629	L-Isoleucine	HMDB0000172	C00407	6306	Study M096	Type2	CUMS + paroxetine group vs. CUMS group	Prefrontal cortex	Brain	Central	Wistar rat	Rat	Chronic mild stress model	Chronic mild stress model	Animal model	MS-based	Up
630	L-Phenylalanine	HMDB0000159	C00079	6140	Study M096	Type2	CUMS + paroxetine group vs. CUMS group	Plasma	Blood	Peripheral	Wistar rat	Rat	Chronic mild stress model	Chronic mild stress model	Animal model	MS-based	Down
631	L-Kynurenine	HMDB0000684	C00328	161166	Study M096	Type2	CUMS + paroxetine group vs. CUMS group	Plasma	Blood	Peripheral	Wistar rat	Rat	Chronic mild stress model	Chronic mild stress model	Animal model	MS-based	Down
632	Quinolinic acid	HMDB0000232	C03722	1066	Study M096	Type2	CUMS + paroxetine group vs. CUMS group	Plasma	Blood	Peripheral	Wistar rat	Rat	Chronic mild stress model	Chronic mild stress model	Animal model	MS-based	Down
633	N-Acetyl-L-aspartic acid	HMDB0000812	C01042	65065	Study M096	Type2	CUMS + paroxetine group vs. CUMS group	Plasma	Blood	Peripheral	Wistar rat	Rat	Chronic mild stress model	Chronic mild stress model	Animal model	MS-based	Down
634	PC(14:0)	N/A	C00157	N/A	Study M096	Type2	CUMS + paroxetine group vs. CUMS group	Plasma	Blood	Peripheral	Wistar rat	Rat	Chronic mild stress model	Chronic mild stress model	Animal model	MS-based	Down
635	LysoPE(20:0/0:0)	HMDB0011511	N/A	52925131	Study M096	Type2	CUMS + paroxetine group vs. CUMS group	Plasma	Blood	Peripheral	Wistar rat	Rat	Chronic mild stress model	Chronic mild stress model	Animal model	MS-based	Down
636	LysoPC(22:6(4Z,7Z,10Z,13Z,16Z,19Z))	HMDB0010404	C04230	10415542	Study M096	Type2	CUMS + paroxetine group vs. CUMS group	Plasma	Blood	Peripheral	Wistar rat	Rat	Chronic mild stress model	Chronic mild stress model	Animal model	MS-based	Down
637	LysoPE(16:0/0:0)	HMDB0011503	N/A	9547069	Study M096	Type2	CUMS + paroxetine group vs. CUMS group	Plasma	Blood	Peripheral	Wistar rat	Rat	Chronic mild stress model	Chronic mild stress model	Animal model	MS-based	Down
638	L-Kynurenine	HMDB0000684	C00328	161166	Study M096	Type2	CUMS + paroxetine group vs. CUMS group	Hippocampus	Brain	Central	Wistar rat	Rat	Chronic mild stress model	Chronic mild stress model	Animal model	MS-based	Down
639	Quinolinic acid	HMDB0000232	C03722	1066	Study M096	Type2	CUMS + paroxetine group vs. CUMS group	Hippocampus	Brain	Central	Wistar rat	Rat	Chronic mild stress model	Chronic mild stress model	Animal model	MS-based	Down
640	Inosine	HMDB0000195	C00294	6021	Study M096	Type2	CUMS + paroxetine group vs. CUMS group	Hippocampus	Brain	Central	Wistar rat	Rat	Chronic mild stress model	Chronic mild stress model	Animal model	MS-based	Down
641	Glutathione	HMDB0000125	C00051	124886	Study M096	Type2	CUMS + paroxetine group vs. CUMS group	Hippocampus	Brain	Central	Wistar rat	Rat	Chronic mild stress model	Chronic mild stress model	Animal model	MS-based	Down
642	LysoPE(0:0/18:0)	HMDB0011129	N/A	53480667	Study M096	Type2	CUMS + paroxetine group vs. CUMS group	Hippocampus	Brain	Central	Wistar rat	Rat	Chronic mild stress model	Chronic mild stress model	Animal model	MS-based	Down
643	LysoPC(16:0)	N/A	C04230	460602	Study M096	Type2	CUMS + paroxetine group vs. CUMS group	Hippocampus	Brain	Central	Wistar rat	Rat	Chronic mild stress model	Chronic mild stress model	Animal model	MS-based	Down
644	L-Phenylalanine	HMDB0000159	C00079	6140	Study M096	Type2	CUMS + paroxetine group vs. CUMS group	Hippocampus	Brain	Central	Wistar rat	Rat	Chronic mild stress model	Chronic mild stress model	Animal model	MS-based	Down
645	myo-Inositol	HMDB0000211	C00137	892	Study M096	Type2	CUMS + paroxetine group vs. CUMS group	Hippocampus	Brain	Central	Wistar rat	Rat	Chronic mild stress model	Chronic mild stress model	Animal model	MS-based	Down
646	Quinolinic acid	HMDB0000232	C03722	1066	Study M096	Type2	CUMS + paroxetine group vs. CUMS group	Prefrontal cortex	Brain	Central	Wistar rat	Rat	Chronic mild stress model	Chronic mild stress model	Animal model	MS-based	Down
647	L-Kynurenine	HMDB0000684	C00328	161166	Study M096	Type2	CUMS + paroxetine group vs. CUMS group	Prefrontal cortex	Brain	Central	Wistar rat	Rat	Chronic mild stress model	Chronic mild stress model	Animal model	MS-based	Down
648	L-Phenylalanine	HMDB0000159	C00079	6140	Study M096	Type2	CUMS + paroxetine group vs. CUMS group	Prefrontal cortex	Brain	Central	Wistar rat	Rat	Chronic mild stress model	Chronic mild stress model	Animal model	MS-based	Down
649	L-Lysine	HMDB0000182	C00047	5962	Study M096	Type2	CUMS + paroxetine group vs. CUMS group	Prefrontal cortex	Brain	Central	Wistar rat	Rat	Chronic mild stress model	Chronic mild stress model	Animal model	MS-based	Down
650	Tyramine	HMDB0000306	C00483	5610	Study M096	Type2	CUMS + paroxetine group vs. CUMS group	Prefrontal cortex	Brain	Central	Wistar rat	Rat	Chronic mild stress model	Chronic mild stress model	Animal model	MS-based	Down
651	Betaine	HMDB0000043	C00719	247	Study M104	Type2	CUMS + fluoxetine group vs. CUMS group	Serum	Blood	Peripheral	Sprague-Dawley rat	Rat	Chronic mild stress model	Chronic mild stress model	Animal model	MS-based	Up
652	L-Proline	HMDB0000162	C00148	145742	Study M104	Type2	CUMS + fluoxetine group vs. CUMS group	Serum	Blood	Peripheral	Sprague-Dawley rat	Rat	Chronic mild stress model	Chronic mild stress model	Animal model	MS-based	Up
653	Indoleacrylic acid	HMDB0000734	N/A	15030923	Study M104	Type2	CUMS + fluoxetine group vs. CUMS group	Serum	Blood	Peripheral	Sprague-Dawley rat	Rat	Chronic mild stress model	Chronic mild stress model	Animal model	MS-based	Up
654	Hippuric acid	HMDB0000714	C01586	464	Study M104	Type2	CUMS + fluoxetine group vs. CUMS group	Serum	Blood	Peripheral	Sprague-Dawley rat	Rat	Chronic mild stress model	Chronic mild stress model	Animal model	MS-based	Up
655	LysoPE(0:0/18:4(6Z,9Z,12Z,15Z))	HMDB0011480	N/A	53480929	Study M104	Type2	CUMS + fluoxetine group vs. CUMS group	Serum	Blood	Peripheral	Sprague-Dawley rat	Rat	Chronic mild stress model	Chronic mild stress model	Animal model	MS-based	Up
656	Indole-3-propionic acid	HMDB0002302	N/A	3744	Study M104	Type2	CUMS + fluoxetine group vs. CUMS group	Serum	Blood	Peripheral	Sprague-Dawley rat	Rat	Chronic mild stress model	Chronic mild stress model	Animal model	MS-based	Up
657	Sphingosine 1-phosphate	HMDB0000277	C06124	5353956	Study M104	Type2	CUMS + fluoxetine group vs. CUMS group	Serum	Blood	Peripheral	Sprague-Dawley rat	Rat	Chronic mild stress model	Chronic mild stress model	Animal model	MS-based	Up
658	LysoPE(0:0/20:1(11Z))	HMDB0011482	N/A	53480931	Study M104	Type2	CUMS + fluoxetine group vs. CUMS group	Serum	Blood	Peripheral	Sprague-Dawley rat	Rat	Chronic mild stress model	Chronic mild stress model	Animal model	MS-based	Up
659	Sphingosine	HMDB0000252	C00319	5353955	Study M104	Type2	CUMS + fluoxetine group vs. CUMS group	Serum	Blood	Peripheral	Sprague-Dawley rat	Rat	Chronic mild stress model	Chronic mild stress model	Animal model	MS-based	Up
660	Phenyllactic acid	HMDB0000779	C01479	3848	Study M104	Type2	CUMS + fluoxetine group vs. CUMS group	Serum	Blood	Peripheral	Sprague-Dawley rat	Rat	Chronic mild stress model	Chronic mild stress model	Animal model	MS-based	Up
661	Indolelactic acid	HMDB0000671	C02043	92904	Study M104	Type2	CUMS + fluoxetine group vs. CUMS group	Serum	Blood	Peripheral	Sprague-Dawley rat	Rat	Chronic mild stress model	Chronic mild stress model	Animal model	MS-based	Up
662	Betaine	HMDB0000043	C00719	247	Study M104	Type2	CUMS + ZB group vs. CUMS group	Serum	Blood	Peripheral	Sprague-Dawley rat	Rat	Chronic mild stress model	Chronic mild stress model	Animal model	MS-based	Up
663	L-Proline	HMDB0000162	C00148	145742	Study M104	Type2	CUMS + ZB group vs. CUMS group	Serum	Blood	Peripheral	Sprague-Dawley rat	Rat	Chronic mild stress model	Chronic mild stress model	Animal model	MS-based	Up
664	L-Methionine	HMDB0000696	C00073	6137	Study M104	Type2	CUMS + ZB group vs. CUMS group	Serum	Blood	Peripheral	Sprague-Dawley rat	Rat	Chronic mild stress model	Chronic mild stress model	Animal model	MS-based	Up
665	L-Valine	HMDB0000883	C00183	6287	Study M104	Type2	CUMS + ZB group vs. CUMS group	Serum	Blood	Peripheral	Sprague-Dawley rat	Rat	Chronic mild stress model	Chronic mild stress model	Animal model	MS-based	Up
666	L-Phenylalanine	HMDB0000159	C00079	6140	Study M104	Type2	CUMS + ZB group vs. CUMS group	Serum	Blood	Peripheral	Sprague-Dawley rat	Rat	Chronic mild stress model	Chronic mild stress model	Animal model	MS-based	Up
667	Serotonin	HMDB0000259	C00780	5202	Study M104	Type2	CUMS + ZB group vs. CUMS group	Serum	Blood	Peripheral	Sprague-Dawley rat	Rat	Chronic mild stress model	Chronic mild stress model	Animal model	MS-based	Up
668	Butyrylcarnitine	HMDB0002013	C02862	439829	Study M104	Type2	CUMS + ZB group vs. CUMS group	Serum	Blood	Peripheral	Sprague-Dawley rat	Rat	Chronic mild stress model	Chronic mild stress model	Animal model	MS-based	Up
669	Indoleacrylic acid	HMDB0000734	N/A	15030923	Study M104	Type2	CUMS + ZB group vs. CUMS group	Serum	Blood	Peripheral	Sprague-Dawley rat	Rat	Chronic mild stress model	Chronic mild stress model	Animal model	MS-based	Up
670	Hippuric acid	HMDB0000714	C01586	464	Study M104	Type2	CUMS + ZB group vs. CUMS group	Serum	Blood	Peripheral	Sprague-Dawley rat	Rat	Chronic mild stress model	Chronic mild stress model	Animal model	MS-based	Up
671	LysoPE(0:0/18:4(6Z,9Z,12Z,15Z))	HMDB0011480	N/A	53480929	Study M104	Type2	CUMS + ZB group vs. CUMS group	Serum	Blood	Peripheral	Sprague-Dawley rat	Rat	Chronic mild stress model	Chronic mild stress model	Animal model	MS-based	Up
672	Indole-3-propionic acid	HMDB0002302	N/A	3744	Study M104	Type2	CUMS + ZB group vs. CUMS group	Serum	Blood	Peripheral	Sprague-Dawley rat	Rat	Chronic mild stress model	Chronic mild stress model	Animal model	MS-based	Up
673	Sphingosine 1-phosphate	HMDB0000277	C06124	5353956	Study M104	Type2	CUMS + ZB group vs. CUMS group	Serum	Blood	Peripheral	Sprague-Dawley rat	Rat	Chronic mild stress model	Chronic mild stress model	Animal model	MS-based	Up
674	Phenyllactic acid	HMDB0000779	C01479	3848	Study M104	Type2	CUMS + ZB group vs. CUMS group	Serum	Blood	Peripheral	Sprague-Dawley rat	Rat	Chronic mild stress model	Chronic mild stress model	Animal model	MS-based	Up
675	Indolelactic acid	HMDB0000671	C02043	92904	Study M104	Type2	CUMS + ZB group vs. CUMS group	Serum	Blood	Peripheral	Sprague-Dawley rat	Rat	Chronic mild stress model	Chronic mild stress model	Animal model	MS-based	Up
676	Betaine	HMDB0000043	C00719	247	Study M104	Type2	CUMS + BH group vs. CUMS group	Serum	Blood	Peripheral	Sprague-Dawley rat	Rat	Chronic mild stress model	Chronic mild stress model	Animal model	MS-based	Up
677	L-Proline	HMDB0000162	C00148	145742	Study M104	Type2	CUMS + BH group vs. CUMS group	Serum	Blood	Peripheral	Sprague-Dawley rat	Rat	Chronic mild stress model	Chronic mild stress model	Animal model	MS-based	Up
678	L-Methionine	HMDB0000696	C00073	6137	Study M104	Type2	CUMS + BH group vs. CUMS group	Serum	Blood	Peripheral	Sprague-Dawley rat	Rat	Chronic mild stress model	Chronic mild stress model	Animal model	MS-based	Up
679	L-Valine	HMDB0000883	C00183	6287	Study M104	Type2	CUMS + BH group vs. CUMS group	Serum	Blood	Peripheral	Sprague-Dawley rat	Rat	Chronic mild stress model	Chronic mild stress model	Animal model	MS-based	Up
680	Propionylcarnitine	HMDB0000824	C03017	188824	Study M104	Type2	CUMS + BH group vs. CUMS group	Serum	Blood	Peripheral	Sprague-Dawley rat	Rat	Chronic mild stress model	Chronic mild stress model	Animal model	MS-based	Up
681	L-Phenylalanine	HMDB0000159	C00079	6140	Study M104	Type2	CUMS + BH group vs. CUMS group	Serum	Blood	Peripheral	Sprague-Dawley rat	Rat	Chronic mild stress model	Chronic mild stress model	Animal model	MS-based	Up
682	Serotonin	HMDB0000259	C00780	5202	Study M104	Type2	CUMS + BH group vs. CUMS group	Serum	Blood	Peripheral	Sprague-Dawley rat	Rat	Chronic mild stress model	Chronic mild stress model	Animal model	MS-based	Up
683	Butyrylcarnitine	HMDB0002013	C02862	439829	Study M104	Type2	CUMS + BH group vs. CUMS group	Serum	Blood	Peripheral	Sprague-Dawley rat	Rat	Chronic mild stress model	Chronic mild stress model	Animal model	MS-based	Up
684	Indoleacrylic acid	HMDB0000734	N/A	15030923	Study M104	Type2	CUMS + BH group vs. CUMS group	Serum	Blood	Peripheral	Sprague-Dawley rat	Rat	Chronic mild stress model	Chronic mild stress model	Animal model	MS-based	Up
685	Indole-3-propionic acid	HMDB0002302	N/A	3744	Study M104	Type2	CUMS + BH group vs. CUMS group	Serum	Blood	Peripheral	Sprague-Dawley rat	Rat	Chronic mild stress model	Chronic mild stress model	Animal model	MS-based	Up
686	Sphingosine 1-phosphate	HMDB0000277	C06124	5353956	Study M104	Type2	CUMS + BH group vs. CUMS group	Serum	Blood	Peripheral	Sprague-Dawley rat	Rat	Chronic mild stress model	Chronic mild stress model	Animal model	MS-based	Up
687	LysoPE(0:0/20:1(11Z))	HMDB0011482	N/A	53480931	Study M104	Type2	CUMS + BH group vs. CUMS group	Serum	Blood	Peripheral	Sprague-Dawley rat	Rat	Chronic mild stress model	Chronic mild stress model	Animal model	MS-based	Up
688	Phenyllactic acid	HMDB0000779	C01479	3848	Study M104	Type2	CUMS + BH group vs. CUMS group	Serum	Blood	Peripheral	Sprague-Dawley rat	Rat	Chronic mild stress model	Chronic mild stress model	Animal model	MS-based	Up
689	Indolelactic acid	HMDB0000671	C02043	92904	Study M104	Type2	CUMS + BH group vs. CUMS group	Serum	Blood	Peripheral	Sprague-Dawley rat	Rat	Chronic mild stress model	Chronic mild stress model	Animal model	MS-based	Up
690	L-Tryptophan	HMDB0000929	C00078	6305	Study M104	Type2	CUMS + fluoxetine group vs. CUMS group	Serum	Blood	Peripheral	Sprague-Dawley rat	Rat	Chronic mild stress model	Chronic mild stress model	Animal model	MS-based	Down
691	L-Glutamic acid	HMDB0000148	C00025	33032	Study M104	Type2	CUMS + fluoxetine group vs. CUMS group	Serum	Blood	Peripheral	Sprague-Dawley rat	Rat	Chronic mild stress model	Chronic mild stress model	Animal model	MS-based	Down
692	Allantoin	HMDB0000462	C01551	204	Study M104	Type2	CUMS + fluoxetine group vs. CUMS group	Serum	Blood	Peripheral	Sprague-Dawley rat	Rat	Chronic mild stress model	Chronic mild stress model	Animal model	MS-based	Down
693	Hydroxyphenyllactic acid	HMDB0000755	C03672	9378	Study M104	Type2	CUMS + fluoxetine group vs. CUMS group	Serum	Blood	Peripheral	Sprague-Dawley rat	Rat	Chronic mild stress model	Chronic mild stress model	Animal model	MS-based	Down
694	Phenylacetylglycine	HMDB0000821	C05598	68144	Study M104	Type2	CUMS + fluoxetine group vs. CUMS group	Serum	Blood	Peripheral	Sprague-Dawley rat	Rat	Chronic mild stress model	Chronic mild stress model	Animal model	MS-based	Down
695	Cholic acid	HMDB0000619	C00695	221493	Study M104	Type2	CUMS + fluoxetine group vs. CUMS group	Serum	Blood	Peripheral	Sprague-Dawley rat	Rat	Chronic mild stress model	Chronic mild stress model	Animal model	MS-based	Down
696	Murocholic acid	HMDB0000811	C15515	5283821	Study M104	Type2	CUMS + fluoxetine group vs. CUMS group	Serum	Blood	Peripheral	Sprague-Dawley rat	Rat	Chronic mild stress model	Chronic mild stress model	Animal model	MS-based	Down
697	Arachidonic acid	HMDB0001043	C00219	444899	Study M104	Type2	CUMS + fluoxetine group vs. CUMS group	Serum	Blood	Peripheral	Sprague-Dawley rat	Rat	Chronic mild stress model	Chronic mild stress model	Animal model	MS-based	Down
698	L-Glutamic acid	HMDB0000148	C00025	33032	Study M104	Type2	CUMS + ZB group vs. CUMS group	Serum	Blood	Peripheral	Sprague-Dawley rat	Rat	Chronic mild stress model	Chronic mild stress model	Animal model	MS-based	Down
699	Allantoin	HMDB0000462	C01551	204	Study M104	Type2	CUMS + ZB group vs. CUMS group	Serum	Blood	Peripheral	Sprague-Dawley rat	Rat	Chronic mild stress model	Chronic mild stress model	Animal model	MS-based	Down
700	Oxoglutaric acid	HMDB0000208	C00026	51	Study M104	Type2	CUMS + ZB group vs. CUMS group	Serum	Blood	Peripheral	Sprague-Dawley rat	Rat	Chronic mild stress model	Chronic mild stress model	Animal model	MS-based	Down
701	Hydroxyphenyllactic acid	HMDB0000755	C03672	9378	Study M104	Type2	CUMS + ZB group vs. CUMS group	Serum	Blood	Peripheral	Sprague-Dawley rat	Rat	Chronic mild stress model	Chronic mild stress model	Animal model	MS-based	Down
702	Phenylacetylglycine	HMDB0000821	C05598	68144	Study M104	Type2	CUMS + ZB group vs. CUMS group	Serum	Blood	Peripheral	Sprague-Dawley rat	Rat	Chronic mild stress model	Chronic mild stress model	Animal model	MS-based	Down
703	Cholic acid	HMDB0000619	C00695	221493	Study M104	Type2	CUMS + ZB group vs. CUMS group	Serum	Blood	Peripheral	Sprague-Dawley rat	Rat	Chronic mild stress model	Chronic mild stress model	Animal model	MS-based	Down
704	Murocholic acid	HMDB0000811	C15515	5283821	Study M104	Type2	CUMS + ZB group vs. CUMS group	Serum	Blood	Peripheral	Sprague-Dawley rat	Rat	Chronic mild stress model	Chronic mild stress model	Animal model	MS-based	Down
705	Arachidonic acid	HMDB0001043	C00219	444899	Study M104	Type2	CUMS + ZB group vs. CUMS group	Serum	Blood	Peripheral	Sprague-Dawley rat	Rat	Chronic mild stress model	Chronic mild stress model	Animal model	MS-based	Down
706	Allantoin	HMDB0000462	C01551	204	Study M104	Type2	CUMS + BH group vs. CUMS group	Serum	Blood	Peripheral	Sprague-Dawley rat	Rat	Chronic mild stress model	Chronic mild stress model	Animal model	MS-based	Down
707	Hydroxyphenyllactic acid	HMDB0000755	C03672	9378	Study M104	Type2	CUMS + BH group vs. CUMS group	Serum	Blood	Peripheral	Sprague-Dawley rat	Rat	Chronic mild stress model	Chronic mild stress model	Animal model	MS-based	Down
708	Phenylacetylglycine	HMDB0000821	C05598	68144	Study M104	Type2	CUMS + BH group vs. CUMS group	Serum	Blood	Peripheral	Sprague-Dawley rat	Rat	Chronic mild stress model	Chronic mild stress model	Animal model	MS-based	Down
709	Cholic acid	HMDB0000619	C00695	221493	Study M104	Type2	CUMS + BH group vs. CUMS group	Serum	Blood	Peripheral	Sprague-Dawley rat	Rat	Chronic mild stress model	Chronic mild stress model	Animal model	MS-based	Down
710	Murocholic acid	HMDB0000811	C15515	5283821	Study M104	Type2	CUMS + BH group vs. CUMS group	Serum	Blood	Peripheral	Sprague-Dawley rat	Rat	Chronic mild stress model	Chronic mild stress model	Animal model	MS-based	Down
711	Arachidonic acid	HMDB0001043	C00219	444899	Study M104	Type2	CUMS + BH group vs. CUMS group	Serum	Blood	Peripheral	Sprague-Dawley rat	Rat	Chronic mild stress model	Chronic mild stress model	Animal model	MS-based	Down
712	L-Leucine	HMDB0000687	C00123	6106	Study M108	Type2	CUMS + BR group vs. CUMS group	Hippocampus	Brain	Central	Sprague-Dawley rat	Rat	Chronic mild stress model	Chronic mild stress model	Animal model	NMR	Up
713	L-Leucine	HMDB0000687	C00123	6106	Study M108	Type2	CUMS + VBBR group vs. CUMS group	Hippocampus	Brain	Central	Sprague-Dawley rat	Rat	Chronic mild stress model	Chronic mild stress model	Animal model	NMR	Up
714	Oxoglutaric acid	HMDB0000208	C00026	51	Study M108	Type2	CUMS + BR group vs. CUMS group	Liver	Liver	Peripheral	Sprague-Dawley rat	Rat	Chronic mild stress model	Chronic mild stress model	Animal model	NMR	Up
715	L-Leucine	HMDB0000687	C00123	6106	Study M108	Type2	CUMS + VBBR group vs. CUMS group	Liver	Liver	Peripheral	Sprague-Dawley rat	Rat	Chronic mild stress model	Chronic mild stress model	Animal model	NMR	Up
716	Oxoglutaric acid	HMDB0000208	C00026	51	Study M108	Type2	CUMS + VBBR group vs. CUMS group	Liver	Liver	Peripheral	Sprague-Dawley rat	Rat	Chronic mild stress model	Chronic mild stress model	Animal model	NMR	Up
717	Taurine	HMDB0000251	C00245	1123	Study M108	Type2	CUMS + VBBR group vs. CUMS group	Liver	Liver	Peripheral	Sprague-Dawley rat	Rat	Chronic mild stress model	Chronic mild stress model	Animal model	NMR	Up
718	L-Lactic acid	HMDB0000190	C00186	107689	Study M108	Type2	CUMS + BR group vs. CUMS group	Hippocampus	Brain	Central	Sprague-Dawley rat	Rat	Chronic mild stress model	Chronic mild stress model	Animal model	NMR	Down
719	Succinic acid	HMDB0000254	C00042	1110	Study M108	Type2	CUMS + BR group vs. CUMS group	Hippocampus	Brain	Central	Sprague-Dawley rat	Rat	Chronic mild stress model	Chronic mild stress model	Animal model	NMR	Down
720	Creatinine	HMDB0000562	C00791	588	Study M108	Type2	CUMS + BR group vs. CUMS group	Hippocampus	Brain	Central	Sprague-Dawley rat	Rat	Chronic mild stress model	Chronic mild stress model	Animal model	NMR	Down
721	Taurine	HMDB0000251	C00245	1123	Study M108	Type2	CUMS + BR group vs. CUMS group	Hippocampus	Brain	Central	Sprague-Dawley rat	Rat	Chronic mild stress model	Chronic mild stress model	Animal model	NMR	Down
722	Glycerol	HMDB0000131	C00116	753	Study M108	Type2	CUMS + BR group vs. CUMS group	Hippocampus	Brain	Central	Sprague-Dawley rat	Rat	Chronic mild stress model	Chronic mild stress model	Animal model	NMR	Down
723	myo-Inositol	HMDB0000211	C00137	892	Study M108	Type2	CUMS + BR group vs. CUMS group	Hippocampus	Brain	Central	Sprague-Dawley rat	Rat	Chronic mild stress model	Chronic mild stress model	Animal model	NMR	Down
724	L-Phenylalanine	HMDB0000159	C00079	6140	Study M108	Type2	CUMS + BR group vs. CUMS group	Hippocampus	Brain	Central	Sprague-Dawley rat	Rat	Chronic mild stress model	Chronic mild stress model	Animal model	NMR	Down
725	L-Lactic acid	HMDB0000190	C00186	107689	Study M108	Type2	CUMS + VBBR group vs. CUMS group	Hippocampus	Brain	Central	Sprague-Dawley rat	Rat	Chronic mild stress model	Chronic mild stress model	Animal model	NMR	Down
726	L-Alanine	HMDB0000161	C00041	5950	Study M108	Type2	CUMS + VBBR group vs. CUMS group	Hippocampus	Brain	Central	Sprague-Dawley rat	Rat	Chronic mild stress model	Chronic mild stress model	Animal model	NMR	Down
727	Succinic acid	HMDB0000254	C00042	1110	Study M108	Type2	CUMS + VBBR group vs. CUMS group	Hippocampus	Brain	Central	Sprague-Dawley rat	Rat	Chronic mild stress model	Chronic mild stress model	Animal model	NMR	Down
728	Oxoglutaric acid	HMDB0000208	C00026	51	Study M108	Type2	CUMS + VBBR group vs. CUMS group	Hippocampus	Brain	Central	Sprague-Dawley rat	Rat	Chronic mild stress model	Chronic mild stress model	Animal model	NMR	Down
729	Sarcosine	HMDB0000271	C00213	1088	Study M108	Type2	CUMS + VBBR group vs. CUMS group	Hippocampus	Brain	Central	Sprague-Dawley rat	Rat	Chronic mild stress model	Chronic mild stress model	Animal model	NMR	Down
730	Creatine	HMDB0000064	C00300	586	Study M108	Type2	CUMS + VBBR group vs. CUMS group	Hippocampus	Brain	Central	Sprague-Dawley rat	Rat	Chronic mild stress model	Chronic mild stress model	Animal model	NMR	Down
731	Creatinine	HMDB0000562	C00791	588	Study M108	Type2	CUMS + VBBR group vs. CUMS group	Hippocampus	Brain	Central	Sprague-Dawley rat	Rat	Chronic mild stress model	Chronic mild stress model	Animal model	NMR	Down
732	Taurine	HMDB0000251	C00245	1123	Study M108	Type2	CUMS + VBBR group vs. CUMS group	Hippocampus	Brain	Central	Sprague-Dawley rat	Rat	Chronic mild stress model	Chronic mild stress model	Animal model	NMR	Down
733	Glycerol	HMDB0000131	C00116	753	Study M108	Type2	CUMS + VBBR group vs. CUMS group	Hippocampus	Brain	Central	Sprague-Dawley rat	Rat	Chronic mild stress model	Chronic mild stress model	Animal model	NMR	Down
734	myo-Inositol	HMDB0000211	C00137	892	Study M108	Type2	CUMS + VBBR group vs. CUMS group	Hippocampus	Brain	Central	Sprague-Dawley rat	Rat	Chronic mild stress model	Chronic mild stress model	Animal model	NMR	Down
735	L-Phenylalanine	HMDB0000159	C00079	6140	Study M108	Type2	CUMS + VBBR group vs. CUMS group	Hippocampus	Brain	Central	Sprague-Dawley rat	Rat	Chronic mild stress model	Chronic mild stress model	Animal model	NMR	Down
736	L-Lactic acid	HMDB0000190	C00186	107689	Study M108	Type2	CUMS + BR group vs. CUMS group	Liver	Liver	Peripheral	Sprague-Dawley rat	Rat	Chronic mild stress model	Chronic mild stress model	Animal model	NMR	Down
737	Choline	HMDB0000097	C00114	305	Study M108	Type2	CUMS + BR group vs. CUMS group	Liver	Liver	Peripheral	Sprague-Dawley rat	Rat	Chronic mild stress model	Chronic mild stress model	Animal model	NMR	Down
738	Glycine	HMDB0000123	C00037	750	Study M108	Type2	CUMS + BR group vs. CUMS group	Liver	Liver	Peripheral	Sprague-Dawley rat	Rat	Chronic mild stress model	Chronic mild stress model	Animal model	NMR	Down
739	Glycerol	HMDB0000131	C00116	753	Study M108	Type2	CUMS + BR group vs. CUMS group	Liver	Liver	Peripheral	Sprague-Dawley rat	Rat	Chronic mild stress model	Chronic mild stress model	Animal model	NMR	Down
740	Beta-D-Glucose	HMDB0000516	C00221	64689	Study M108	Type2	CUMS + BR group vs. CUMS group	Liver	Liver	Peripheral	Sprague-Dawley rat	Rat	Chronic mild stress model	Chronic mild stress model	Animal model	NMR	Down
741	Alpha-D-Glucose	HMDB0003345	C00267	79025	Study M108	Type2	CUMS + BR group vs. CUMS group	Liver	Liver	Peripheral	Sprague-Dawley rat	Rat	Chronic mild stress model	Chronic mild stress model	Animal model	NMR	Down
742	L-Lactic acid	HMDB0000190	C00186	107689	Study M108	Type2	CUMS + VBBR group vs. CUMS group	Liver	Liver	Peripheral	Sprague-Dawley rat	Rat	Chronic mild stress model	Chronic mild stress model	Animal model	NMR	Down
743	L-Alanine	HMDB0000161	C00041	5950	Study M108	Type2	CUMS + VBBR group vs. CUMS group	Liver	Liver	Peripheral	Sprague-Dawley rat	Rat	Chronic mild stress model	Chronic mild stress model	Animal model	NMR	Down
744	Choline	HMDB0000097	C00114	305	Study M108	Type2	CUMS + VBBR group vs. CUMS group	Liver	Liver	Peripheral	Sprague-Dawley rat	Rat	Chronic mild stress model	Chronic mild stress model	Animal model	NMR	Down
745	Glycine	HMDB0000123	C00037	750	Study M108	Type2	CUMS + VBBR group vs. CUMS group	Liver	Liver	Peripheral	Sprague-Dawley rat	Rat	Chronic mild stress model	Chronic mild stress model	Animal model	NMR	Down
746	Glycerol	HMDB0000131	C00116	753	Study M108	Type2	CUMS + VBBR group vs. CUMS group	Liver	Liver	Peripheral	Sprague-Dawley rat	Rat	Chronic mild stress model	Chronic mild stress model	Animal model	NMR	Down
747	Beta-D-Glucose	HMDB0000516	C00221	64689	Study M108	Type2	CUMS + VBBR group vs. CUMS group	Liver	Liver	Peripheral	Sprague-Dawley rat	Rat	Chronic mild stress model	Chronic mild stress model	Animal model	NMR	Down
748	Alpha-D-Glucose	HMDB0003345	C00267	79025	Study M108	Type2	CUMS + VBBR group vs. CUMS group	Liver	Liver	Peripheral	Sprague-Dawley rat	Rat	Chronic mild stress model	Chronic mild stress model	Animal model	NMR	Down
749	L-Phenylalanine	HMDB0000159	C00079	6140	Study M130	Type2	CSDS + DG group vs. CSDS group	Prefrontal cortex	Brain	Central	C57BL/6 mouse	Mouse	Social defeat model	Social defeat model	Animal model	MS-based	Up
750	L-Tyrosine	HMDB0000158	C00082	6057	Study M130	Type2	CSDS + DG group vs. CSDS group	Prefrontal cortex	Brain	Central	C57BL/6 mouse	Mouse	Social defeat model	Social defeat model	Animal model	MS-based	Up
751	Arachidonic acid	HMDB0001043	C00219	444899	Study M130	Type2	CSDS + DG group vs. CSDS group	Prefrontal cortex	Brain	Central	C57BL/6 mouse	Mouse	Social defeat model	Social defeat model	Animal model	MS-based	Up
752	L-Isoleucine	HMDB0000172	C00407	6306	Study M130	Type2	CSDS + DG group vs. CSDS group	Prefrontal cortex	Brain	Central	C57BL/6 mouse	Mouse	Social defeat model	Social defeat model	Animal model	MS-based	Up
753	L-Valine	HMDB0000883	C00183	6287	Study M130	Type2	CSDS + DG group vs. CSDS group	Prefrontal cortex	Brain	Central	C57BL/6 mouse	Mouse	Social defeat model	Social defeat model	Animal model	MS-based	Up
754	L-Proline	HMDB0000162	C00148	145742	Study M130	Type2	CSDS + DG group vs. CSDS group	Prefrontal cortex	Brain	Central	C57BL/6 mouse	Mouse	Social defeat model	Social defeat model	Animal model	MS-based	Up
755	Hypoxanthine	HMDB0000157	C00262	790	Study M130	Type2	CSDS + DG group vs. CSDS group	Prefrontal cortex	Brain	Central	C57BL/6 mouse	Mouse	Social defeat model	Social defeat model	Animal model	MS-based	Up
756	Uracil	HMDB0000300	C00106	1174	Study M130	Type2	CSDS + DG group vs. CSDS group	Prefrontal cortex	Brain	Central	C57BL/6 mouse	Mouse	Social defeat model	Social defeat model	Animal model	MS-based	Up
757	Inosine	HMDB0000195	C00294	6021	Study M130	Type2	CSDS + DG group vs. CSDS group	Prefrontal cortex	Brain	Central	C57BL/6 mouse	Mouse	Social defeat model	Social defeat model	Animal model	MS-based	Up
758	Beta-Alanine	HMDB0000056	C00099	239	Study M130	Type2	CSDS + DG group vs. CSDS group	Prefrontal cortex	Brain	Central	C57BL/6 mouse	Mouse	Social defeat model	Social defeat model	Animal model	MS-based	Up
759	L-Asparagine	HMDB0000168	C00152	6267	Study M130	Type2	CSDS + DG group vs. CSDS group	Prefrontal cortex	Brain	Central	C57BL/6 mouse	Mouse	Social defeat model	Social defeat model	Animal model	MS-based	Up
760	L-Alanine	HMDB0000161	C00041	5950	Study M130	Type2	CSDS + venlafaxine group vs. CSDS group	Prefrontal cortex	Brain	Central	C57BL/6 mouse	Mouse	Social defeat model	Social defeat model	Animal model	MS-based	Up
761	L-Tyrosine	HMDB0000158	C00082	6057	Study M130	Type2	CSDS + venlafaxine group vs. CSDS group	Prefrontal cortex	Brain	Central	C57BL/6 mouse	Mouse	Social defeat model	Social defeat model	Animal model	MS-based	Up
762	Arachidonic acid	HMDB0001043	C00219	444899	Study M130	Type2	CSDS + venlafaxine group vs. CSDS group	Prefrontal cortex	Brain	Central	C57BL/6 mouse	Mouse	Social defeat model	Social defeat model	Animal model	MS-based	Up
763	L-Phenylalanine	HMDB0000159	C00079	6140	Study M130	Type2	CSDS + venlafaxine group vs. CSDS group	Prefrontal cortex	Brain	Central	C57BL/6 mouse	Mouse	Social defeat model	Social defeat model	Animal model	MS-based	Up
764	Methylphosphate	HMDB0061711	N/A	12691389	Study M130	Type2	CSDS + venlafaxine group vs. CSDS group	Prefrontal cortex	Brain	Central	C57BL/6 mouse	Mouse	Social defeat model	Social defeat model	Animal model	MS-based	Up
765	L-Aspartic acid	HMDB0000191	C00049	5960	Study M130	Type2	CSDS + venlafaxine group vs. CSDS group	Prefrontal cortex	Brain	Central	C57BL/6 mouse	Mouse	Social defeat model	Social defeat model	Animal model	MS-based	Up
766	L-Valine	HMDB0000883	C00183	6287	Study M130	Type2	CSDS + venlafaxine group vs. CSDS group	Prefrontal cortex	Brain	Central	C57BL/6 mouse	Mouse	Social defeat model	Social defeat model	Animal model	MS-based	Up
767	L-Isoleucine	HMDB0000172	C00407	6306	Study M130	Type2	CSDS + venlafaxine group vs. CSDS group	Prefrontal cortex	Brain	Central	C57BL/6 mouse	Mouse	Social defeat model	Social defeat model	Animal model	MS-based	Up
768	L-Proline	HMDB0000162	C00148	145742	Study M130	Type2	CSDS + venlafaxine group vs. CSDS group	Prefrontal cortex	Brain	Central	C57BL/6 mouse	Mouse	Social defeat model	Social defeat model	Animal model	MS-based	Up
769	D-Ribose	HMDB0000283	C00121	5779	Study M130	Type2	CSDS + venlafaxine group vs. CSDS group	Prefrontal cortex	Brain	Central	C57BL/6 mouse	Mouse	Social defeat model	Social defeat model	Animal model	MS-based	Up
770	Hypoxanthine	HMDB0000157	C00262	790	Study M130	Type2	CSDS + venlafaxine group vs. CSDS group	Prefrontal cortex	Brain	Central	C57BL/6 mouse	Mouse	Social defeat model	Social defeat model	Animal model	MS-based	Up
771	Inosine	HMDB0000195	C00294	6021	Study M130	Type2	CSDS + venlafaxine group vs. CSDS group	Prefrontal cortex	Brain	Central	C57BL/6 mouse	Mouse	Social defeat model	Social defeat model	Animal model	MS-based	Up
772	Uracil	HMDB0000300	C00106	1174	Study M130	Type2	CSDS + venlafaxine group vs. CSDS group	Prefrontal cortex	Brain	Central	C57BL/6 mouse	Mouse	Social defeat model	Social defeat model	Animal model	MS-based	Up
773	dCTP	HMDB0000998	C00458	65091	Study M130	Type2	CSDS + venlafaxine group vs. CSDS group	Prefrontal cortex	Brain	Central	C57BL/6 mouse	Mouse	Social defeat model	Social defeat model	Animal model	MS-based	Up
774	L-Glutamine	HMDB0000641	C00064	5961	Study M130	Type2	CSDS + venlafaxine group vs. CSDS group	Prefrontal cortex	Brain	Central	C57BL/6 mouse	Mouse	Social defeat model	Social defeat model	Animal model	MS-based	Up
775	Beta-Alanine	HMDB0000056	C00099	239	Study M130	Type2	CSDS + venlafaxine group vs. CSDS group	Prefrontal cortex	Brain	Central	C57BL/6 mouse	Mouse	Social defeat model	Social defeat model	Animal model	MS-based	Up
776	Gamma-Aminobutyric acid	HMDB0000112	C00334	119	Study M130	Type2	CSDS + venlafaxine group vs. CSDS group	Prefrontal cortex	Brain	Central	C57BL/6 mouse	Mouse	Social defeat model	Social defeat model	Animal model	MS-based	Up
777	Fructose 6-phosphate	HMDB0000124	C00085	69507	Study M130	Type2	CSDS + venlafaxine group vs. CSDS group	Prefrontal cortex	Brain	Central	C57BL/6 mouse	Mouse	Social defeat model	Social defeat model	Animal model	MS-based	Up
778	Inosinic acid	HMDB0000175	C00130	8582	Study M130	Type2	CSDS + DG group vs. CSDS group	Prefrontal cortex	Brain	Central	C57BL/6 mouse	Mouse	Social defeat model	Social defeat model	Animal model	MS-based	Down
779	Oxamate	N/A	C01444	4622	Study M130	Type2	CSDS + DG group vs. CSDS group	Prefrontal cortex	Brain	Central	C57BL/6 mouse	Mouse	Social defeat model	Social defeat model	Animal model	MS-based	Down
780	Adenosine monophosphate	HMDB0000045	C00020	6083	Study M130	Type2	CSDS + DG group vs. CSDS group	Prefrontal cortex	Brain	Central	C57BL/6 mouse	Mouse	Social defeat model	Social defeat model	Animal model	MS-based	Down
781	Glucose 1-phosphate	HMDB0001586	C00103	439165	Study M130	Type2	CSDS + DG group vs. CSDS group	Prefrontal cortex	Brain	Central	C57BL/6 mouse	Mouse	Social defeat model	Social defeat model	Animal model	MS-based	Down
782	Cysteamine	HMDB0002991	C01678	6058	Study M130	Type2	CSDS + DG group vs. CSDS group	Prefrontal cortex	Brain	Central	C57BL/6 mouse	Mouse	Social defeat model	Social defeat model	Animal model	MS-based	Down
783	Fumaric acid	HMDB0000134	C00122	444972	Study M130	Type2	CSDS + DG group vs. CSDS group	Prefrontal cortex	Brain	Central	C57BL/6 mouse	Mouse	Social defeat model	Social defeat model	Animal model	MS-based	Down
784	L-Glutamic acid	HMDB0000148	C00025	33032	Study M130	Type2	CSDS + DG group vs. CSDS group	Prefrontal cortex	Brain	Central	C57BL/6 mouse	Mouse	Social defeat model	Social defeat model	Animal model	MS-based	Down
785	Pyroglutamic acid	HMDB0000267	C01879	7405	Study M130	Type2	CSDS + DG group vs. CSDS group	Prefrontal cortex	Brain	Central	C57BL/6 mouse	Mouse	Social defeat model	Social defeat model	Animal model	MS-based	Down
786	Inosinic acid	HMDB0000175	C00130	8582	Study M130	Type2	CSDS + venlafaxine group vs. CSDS group	Prefrontal cortex	Brain	Central	C57BL/6 mouse	Mouse	Social defeat model	Social defeat model	Animal model	MS-based	Down
787	L-2,4-diaminobutyric acid	HMDB0006284	C03283	134490	Study M130	Type2	CSDS + venlafaxine group vs. CSDS group	Prefrontal cortex	Brain	Central	C57BL/6 mouse	Mouse	Social defeat model	Social defeat model	Animal model	MS-based	Down
788	Adenosine monophosphate	HMDB0000045	C00020	6083	Study M130	Type2	CSDS + venlafaxine group vs. CSDS group	Prefrontal cortex	Brain	Central	C57BL/6 mouse	Mouse	Social defeat model	Social defeat model	Animal model	MS-based	Down
789	O-Phosphoethanolamine	HMDB0000224	C00346	1015	Study M130	Type2	CSDS + venlafaxine group vs. CSDS group	Prefrontal cortex	Brain	Central	C57BL/6 mouse	Mouse	Social defeat model	Social defeat model	Animal model	MS-based	Down
790	Oxamate	N/A	C01444	4622	Study M130	Type2	CSDS + venlafaxine group vs. CSDS group	Prefrontal cortex	Brain	Central	C57BL/6 mouse	Mouse	Social defeat model	Social defeat model	Animal model	MS-based	Down
791	Cytosine	HMDB0000630	C00380	597	Study M130	Type2	CSDS + venlafaxine group vs. CSDS group	Prefrontal cortex	Brain	Central	C57BL/6 mouse	Mouse	Social defeat model	Social defeat model	Animal model	MS-based	Down
792	Dihydrouracil	HMDB0000076	C00429	649	Study M130	Type2	CSDS + venlafaxine group vs. CSDS group	Prefrontal cortex	Brain	Central	C57BL/6 mouse	Mouse	Social defeat model	Social defeat model	Animal model	MS-based	Down
793	Phosphate	HMDB0001429	C00009	1061	Study M130	Type2	CSDS + venlafaxine group vs. CSDS group	Prefrontal cortex	Brain	Central	C57BL/6 mouse	Mouse	Social defeat model	Social defeat model	Animal model	MS-based	Down
794	Lipoamide	HMDB0000962	C00248	863	Study M130	Type2	CSDS + venlafaxine group vs. CSDS group	Prefrontal cortex	Brain	Central	C57BL/6 mouse	Mouse	Social defeat model	Social defeat model	Animal model	MS-based	Down
795	L-Glutamic acid	HMDB0000148	C00025	33032	Study M130	Type2	CSDS + venlafaxine group vs. CSDS group	Prefrontal cortex	Brain	Central	C57BL/6 mouse	Mouse	Social defeat model	Social defeat model	Animal model	MS-based	Down
796	Pyroglutamic acid	HMDB0000267	C01879	7405	Study M130	Type2	CSDS + venlafaxine group vs. CSDS group	Prefrontal cortex	Brain	Central	C57BL/6 mouse	Mouse	Social defeat model	Social defeat model	Animal model	MS-based	Down
797	N-Acetyl-L-aspartic acid	HMDB0000812	C01042	65065	Study M130	Type2	CSDS + venlafaxine group vs. CSDS group	Prefrontal cortex	Brain	Central	C57BL/6 mouse	Mouse	Social defeat model	Social defeat model	Animal model	MS-based	Down
798	Leucine or Isoleucine	N/A	N/A	N/A	Study M133	Type2	CUMS + XY-A group vs. CUMS group	Plasma	Blood	Peripheral	Sprague-Dawley rat	Rat	Chronic mild stress model	Chronic mild stress model	Animal model	NMR	Up
799	3-Hydroxybutyric acid	HMDB0000357	C01089	441	Study M133	Type2	CUMS + XY-A group vs. CUMS group	Plasma	Blood	Peripheral	Sprague-Dawley rat	Rat	Chronic mild stress model	Chronic mild stress model	Animal model	NMR	Up
800	Pyruvic acid	HMDB0000243	C00022	1060	Study M133	Type2	CUMS + XY-A group vs. CUMS group	Plasma	Blood	Peripheral	Sprague-Dawley rat	Rat	Chronic mild stress model	Chronic mild stress model	Animal model	NMR	Up
801	Creatine	HMDB0000064	C00300	586	Study M133	Type2	CUMS + XY-A group vs. CUMS group	Plasma	Blood	Peripheral	Sprague-Dawley rat	Rat	Chronic mild stress model	Chronic mild stress model	Animal model	NMR	Up
802	Trimethylamine N-oxide	HMDB0000925	C01104	1145	Study M133	Type2	CUMS + XY-A group vs. CUMS group	Plasma	Blood	Peripheral	Sprague-Dawley rat	Rat	Chronic mild stress model	Chronic mild stress model	Animal model	NMR	Up
803	L-Valine	HMDB0000883	C00183	6287	Study M133	Type2	CUMS + XY-A group vs. CUMS group	Plasma	Blood	Peripheral	Sprague-Dawley rat	Rat	Chronic mild stress model	Chronic mild stress model	Animal model	NMR	Down
804	L-Lactic acid	HMDB0000190	C00186	107689	Study M133	Type2	CUMS + XY-A group vs. CUMS group	Plasma	Blood	Peripheral	Sprague-Dawley rat	Rat	Chronic mild stress model	Chronic mild stress model	Animal model	NMR	Down
805	L-Alanine	HMDB0000161	C00041	5950	Study M133	Type2	CUMS + XY-A group vs. CUMS group	Plasma	Blood	Peripheral	Sprague-Dawley rat	Rat	Chronic mild stress model	Chronic mild stress model	Animal model	NMR	Down
806	Choline	HMDB0000097	C00114	305	Study M133	Type2	CUMS + XY-A group vs. CUMS group	Plasma	Blood	Peripheral	Sprague-Dawley rat	Rat	Chronic mild stress model	Chronic mild stress model	Animal model	NMR	Down
807	D-Glucose	HMDB0000122	C00031	5793	Study M133	Type2	CUMS + XY-A group vs. CUMS group	Plasma	Blood	Peripheral	Sprague-Dawley rat	Rat	Chronic mild stress model	Chronic mild stress model	Animal model	NMR	Down
808	Citric acid	HMDB0000094	C00158	311	Study M134	Type2	CRS + BH group vs. CRS group	Urine	Urine	Peripheral	Sprague-Dawley rat	Rat	Chronic restraint stress model	Chronic restraint stress model	Animal model	MS-based	Up
809	L-Tryptophan	HMDB0000929	C00078	6305	Study M134	Type2	CRS + BH group vs. CRS group	Urine	Urine	Peripheral	Sprague-Dawley rat	Rat	Chronic restraint stress model	Chronic restraint stress model	Animal model	MS-based	Up
810	Uric acid	HMDB0000289	C00366	1175	Study M134	Type2	CRS + BH group vs. CRS group	Urine	Urine	Peripheral	Sprague-Dawley rat	Rat	Chronic restraint stress model	Chronic restraint stress model	Animal model	MS-based	Up
811	Choline	HMDB0000097	C00114	305	Study M134	Type2	CRS + BH group vs. CRS group	Urine	Urine	Peripheral	Sprague-Dawley rat	Rat	Chronic restraint stress model	Chronic restraint stress model	Animal model	MS-based	Up
812	Oxoglutaric acid	HMDB0000208	C00026	51	Study M134	Type2	CRS + BH group vs. CRS group	Urine	Urine	Peripheral	Sprague-Dawley rat	Rat	Chronic restraint stress model	Chronic restraint stress model	Animal model	MS-based	Up
813	L-Leucine	HMDB0000687	C00123	6106	Study M134	Type2	CRS + BH group vs. CRS group	Urine	Urine	Peripheral	Sprague-Dawley rat	Rat	Chronic restraint stress model	Chronic restraint stress model	Animal model	MS-based	Up
814	Phosphocreatine	HMDB0001511	C02305	587	Study M134	Type2	CRS + BH group vs. CRS group	Urine	Urine	Peripheral	Sprague-Dawley rat	Rat	Chronic restraint stress model	Chronic restraint stress model	Animal model	MS-based	Up
815	Acetic acid	HMDB0000042	C00033	176	Study M134	Type2	CRS + BH group vs. CRS group	Urine	Urine	Peripheral	Sprague-Dawley rat	Rat	Chronic restraint stress model	Chronic restraint stress model	Animal model	MS-based	Up
816	Creatinine	HMDB0000562	C00791	588	Study M134	Type2	CRS + BH group vs. CRS group	Urine	Urine	Peripheral	Sprague-Dawley rat	Rat	Chronic restraint stress model	Chronic restraint stress model	Animal model	MS-based	Up
817	Hippuric acid	HMDB0000714	C01586	464	Study M134	Type2	CRS + BH group vs. CRS group	Urine	Urine	Peripheral	Sprague-Dawley rat	Rat	Chronic restraint stress model	Chronic restraint stress model	Animal model	MS-based	Down
818	L-Lactic acid	HMDB0000190	C00186	107689	Study M134	Type2	CRS + BH group vs. CRS group	Urine	Urine	Peripheral	Sprague-Dawley rat	Rat	Chronic restraint stress model	Chronic restraint stress model	Animal model	MS-based	Down
819	L-Phenylalanine	HMDB0000159	C00079	6140	Study M134	Type2	CRS + BH group vs. CRS group	Urine	Urine	Peripheral	Sprague-Dawley rat	Rat	Chronic restraint stress model	Chronic restraint stress model	Animal model	MS-based	Down
820	L-Phenylalanine	HMDB0000159	C00079	6140	Study M136	Type2	CUMS + moderate dose of ZZHPD group vs. CUMS group	Plasma	Blood	Peripheral	Sprague-Dawley rat	Rat	Chronic mild stress model	Chronic mild stress model	Animal model	MS-based	Up
821	Indoleacetic acid	HMDB0000197	C00954	802	Study M136	Type2	CUMS + moderate dose of ZZHPD group vs. CUMS group	Plasma	Blood	Peripheral	Sprague-Dawley rat	Rat	Chronic mild stress model	Chronic mild stress model	Animal model	MS-based	Up
822	Hippuric acid	HMDB0000714	C01586	464	Study M136	Type2	CUMS + moderate dose of ZZHPD group vs. CUMS group	Plasma	Blood	Peripheral	Sprague-Dawley rat	Rat	Chronic mild stress model	Chronic mild stress model	Animal model	MS-based	Up
823	L-Tryptophan	HMDB0000929	C00078	6305	Study M136	Type2	CUMS + high dose of ZZHPD group vs. CUMS group	Plasma	Blood	Peripheral	Sprague-Dawley rat	Rat	Chronic mild stress model	Chronic mild stress model	Animal model	MS-based	Up
824	L-Tyrosine	HMDB0000158	C00082	6057	Study M136	Type2	CUMS + high dose of ZZHPD group vs. CUMS group	Plasma	Blood	Peripheral	Sprague-Dawley rat	Rat	Chronic mild stress model	Chronic mild stress model	Animal model	MS-based	Up
825	Indoleacetic acid	HMDB0000197	C00954	802	Study M136	Type2	CUMS + high dose of ZZHPD group vs. CUMS group	Plasma	Blood	Peripheral	Sprague-Dawley rat	Rat	Chronic mild stress model	Chronic mild stress model	Animal model	MS-based	Up
826	Hippuric acid	HMDB0000714	C01586	464	Study M136	Type2	CUMS + high dose of ZZHPD group vs. CUMS group	Plasma	Blood	Peripheral	Sprague-Dawley rat	Rat	Chronic mild stress model	Chronic mild stress model	Animal model	MS-based	Up
827	Succinic acid	HMDB0000254	C00042	1110	Study M136	Type2	CUMS + high dose of ZZHPD group vs. CUMS group	Plasma	Blood	Peripheral	Sprague-Dawley rat	Rat	Chronic mild stress model	Chronic mild stress model	Animal model	MS-based	Up
828	L-Tryptophan	HMDB0000929	C00078	6305	Study M136	Type2	CUMS + fluoxetine group vs. CUMS group	Plasma	Blood	Peripheral	Sprague-Dawley rat	Rat	Chronic mild stress model	Chronic mild stress model	Animal model	MS-based	Up
829	Indoleacetic acid	HMDB0000197	C00954	802	Study M136	Type2	CUMS + fluoxetine group vs. CUMS group	Plasma	Blood	Peripheral	Sprague-Dawley rat	Rat	Chronic mild stress model	Chronic mild stress model	Animal model	MS-based	Up
830	Phenylacetylglycine	HMDB0000821	C05598	68144	Study M136	Type2	CUMS + moderate dose of ZZHPD group vs. CUMS group	Plasma	Blood	Peripheral	Sprague-Dawley rat	Rat	Chronic mild stress model	Chronic mild stress model	Animal model	MS-based	Down
831	Gamma-Aminobutyric acid	HMDB0000112	C00334	119	Study M136	Type2	CUMS + moderate dose of ZZHPD group vs. CUMS group	Plasma	Blood	Peripheral	Sprague-Dawley rat	Rat	Chronic mild stress model	Chronic mild stress model	Animal model	MS-based	Down
832	Phenylacetylglycine	HMDB0000821	C05598	68144	Study M136	Type2	CUMS + high dose of ZZHPD group vs. CUMS group	Plasma	Blood	Peripheral	Sprague-Dawley rat	Rat	Chronic mild stress model	Chronic mild stress model	Animal model	MS-based	Down
833	Phenylacetylglycine	HMDB0000821	C05598	68144	Study M136	Type2	CUMS + fluoxetine group vs. CUMS group	Plasma	Blood	Peripheral	Sprague-Dawley rat	Rat	Chronic mild stress model	Chronic mild stress model	Animal model	MS-based	Down
834	L-Tryptophan	HMDB0000929	C00078	6305	Study M137	Type2	CUMS + hypericin group vs. CUMS group	Urine	Urine	Peripheral	Sprague-Dawley rat	Rat	Chronic mild stress model	Chronic mild stress model	Animal model	MS-based	Up
835	L-Tyrosine	HMDB0000158	C00082	6057	Study M137	Type2	CUMS + hypericin group vs. CUMS group	Urine	Urine	Peripheral	Sprague-Dawley rat	Rat	Chronic mild stress model	Chronic mild stress model	Animal model	MS-based	Up
836	L-Valine	HMDB0000883	C00183	6287	Study M137	Type2	CUMS + hypericin group vs. CUMS group	Urine	Urine	Peripheral	Sprague-Dawley rat	Rat	Chronic mild stress model	Chronic mild stress model	Animal model	MS-based	Up
837	5-Hydroxyindoleacetic acid	HMDB0000763	C05635	1826	Study M137	Type2	CUMS + venlafaxine group vs. CUMS group	Urine	Urine	Peripheral	Sprague-Dawley rat	Rat	Chronic mild stress model	Chronic mild stress model	Animal model	MS-based	Up
838	L-Tryptophan	HMDB0000929	C00078	6305	Study M137	Type2	CUMS + venlafaxine group vs. CUMS group	Urine	Urine	Peripheral	Sprague-Dawley rat	Rat	Chronic mild stress model	Chronic mild stress model	Animal model	MS-based	Up
839	L-Tyrosine	HMDB0000158	C00082	6057	Study M137	Type2	CUMS + venlafaxine group vs. CUMS group	Urine	Urine	Peripheral	Sprague-Dawley rat	Rat	Chronic mild stress model	Chronic mild stress model	Animal model	MS-based	Up
840	L-Glutamic acid	HMDB0000148	C00025	33032	Study M137	Type2	CUMS + hypericin group vs. CUMS group	Urine	Urine	Peripheral	Sprague-Dawley rat	Rat	Chronic mild stress model	Chronic mild stress model	Animal model	MS-based	Down
841	L-Glutamine	HMDB0000641	C00064	5961	Study M137	Type2	CUMS + hypericin group vs. CUMS group	Urine	Urine	Peripheral	Sprague-Dawley rat	Rat	Chronic mild stress model	Chronic mild stress model	Animal model	MS-based	Down
842	Hippuric acid	HMDB0000714	C01586	464	Study M137	Type2	CUMS + hypericin group vs. CUMS group	Urine	Urine	Peripheral	Sprague-Dawley rat	Rat	Chronic mild stress model	Chronic mild stress model	Animal model	MS-based	Down
843	Tyramine	HMDB0000306	C00483	5610	Study M137	Type2	CUMS + hypericin group vs. CUMS group	Urine	Urine	Peripheral	Sprague-Dawley rat	Rat	Chronic mild stress model	Chronic mild stress model	Animal model	MS-based	Down
844	L-Glutamic acid	HMDB0000148	C00025	33032	Study M137	Type2	CUMS + venlafaxine group vs. CUMS group	Urine	Urine	Peripheral	Sprague-Dawley rat	Rat	Chronic mild stress model	Chronic mild stress model	Animal model	MS-based	Down
845	L-Glutamine	HMDB0000641	C00064	5961	Study M137	Type2	CUMS + venlafaxine group vs. CUMS group	Urine	Urine	Peripheral	Sprague-Dawley rat	Rat	Chronic mild stress model	Chronic mild stress model	Animal model	MS-based	Down
846	Hippuric acid	HMDB0000714	C01586	464	Study M137	Type2	CUMS + venlafaxine group vs. CUMS group	Urine	Urine	Peripheral	Sprague-Dawley rat	Rat	Chronic mild stress model	Chronic mild stress model	Animal model	MS-based	Down
847	Tyramine	HMDB0000306	C00483	5610	Study M137	Type2	CUMS + venlafaxine group vs. CUMS group	Urine	Urine	Peripheral	Sprague-Dawley rat	Rat	Chronic mild stress model	Chronic mild stress model	Animal model	MS-based	Down
848	Corticosterone	HMDB0001547	C02140	5753	Study M137	Type2	CUMS + hypericin group vs. CUMS group	Plasma	Blood	Peripheral	Sprague-Dawley rat	Rat	Chronic mild stress model	Chronic mild stress model	Animal model	MS-based	Down
849	Corticosterone	HMDB0001547	C02140	5753	Study M137	Type2	CUMS + venlafaxine group vs. CUMS group	Plasma	Blood	Peripheral	Sprague-Dawley rat	Rat	Chronic mild stress model	Chronic mild stress model	Animal model	MS-based	Down
850	Trimethylamine N-oxide	HMDB0000925	C01104	1145	Study M140	Type2	CUMS + venlafaxine group vs. CUMS group	Serum	Blood	Peripheral	Sprague-Dawley rat	Rat	Chronic mild stress model	Chronic mild stress model	Animal model	NMR	Up
851	L-Leucine	HMDB0000687	C00123	6106	Study M140	Type2	CUMS + venlafaxine group vs. CUMS group	Serum	Blood	Peripheral	Sprague-Dawley rat	Rat	Chronic mild stress model	Chronic mild stress model	Animal model	NMR	Up
852	L-Leucine	HMDB0000687	C00123	6106	Study M140	Type2	CUMS + paroxetine group vs. CUMS group	Serum	Blood	Peripheral	Sprague-Dawley rat	Rat	Chronic mild stress model	Chronic mild stress model	Animal model	NMR	Up
853	Trimethylamine N-oxide	HMDB0000925	C01104	1145	Study M140	Type2	CUMS + SJ group vs. CUMS group	Serum	Blood	Peripheral	Sprague-Dawley rat	Rat	Chronic mild stress model	Chronic mild stress model	Animal model	NMR	Up
854	L-Lactic acid	HMDB0000190	C00186	107689	Study M140	Type2	CUMS + venlafaxine group vs. CUMS group	Serum	Blood	Peripheral	Sprague-Dawley rat	Rat	Chronic mild stress model	Chronic mild stress model	Animal model	NMR	Down
855	Choline	HMDB0000097	C00114	305	Study M140	Type2	CUMS + venlafaxine group vs. CUMS group	Serum	Blood	Peripheral	Sprague-Dawley rat	Rat	Chronic mild stress model	Chronic mild stress model	Animal model	NMR	Down
856	N-acetyl glycoprotein	N/A	N/A	N/A	Study M140	Type2	CUMS + venlafaxine group vs. CUMS group	Serum	Blood	Peripheral	Sprague-Dawley rat	Rat	Chronic mild stress model	Chronic mild stress model	Animal model	NMR	Down
857	Lipid	N/A	N/A	N/A	Study M140	Type2	CUMS + venlafaxine group vs. CUMS group	Serum	Blood	Peripheral	Sprague-Dawley rat	Rat	Chronic mild stress model	Chronic mild stress model	Animal model	NMR	Down
858	L-Lactic acid	HMDB0000190	C00186	107689	Study M140	Type2	CUMS + paroxetine group vs. CUMS group	Serum	Blood	Peripheral	Sprague-Dawley rat	Rat	Chronic mild stress model	Chronic mild stress model	Animal model	NMR	Down
859	Choline	HMDB0000097	C00114	305	Study M140	Type2	CUMS + paroxetine group vs. CUMS group	Serum	Blood	Peripheral	Sprague-Dawley rat	Rat	Chronic mild stress model	Chronic mild stress model	Animal model	NMR	Down
860	N-acetyl glycoprotein	N/A	N/A	N/A	Study M140	Type2	CUMS + paroxetine group vs. CUMS group	Serum	Blood	Peripheral	Sprague-Dawley rat	Rat	Chronic mild stress model	Chronic mild stress model	Animal model	NMR	Down
861	L-Lactic acid	HMDB0000190	C00186	107689	Study M140	Type2	CUMS + SJ group vs. CUMS group	Serum	Blood	Peripheral	Sprague-Dawley rat	Rat	Chronic mild stress model	Chronic mild stress model	Animal model	NMR	Down
862	Choline	HMDB0000097	C00114	305	Study M140	Type2	CUMS + SJ group vs. CUMS group	Serum	Blood	Peripheral	Sprague-Dawley rat	Rat	Chronic mild stress model	Chronic mild stress model	Animal model	NMR	Down
863	N-acetyl glycoprotein	N/A	N/A	N/A	Study M140	Type2	CUMS + SJ group vs. CUMS group	Serum	Blood	Peripheral	Sprague-Dawley rat	Rat	Chronic mild stress model	Chronic mild stress model	Animal model	NMR	Down
864	O-acetyl glycoprotein	N/A	N/A	N/A	Study M140	Type2	CUMS + SJ group vs. CUMS group	Serum	Blood	Peripheral	Sprague-Dawley rat	Rat	Chronic mild stress model	Chronic mild stress model	Animal model	NMR	Down
865	Serotonin	HMDB0000259	C00780	5202	Study M141	Type2	LPS + fluoxetine group vs. LPS group	Prefrontal cortex	Brain	Central	ICR mouse	Mouse	Lipopolysaccharide induced depression model	Lipopolysaccharide induced depression model	Animal model	MS-based	Up
866	Norepinephrine	HMDB0000216	C00547	439260	Study M141	Type2	LPS + fluoxetine group vs. LPS group	Prefrontal cortex	Brain	Central	ICR mouse	Mouse	Lipopolysaccharide induced depression model	Lipopolysaccharide induced depression model	Animal model	MS-based	Up
867	Serotonin	HMDB0000259	C00780	5202	Study M141	Type2	LPS + low dose of JTW group vs. LPS group	Prefrontal cortex	Brain	Central	ICR mouse	Mouse	Lipopolysaccharide induced depression model	Lipopolysaccharide induced depression model	Animal model	MS-based	Up
868	Norepinephrine	HMDB0000216	C00547	439260	Study M141	Type2	LPS + low dose of JTW group vs. LPS group	Prefrontal cortex	Brain	Central	ICR mouse	Mouse	Lipopolysaccharide induced depression model	Lipopolysaccharide induced depression model	Animal model	MS-based	Up
869	Serotonin	HMDB0000259	C00780	5202	Study M141	Type2	LPS +high dose of JTW group vs. LPS group	Prefrontal cortex	Brain	Central	ICR mouse	Mouse	Lipopolysaccharide induced depression model	Lipopolysaccharide induced depression model	Animal model	MS-based	Up
870	Norepinephrine	HMDB0000216	C00547	439260	Study M141	Type2	LPS +high dose of JTW group vs. LPS group	Prefrontal cortex	Brain	Central	ICR mouse	Mouse	Lipopolysaccharide induced depression model	Lipopolysaccharide induced depression model	Animal model	MS-based	Up
871	Serotonin	HMDB0000259	C00780	5202	Study M144	Type2	CUMS + fluoxetine group vs. CUMS group	Plasma	Blood	Peripheral	Wistar rat	Rat	Chronic mild stress model	Chronic mild stress model	Animal model	MS-based	Up
872	Serotonin	HMDB0000259	C00780	5202	Study M144	Type2	CUMS + low dose of GSTT group vs. CUMS group	Plasma	Blood	Peripheral	Wistar rat	Rat	Chronic mild stress model	Chronic mild stress model	Animal model	MS-based	Up
873	Serotonin	HMDB0000259	C00780	5202	Study M144	Type2	CUMS + middle dose of GSTT group vs. CUMS group	Plasma	Blood	Peripheral	Wistar rat	Rat	Chronic mild stress model	Chronic mild stress model	Animal model	MS-based	Up
874	Serotonin	HMDB0000259	C00780	5202	Study M144	Type2	CUMS + high dose of GSTT group vs. CUMS group	Plasma	Blood	Peripheral	Wistar rat	Rat	Chronic mild stress model	Chronic mild stress model	Animal model	MS-based	Up
875	Gamma-Aminobutyric acid	HMDB0000112	C00334	119	Study M144	Type2	CUMS + high dose of GSTT group vs. CUMS group	Plasma	Blood	Peripheral	Wistar rat	Rat	Chronic mild stress model	Chronic mild stress model	Animal model	MS-based	Up
876	L-Glutamic acid	HMDB0000148	C00025	33032	Study M144	Type2	CUMS + high dose of GSTT group vs. CUMS group	Plasma	Blood	Peripheral	Wistar rat	Rat	Chronic mild stress model	Chronic mild stress model	Animal model	MS-based	Up
877	L-Alanine	HMDB0000161	C00041	5950	Study M146	Type2	CUMS + venlafaxine group vs. CUMS group	Serum	Blood	Peripheral	Sprague-Dawley rat	Rat	Chronic mild stress model	Chronic mild stress model	Animal model	NMR	Up
878	Betaine	HMDB0000043	C00719	247	Study M146	Type2	CUMS + venlafaxine group vs. CUMS group	Serum	Blood	Peripheral	Sprague-Dawley rat	Rat	Chronic mild stress model	Chronic mild stress model	Animal model	NMR	Up
879	Trimethylamine N-oxide	HMDB0000925	C01104	1145	Study M146	Type2	CUMS + venlafaxine group vs. CUMS group	Serum	Blood	Peripheral	Sprague-Dawley rat	Rat	Chronic mild stress model	Chronic mild stress model	Animal model	NMR	Up
880	Alpha-D-Glucose	HMDB0003345	C00267	79025	Study M146	Type2	CUMS + venlafaxine group vs. CUMS group	Serum	Blood	Peripheral	Sprague-Dawley rat	Rat	Chronic mild stress model	Chronic mild stress model	Animal model	NMR	Up
881	Betaine	HMDB0000043	C00719	247	Study M146	Type2	CUMS + high dose of SSO group vs. CUMS group	Serum	Blood	Peripheral	Sprague-Dawley rat	Rat	Chronic mild stress model	Chronic mild stress model	Animal model	NMR	Up
882	Trimethylamine N-oxide	HMDB0000925	C01104	1145	Study M146	Type2	CUMS + high dose of SSO group vs. CUMS group	Serum	Blood	Peripheral	Sprague-Dawley rat	Rat	Chronic mild stress model	Chronic mild stress model	Animal model	NMR	Up
883	Betaine	HMDB0000043	C00719	247	Study M146	Type2	CUMS + middle dose of SSO group vs. CUMS group	Serum	Blood	Peripheral	Sprague-Dawley rat	Rat	Chronic mild stress model	Chronic mild stress model	Animal model	NMR	Up
884	Alpha-D-Glucose	HMDB0003345	C00267	79025	Study M146	Type2	CUMS + middle dose of SSO group vs. CUMS group	Serum	Blood	Peripheral	Sprague-Dawley rat	Rat	Chronic mild stress model	Chronic mild stress model	Animal model	NMR	Up
885	Alpha-D-Glucose	HMDB0003345	C00267	79025	Study M146	Type2	CUMS + low dose of SSO group vs. CUMS group	Serum	Blood	Peripheral	Sprague-Dawley rat	Rat	Chronic mild stress model	Chronic mild stress model	Animal model	NMR	Up
886	Acetic acid	HMDB0000042	C00033	176	Study M146	Type2	CUMS + venlafaxine group vs. CUMS group	Urine	Urine	Peripheral	Sprague-Dawley rat	Rat	Chronic mild stress model	Chronic mild stress model	Animal model	NMR	Up
887	Oxoglutaric acid	HMDB0000208	C00026	51	Study M146	Type2	CUMS + venlafaxine group vs. CUMS group	Urine	Urine	Peripheral	Sprague-Dawley rat	Rat	Chronic mild stress model	Chronic mild stress model	Animal model	NMR	Up
888	Citric acid	HMDB0000094	C00158	311	Study M146	Type2	CUMS + venlafaxine group vs. CUMS group	Urine	Urine	Peripheral	Sprague-Dawley rat	Rat	Chronic mild stress model	Chronic mild stress model	Animal model	NMR	Up
889	Trimethylamine	HMDB0000906	C00565	1146	Study M146	Type2	CUMS + venlafaxine group vs. CUMS group	Urine	Urine	Peripheral	Sprague-Dawley rat	Rat	Chronic mild stress model	Chronic mild stress model	Animal model	NMR	Up
890	Betaine	HMDB0000043	C00719	247	Study M146	Type2	CUMS + venlafaxine group vs. CUMS group	Urine	Urine	Peripheral	Sprague-Dawley rat	Rat	Chronic mild stress model	Chronic mild stress model	Animal model	NMR	Up
891	L-Phenylalanine	HMDB0000159	C00079	6140	Study M146	Type2	CUMS + venlafaxine group vs. CUMS group	Urine	Urine	Peripheral	Sprague-Dawley rat	Rat	Chronic mild stress model	Chronic mild stress model	Animal model	NMR	Up
892	Acetic acid	HMDB0000042	C00033	176	Study M146	Type2	CUMS + high dose of SSO group vs. CUMS group	Urine	Urine	Peripheral	Sprague-Dawley rat	Rat	Chronic mild stress model	Chronic mild stress model	Animal model	NMR	Up
893	Oxoglutaric acid	HMDB0000208	C00026	51	Study M146	Type2	CUMS + high dose of SSO group vs. CUMS group	Urine	Urine	Peripheral	Sprague-Dawley rat	Rat	Chronic mild stress model	Chronic mild stress model	Animal model	NMR	Up
894	Citric acid	HMDB0000094	C00158	311	Study M146	Type2	CUMS + high dose of SSO group vs. CUMS group	Urine	Urine	Peripheral	Sprague-Dawley rat	Rat	Chronic mild stress model	Chronic mild stress model	Animal model	NMR	Up
895	Trimethylamine	HMDB0000906	C00565	1146	Study M146	Type2	CUMS + high dose of SSO group vs. CUMS group	Urine	Urine	Peripheral	Sprague-Dawley rat	Rat	Chronic mild stress model	Chronic mild stress model	Animal model	NMR	Up
896	Betaine	HMDB0000043	C00719	247	Study M146	Type2	CUMS + high dose of SSO group vs. CUMS group	Urine	Urine	Peripheral	Sprague-Dawley rat	Rat	Chronic mild stress model	Chronic mild stress model	Animal model	NMR	Up
897	L-Phenylalanine	HMDB0000159	C00079	6140	Study M146	Type2	CUMS + high dose of SSO group vs. CUMS group	Urine	Urine	Peripheral	Sprague-Dawley rat	Rat	Chronic mild stress model	Chronic mild stress model	Animal model	NMR	Up
898	Citric acid	HMDB0000094	C00158	311	Study M146	Type2	CUMS + middle dose of SSO group vs. CUMS group	Urine	Urine	Peripheral	Sprague-Dawley rat	Rat	Chronic mild stress model	Chronic mild stress model	Animal model	NMR	Up
899	Trimethylamine	HMDB0000906	C00565	1146	Study M146	Type2	CUMS + middle dose of SSO group vs. CUMS group	Urine	Urine	Peripheral	Sprague-Dawley rat	Rat	Chronic mild stress model	Chronic mild stress model	Animal model	NMR	Up
900	Citric acid	HMDB0000094	C00158	311	Study M146	Type2	CUMS + low dose of SSO group vs. CUMS group	Urine	Urine	Peripheral	Sprague-Dawley rat	Rat	Chronic mild stress model	Chronic mild stress model	Animal model	NMR	Up
901	Trimethylamine	HMDB0000906	C00565	1146	Study M146	Type2	CUMS + low dose of SSO group vs. CUMS group	Urine	Urine	Peripheral	Sprague-Dawley rat	Rat	Chronic mild stress model	Chronic mild stress model	Animal model	NMR	Up
902	Lipid	N/A	N/A	N/A	Study M146	Type2	CUMS + venlafaxine group vs. CUMS group	Serum	Blood	Peripheral	Sprague-Dawley rat	Rat	Chronic mild stress model	Chronic mild stress model	Animal model	NMR	Down
903	3-Hydroxybutyric acid	HMDB0000357	C01089	441	Study M146	Type2	CUMS + venlafaxine group vs. CUMS group	Serum	Blood	Peripheral	Sprague-Dawley rat	Rat	Chronic mild stress model	Chronic mild stress model	Animal model	NMR	Down
904	L-Lactic acid	HMDB0000190	C00186	107689	Study M146	Type2	CUMS + venlafaxine group vs. CUMS group	Serum	Blood	Peripheral	Sprague-Dawley rat	Rat	Chronic mild stress model	Chronic mild stress model	Animal model	NMR	Down
905	Lipid	N/A	N/A	N/A	Study M146	Type2	CUMS + high dose of SSO group vs. CUMS group	Serum	Blood	Peripheral	Sprague-Dawley rat	Rat	Chronic mild stress model	Chronic mild stress model	Animal model	NMR	Down
906	3-Hydroxybutyric acid	HMDB0000357	C01089	441	Study M146	Type2	CUMS + high dose of SSO group vs. CUMS group	Serum	Blood	Peripheral	Sprague-Dawley rat	Rat	Chronic mild stress model	Chronic mild stress model	Animal model	NMR	Down
907	L-Lactic acid	HMDB0000190	C00186	107689	Study M146	Type2	CUMS + high dose of SSO group vs. CUMS group	Serum	Blood	Peripheral	Sprague-Dawley rat	Rat	Chronic mild stress model	Chronic mild stress model	Animal model	NMR	Down
908	N-acetyl glycoprotein	N/A	N/A	N/A	Study M146	Type2	CUMS + high dose of SSO group vs. CUMS group	Serum	Blood	Peripheral	Sprague-Dawley rat	Rat	Chronic mild stress model	Chronic mild stress model	Animal model	NMR	Down
909	L-Lactic acid	HMDB0000190	C00186	107689	Study M146	Type2	CUMS + middle dose of SSO group vs. CUMS group	Serum	Blood	Peripheral	Sprague-Dawley rat	Rat	Chronic mild stress model	Chronic mild stress model	Animal model	NMR	Down
910	L-Lactic acid	HMDB0000190	C00186	107689	Study M146	Type2	CUMS + low dose of SSO group vs. CUMS group	Serum	Blood	Peripheral	Sprague-Dawley rat	Rat	Chronic mild stress model	Chronic mild stress model	Animal model	NMR	Down
911	Succinic acid	HMDB0000254	C00042	1110	Study M146	Type2	CUMS + venlafaxine group vs. CUMS group	Urine	Urine	Peripheral	Sprague-Dawley rat	Rat	Chronic mild stress model	Chronic mild stress model	Animal model	NMR	Down
912	L-Aspartic acid	HMDB0000191	C00049	5960	Study M146	Type2	CUMS + venlafaxine group vs. CUMS group	Urine	Urine	Peripheral	Sprague-Dawley rat	Rat	Chronic mild stress model	Chronic mild stress model	Animal model	NMR	Down
913	Succinic acid	HMDB0000254	C00042	1110	Study M146	Type2	CUMS + high dose of SSO group vs. CUMS group	Urine	Urine	Peripheral	Sprague-Dawley rat	Rat	Chronic mild stress model	Chronic mild stress model	Animal model	NMR	Down
914	L-Aspartic acid	HMDB0000191	C00049	5960	Study M146	Type2	CUMS + high dose of SSO group vs. CUMS group	Urine	Urine	Peripheral	Sprague-Dawley rat	Rat	Chronic mild stress model	Chronic mild stress model	Animal model	NMR	Down
915	Succinic acid	HMDB0000254	C00042	1110	Study M146	Type2	CUMS + middle dose of SSO group vs. CUMS group	Urine	Urine	Peripheral	Sprague-Dawley rat	Rat	Chronic mild stress model	Chronic mild stress model	Animal model	NMR	Down
916	L-Aspartic acid	HMDB0000191	C00049	5960	Study M146	Type2	CUMS + middle dose of SSO group vs. CUMS group	Urine	Urine	Peripheral	Sprague-Dawley rat	Rat	Chronic mild stress model	Chronic mild stress model	Animal model	NMR	Down
917	Citronellyl anthranilate	HMDB0032208	C00108	109467	Study M147	Type2	FSL acute fluoxetine group vs. FSL acute control group	Plasma	Blood	Peripheral	Sprague-Dawley rat	Rat	Flinders sensitive line model	Other animal model	Animal model	MS-based	Up
918	Picolinic acid	HMDB0002243	C10164	1018	Study M147	Type2	FSL acute fluoxetine group vs. FSL acute control group	Plasma	Blood	Peripheral	Sprague-Dawley rat	Rat	Flinders sensitive line model	Other animal model	Animal model	MS-based	Up
919	Citronellyl anthranilate	HMDB0032208	C00108	109467	Study M147	Type2	FSL acute vortioxetine group vs. FSL acute control group	Plasma	Blood	Peripheral	Sprague-Dawley rat	Rat	Flinders sensitive line model	Other animal model	Animal model	MS-based	Up
920	Picolinic acid	HMDB0002243	C10164	1018	Study M147	Type2	FSL acute vortioxetine group vs. FSL acute control group	Plasma	Blood	Peripheral	Sprague-Dawley rat	Rat	Flinders sensitive line model	Other animal model	Animal model	MS-based	Up
921	Citronellyl anthranilate	HMDB0032208	C00108	109467	Study M147	Type2	FSL acute ketamine group vs. FSL acute control group	Plasma	Blood	Peripheral	Sprague-Dawley rat	Rat	Flinders sensitive line model	Other animal model	Animal model	MS-based	Up
922	Picolinic acid	HMDB0002243	C10164	1018	Study M147	Type2	FSL acute ketamine group vs. FSL acute control group	Plasma	Blood	Peripheral	Sprague-Dawley rat	Rat	Flinders sensitive line model	Other animal model	Animal model	MS-based	Up
923	Niacinamide	HMDB0001406	C00153	936	Study M147	Type2	FSL acute vortioxetine group vs. FSL acute control group	Plasma	Blood	Peripheral	Sprague-Dawley rat	Rat	Flinders sensitive line model	Other animal model	Animal model	MS-based	Down
924	Quinolinic acid	HMDB0000232	C03722	1066	Study M147	Type2	FSL sustained fluoxetine group vs. FSL sustained control group	Plasma	Blood	Peripheral	Sprague-Dawley rat	Rat	Flinders sensitive line model	Other animal model	Animal model	MS-based	Down
925	Serotonin	HMDB0000259	C00780	5202	Study M147	Type2	FSL sustained fluoxetine group vs. FSL sustained control group	Plasma	Blood	Peripheral	Sprague-Dawley rat	Rat	Flinders sensitive line model	Other animal model	Animal model	MS-based	Down
926	Quinolinic acid	HMDB0000232	C03722	1066	Study M147	Type2	FSL sustained vortioxetine group vs. FSL sustained control group	Plasma	Blood	Peripheral	Sprague-Dawley rat	Rat	Flinders sensitive line model	Other animal model	Animal model	MS-based	Down
927	Serotonin	HMDB0000259	C00780	5202	Study M147	Type2	FSL sustained vortioxetine group vs. FSL sustained control group	Plasma	Blood	Peripheral	Sprague-Dawley rat	Rat	Flinders sensitive line model	Other animal model	Animal model	MS-based	Down
928	5-Hydroxyindoleacetic acid	HMDB0000763	C05635	1826	Study M147	Type2	FSL sustained vortioxetine group vs. FSL sustained control group	Plasma	Blood	Peripheral	Sprague-Dawley rat	Rat	Flinders sensitive line model	Other animal model	Animal model	MS-based	Down
929	Quinolinic acid	HMDB0000232	C03722	1066	Study M147	Type2	FSL sustained fluoxetine group vs. FSL sustained control group	Cerebellum	Brain	Central	Sprague-Dawley rat	Rat	Flinders sensitive line model	Other animal model	Animal model	MS-based	Down
930	5-Hydroxy-L-tryptophan	HMDB0000472	C01017	144	Study M147	Type2	FSL sustained fluoxetine group vs. FSL sustained control group	Cerebellum	Brain	Central	Sprague-Dawley rat	Rat	Flinders sensitive line model	Other animal model	Animal model	MS-based	Down
931	Serotonin	HMDB0000259	C00780	5202	Study M147	Type2	FSL sustained fluoxetine group vs. FSL sustained control group	Cerebellum	Brain	Central	Sprague-Dawley rat	Rat	Flinders sensitive line model	Other animal model	Animal model	MS-based	Down
932	5-Hydroxyindoleacetic acid	HMDB0000763	C05635	1826	Study M147	Type2	FSL sustained fluoxetine group vs. FSL sustained control group	Cerebellum	Brain	Central	Sprague-Dawley rat	Rat	Flinders sensitive line model	Other animal model	Animal model	MS-based	Down
933	Quinolinic acid	HMDB0000232	C03722	1066	Study M147	Type2	FSL sustained fluoxetine group vs. FSL sustained control group	Frontal cortex	Brain	Central	Sprague-Dawley rat	Rat	Flinders sensitive line model	Other animal model	Animal model	MS-based	Down
934	5-Hydroxyindoleacetic acid	HMDB0000763	C05635	1826	Study M147	Type2	FSL sustained fluoxetine group vs. FSL sustained control group	Frontal cortex	Brain	Central	Sprague-Dawley rat	Rat	Flinders sensitive line model	Other animal model	Animal model	MS-based	Down
935	Quinolinic acid	HMDB0000232	C03722	1066	Study M147	Type2	FSL sustained fluoxetine group vs. FSL sustained control group	Hippocampus	Brain	Central	Sprague-Dawley rat	Rat	Flinders sensitive line model	Other animal model	Animal model	MS-based	Down
936	5-Hydroxyindoleacetic acid	HMDB0000763	C05635	1826	Study M147	Type2	FSL sustained fluoxetine group vs. FSL sustained control group	Hippocampus	Brain	Central	Sprague-Dawley rat	Rat	Flinders sensitive line model	Other animal model	Animal model	MS-based	Down
937	Quinolinic acid	HMDB0000232	C03722	1066	Study M147	Type2	FSL sustained fluoxetine group vs. FSL sustained control group	Hypothalamus	Brain	Central	Sprague-Dawley rat	Rat	Flinders sensitive line model	Other animal model	Animal model	MS-based	Down
938	5-Hydroxyindoleacetic acid	HMDB0000763	C05635	1826	Study M147	Type2	FSL sustained fluoxetine group vs. FSL sustained control group	Hypothalamus	Brain	Central	Sprague-Dawley rat	Rat	Flinders sensitive line model	Other animal model	Animal model	MS-based	Down
939	Quinolinic acid	HMDB0000232	C03722	1066	Study M147	Type2	FSL sustained fluoxetine group vs. FSL sustained control group	Midbrain	Brain	Central	Sprague-Dawley rat	Rat	Flinders sensitive line model	Other animal model	Animal model	MS-based	Down
940	Serotonin	HMDB0000259	C00780	5202	Study M147	Type2	FSL sustained fluoxetine group vs. FSL sustained control group	Midbrain	Brain	Central	Sprague-Dawley rat	Rat	Flinders sensitive line model	Other animal model	Animal model	MS-based	Down
941	5-Hydroxyindoleacetic acid	HMDB0000763	C05635	1826	Study M147	Type2	FSL sustained fluoxetine group vs. FSL sustained control group	Midbrain	Brain	Central	Sprague-Dawley rat	Rat	Flinders sensitive line model	Other animal model	Animal model	MS-based	Down
942	Quinolinic acid	HMDB0000232	C03722	1066	Study M147	Type2	FSL sustained fluoxetine group vs. FSL sustained control group	Brain	Brain	Central	Sprague-Dawley rat	Rat	Flinders sensitive line model	Other animal model	Animal model	MS-based	Down
943	5-Hydroxy-L-tryptophan	HMDB0000472	C01017	144	Study M147	Type2	FSL sustained fluoxetine group vs. FSL sustained control group	Brain	Brain	Central	Sprague-Dawley rat	Rat	Flinders sensitive line model	Other animal model	Animal model	MS-based	Down
944	Serotonin	HMDB0000259	C00780	5202	Study M147	Type2	FSL sustained fluoxetine group vs. FSL sustained control group	Brain	Brain	Central	Sprague-Dawley rat	Rat	Flinders sensitive line model	Other animal model	Animal model	MS-based	Down
945	5-Hydroxyindoleacetic acid	HMDB0000763	C05635	1826	Study M147	Type2	FSL sustained fluoxetine group vs. FSL sustained control group	Brain	Brain	Central	Sprague-Dawley rat	Rat	Flinders sensitive line model	Other animal model	Animal model	MS-based	Down
946	Quinolinic acid	HMDB0000232	C03722	1066	Study M147	Type2	FSL sustained fluoxetine group vs. FSL sustained control group	Striatum	Brain	Central	Sprague-Dawley rat	Rat	Flinders sensitive line model	Other animal model	Animal model	MS-based	Down
947	5-Hydroxyindoleacetic acid	HMDB0000763	C05635	1826	Study M147	Type2	FSL sustained fluoxetine group vs. FSL sustained control group	Striatum	Brain	Central	Sprague-Dawley rat	Rat	Flinders sensitive line model	Other animal model	Animal model	MS-based	Down
948	Quinolinic acid	HMDB0000232	C03722	1066	Study M147	Type2	FSL sustained vortioxetine group vs. FSL sustained control group	Cerebellum	Brain	Central	Sprague-Dawley rat	Rat	Flinders sensitive line model	Other animal model	Animal model	MS-based	Down
949	5-Hydroxy-L-tryptophan	HMDB0000472	C01017	144	Study M147	Type2	FSL sustained vortioxetine group vs. FSL sustained control group	Cerebellum	Brain	Central	Sprague-Dawley rat	Rat	Flinders sensitive line model	Other animal model	Animal model	MS-based	Down
950	Serotonin	HMDB0000259	C00780	5202	Study M147	Type2	FSL sustained vortioxetine group vs. FSL sustained control group	Cerebellum	Brain	Central	Sprague-Dawley rat	Rat	Flinders sensitive line model	Other animal model	Animal model	MS-based	Down
951	5-Hydroxyindoleacetic acid	HMDB0000763	C05635	1826	Study M147	Type2	FSL sustained vortioxetine group vs. FSL sustained control group	Cerebellum	Brain	Central	Sprague-Dawley rat	Rat	Flinders sensitive line model	Other animal model	Animal model	MS-based	Down
952	Quinolinic acid	HMDB0000232	C03722	1066	Study M147	Type2	FSL sustained vortioxetine group vs. FSL sustained control group	Frontal cortex	Brain	Central	Sprague-Dawley rat	Rat	Flinders sensitive line model	Other animal model	Animal model	MS-based	Down
953	5-Hydroxyindoleacetic acid	HMDB0000763	C05635	1826	Study M147	Type2	FSL sustained vortioxetine group vs. FSL sustained control group	Frontal cortex	Brain	Central	Sprague-Dawley rat	Rat	Flinders sensitive line model	Other animal model	Animal model	MS-based	Down
954	Quinolinic acid	HMDB0000232	C03722	1066	Study M147	Type2	FSL sustained vortioxetine group vs. FSL sustained control group	Hippocampus	Brain	Central	Sprague-Dawley rat	Rat	Flinders sensitive line model	Other animal model	Animal model	MS-based	Down
955	5-Hydroxyindoleacetic acid	HMDB0000763	C05635	1826	Study M147	Type2	FSL sustained vortioxetine group vs. FSL sustained control group	Hippocampus	Brain	Central	Sprague-Dawley rat	Rat	Flinders sensitive line model	Other animal model	Animal model	MS-based	Down
956	Quinolinic acid	HMDB0000232	C03722	1066	Study M147	Type2	FSL sustained vortioxetine group vs. FSL sustained control group	Hypothalamus	Brain	Central	Sprague-Dawley rat	Rat	Flinders sensitive line model	Other animal model	Animal model	MS-based	Down
957	5-Hydroxyindoleacetic acid	HMDB0000763	C05635	1826	Study M147	Type2	FSL sustained vortioxetine group vs. FSL sustained control group	Hypothalamus	Brain	Central	Sprague-Dawley rat	Rat	Flinders sensitive line model	Other animal model	Animal model	MS-based	Down
958	Quinolinic acid	HMDB0000232	C03722	1066	Study M147	Type2	FSL sustained vortioxetine group vs. FSL sustained control group	Midbrain	Brain	Central	Sprague-Dawley rat	Rat	Flinders sensitive line model	Other animal model	Animal model	MS-based	Down
959	Serotonin	HMDB0000259	C00780	5202	Study M147	Type2	FSL sustained vortioxetine group vs. FSL sustained control group	Midbrain	Brain	Central	Sprague-Dawley rat	Rat	Flinders sensitive line model	Other animal model	Animal model	MS-based	Down
960	5-Hydroxyindoleacetic acid	HMDB0000763	C05635	1826	Study M147	Type2	FSL sustained vortioxetine group vs. FSL sustained control group	Midbrain	Brain	Central	Sprague-Dawley rat	Rat	Flinders sensitive line model	Other animal model	Animal model	MS-based	Down
961	Quinolinic acid	HMDB0000232	C03722	1066	Study M147	Type2	FSL sustained vortioxetine group vs. FSL sustained control group	Brain	Brain	Central	Sprague-Dawley rat	Rat	Flinders sensitive line model	Other animal model	Animal model	MS-based	Down
962	5-Hydroxy-L-tryptophan	HMDB0000472	C01017	144	Study M147	Type2	FSL sustained vortioxetine group vs. FSL sustained control group	Brain	Brain	Central	Sprague-Dawley rat	Rat	Flinders sensitive line model	Other animal model	Animal model	MS-based	Down
963	Serotonin	HMDB0000259	C00780	5202	Study M147	Type2	FSL sustained vortioxetine group vs. FSL sustained control group	Brain	Brain	Central	Sprague-Dawley rat	Rat	Flinders sensitive line model	Other animal model	Animal model	MS-based	Down
964	5-Hydroxyindoleacetic acid	HMDB0000763	C05635	1826	Study M147	Type2	FSL sustained vortioxetine group vs. FSL sustained control group	Brain	Brain	Central	Sprague-Dawley rat	Rat	Flinders sensitive line model	Other animal model	Animal model	MS-based	Down
965	Quinolinic acid	HMDB0000232	C03722	1066	Study M147	Type2	FSL sustained vortioxetine group vs. FSL sustained control group	Striatum	Brain	Central	Sprague-Dawley rat	Rat	Flinders sensitive line model	Other animal model	Animal model	MS-based	Down
966	5-Hydroxyindoleacetic acid	HMDB0000763	C05635	1826	Study M147	Type2	FSL sustained vortioxetine group vs. FSL sustained control group	Striatum	Brain	Central	Sprague-Dawley rat	Rat	Flinders sensitive line model	Other animal model	Animal model	MS-based	Down
967	PC(18:2(9Z,12Z)/18:2(9Z,12Z))	HMDB0008138	C00157	5288075	Study M148	Type2	CUMS + CSGS group vs. CUMS group	Liver	Liver	Peripheral	Wistar rat	Rat	Chronic mild stress model	Chronic mild stress model	Animal model	MS-based	Up
968	Glycerophosphocholine	HMDB0000086	C00670	657272	Study M148	Type2	CUMS + CSGS group vs. CUMS group	Liver	Liver	Peripheral	Wistar rat	Rat	Chronic mild stress model	Chronic mild stress model	Animal model	MS-based	Up
969	PC(15:0/20:4(5Z,8Z,11Z,14Z))	HMDB0007949	C00157	52922330	Study M148	Type2	CUMS + CSGS group vs. CUMS group	Liver	Liver	Peripheral	Wistar rat	Rat	Chronic mild stress model	Chronic mild stress model	Animal model	MS-based	Up
970	PC(o-18:1(9Z)/18:2(9Z,12Z))	HMDB0013429	C00157	6443159	Study M148	Type2	CUMS + CSGS group vs. CUMS group	Liver	Liver	Peripheral	Wistar rat	Rat	Chronic mild stress model	Chronic mild stress model	Animal model	MS-based	Up
971	Oleic acid	HMDB0000207	C00712	445639	Study M148	Type2	CUMS + CSGS group vs. CUMS group	Liver	Liver	Peripheral	Wistar rat	Rat	Chronic mild stress model	Chronic mild stress model	Animal model	MS-based	Up
972	Glycerylphosphorylethanolamine	HMDB0000114	C01233	22833510	Study M148	Type2	CUMS + CSGS group vs. CUMS group	Liver	Liver	Peripheral	Wistar rat	Rat	Chronic mild stress model	Chronic mild stress model	Animal model	MS-based	Up
973	Taurochenodesoxycholic acid	HMDB0000951	C05465	387316	Study M148	Type2	CUMS + CSGS group vs. CUMS group	Liver	Liver	Peripheral	Wistar rat	Rat	Chronic mild stress model	Chronic mild stress model	Animal model	MS-based	Up
974	PE(16:1(9Z)/22:4(7Z,10Z,13Z,16Z))	HMDB0008976	C00350	52924241	Study M148	Type2	CUMS + CSGS group vs. CUMS group	Liver	Liver	Peripheral	Wistar rat	Rat	Chronic mild stress model	Chronic mild stress model	Animal model	MS-based	Up
975	PG(P-18:0/22:4)	N/A	C00344	N/A	Study M148	Type2	CUMS + fluoxetine group vs. CUMS group	Liver	Liver	Peripheral	Wistar rat	Rat	Chronic mild stress model	Chronic mild stress model	Animal model	MS-based	Up
976	Glycerophosphocholine	HMDB0000086	C00670	657272	Study M148	Type2	CUMS + fluoxetine group vs. CUMS group	Liver	Liver	Peripheral	Wistar rat	Rat	Chronic mild stress model	Chronic mild stress model	Animal model	MS-based	Up
977	PC(15:0/20:4(5Z,8Z,11Z,14Z))	HMDB0007949	C00157	52922330	Study M148	Type2	CUMS + fluoxetine group vs. CUMS group	Liver	Liver	Peripheral	Wistar rat	Rat	Chronic mild stress model	Chronic mild stress model	Animal model	MS-based	Up
978	PE(18:2(9Z,12Z)/18:2(9Z,12Z))	HMDB0009093	C00350	9546812	Study M148	Type2	CUMS + fluoxetine group vs. CUMS group	Liver	Liver	Peripheral	Wistar rat	Rat	Chronic mild stress model	Chronic mild stress model	Animal model	MS-based	Up
979	Taurochenodesoxycholic acid	HMDB0000951	C05465	387316	Study M148	Type2	CUMS + fluoxetine group vs. CUMS group	Liver	Liver	Peripheral	Wistar rat	Rat	Chronic mild stress model	Chronic mild stress model	Animal model	MS-based	Up
980	PA(22:1(13Z)/22:2(13Z,16Z))	HMDB0115289	C00416	N/A	Study M148	Type2	CUMS + CSGS group vs. CUMS group	Liver	Liver	Peripheral	Wistar rat	Rat	Chronic mild stress model	Chronic mild stress model	Animal model	MS-based	Down
981	TG(45:2)	N/A	C00422	N/A	Study M148	Type2	CUMS + CSGS group vs. CUMS group	Liver	Liver	Peripheral	Wistar rat	Rat	Chronic mild stress model	Chronic mild stress model	Animal model	MS-based	Down
982	PC(20:0/20:2(11Z,14Z))	HMDB0008276	C00157	24779046	Study M148	Type2	CUMS + CSGS group vs. CUMS group	Liver	Liver	Peripheral	Wistar rat	Rat	Chronic mild stress model	Chronic mild stress model	Animal model	MS-based	Down
983	L-Carnitine	HMDB0000062	C00318	2724480	Study M148	Type2	CUMS + CSGS group vs. CUMS group	Liver	Liver	Peripheral	Wistar rat	Rat	Chronic mild stress model	Chronic mild stress model	Animal model	MS-based	Down
984	PE(18:0/20:4(5Z,8Z,11Z,14Z))	HMDB0009003	C00350	5289133	Study M148	Type2	CUMS + CSGS group vs. CUMS group	Liver	Liver	Peripheral	Wistar rat	Rat	Chronic mild stress model	Chronic mild stress model	Animal model	MS-based	Down
985	PC(18:1(9Z)/18:1(9Z))	HMDB0000593	C00157	10350317	Study M148	Type2	CUMS + CSGS group vs. CUMS group	Liver	Liver	Peripheral	Wistar rat	Rat	Chronic mild stress model	Chronic mild stress model	Animal model	MS-based	Down
986	PA(22:1(13Z)/22:2(13Z,16Z))	HMDB0115289	C00416	N/A	Study M148	Type2	CUMS + fluoxetine group vs. CUMS group	Liver	Liver	Peripheral	Wistar rat	Rat	Chronic mild stress model	Chronic mild stress model	Animal model	MS-based	Down
987	PC(18:2(9Z,12Z)/18:2(9Z,12Z))	HMDB0008138	C00157	5288075	Study M148	Type2	CUMS + fluoxetine group vs. CUMS group	Liver	Liver	Peripheral	Wistar rat	Rat	Chronic mild stress model	Chronic mild stress model	Animal model	MS-based	Down
988	TG(45:2)	N/A	C00422	N/A	Study M148	Type2	CUMS + fluoxetine group vs. CUMS group	Liver	Liver	Peripheral	Wistar rat	Rat	Chronic mild stress model	Chronic mild stress model	Animal model	MS-based	Down
989	PC(20:0/20:2(11Z,14Z))	HMDB0008276	C00157	24779046	Study M148	Type2	CUMS + fluoxetine group vs. CUMS group	Liver	Liver	Peripheral	Wistar rat	Rat	Chronic mild stress model	Chronic mild stress model	Animal model	MS-based	Down
990	PC(o-18:1(9Z)/18:2(9Z,12Z))	HMDB0013429	C00157	6443159	Study M148	Type2	CUMS + fluoxetine group vs. CUMS group	Liver	Liver	Peripheral	Wistar rat	Rat	Chronic mild stress model	Chronic mild stress model	Animal model	MS-based	Down
991	L-Carnitine	HMDB0000062	C00318	2724480	Study M148	Type2	CUMS + fluoxetine group vs. CUMS group	Liver	Liver	Peripheral	Wistar rat	Rat	Chronic mild stress model	Chronic mild stress model	Animal model	MS-based	Down
992	Glycerylphosphorylethanolamine	HMDB0000114	C01233	22833510	Study M148	Type2	CUMS + fluoxetine group vs. CUMS group	Liver	Liver	Peripheral	Wistar rat	Rat	Chronic mild stress model	Chronic mild stress model	Animal model	MS-based	Down
993	PE(18:0/20:4(5Z,8Z,11Z,14Z))	HMDB0009003	C00350	5289133	Study M148	Type2	CUMS + fluoxetine group vs. CUMS group	Liver	Liver	Peripheral	Wistar rat	Rat	Chronic mild stress model	Chronic mild stress model	Animal model	MS-based	Down
994	Quinolinic acid	HMDB0000232	C03722	1066	Study M150	Type2	IFN-α + imipramine group vs. IFN-α group	Frontal cortex	Brain	Central	Sprague-Dawley rat	Rat	Interferon-alpha induced depression model	Other animal model	Animal model	MS-based	Down
995	Progesterone	HMDB0001830	C00410	5994	Study M152	Type2	CUMS + XYS group vs. CUMS group	Hippocampus	Brain	Central	Sprague-Dawley rat	Rat	Chronic mild stress model	Chronic mild stress model	Animal model	MS-based	Up
996	Allopregnanolone	HMDB0001449	C13712	92786	Study M152	Type2	CUMS + XYS group vs. CUMS group	Hippocampus	Brain	Central	Sprague-Dawley rat	Rat	Chronic mild stress model	Chronic mild stress model	Animal model	MS-based	Up
997	Progesterone	HMDB0001830	C00410	5994	Study M152	Type2	CUMS + fluoxetine group vs. CUMS group	Hippocampus	Brain	Central	Sprague-Dawley rat	Rat	Chronic mild stress model	Chronic mild stress model	Animal model	MS-based	Up
998	Allopregnanolone	HMDB0001449	C13712	92786	Study M152	Type2	CUMS + fluoxetine group vs. CUMS group	Hippocampus	Brain	Central	Sprague-Dawley rat	Rat	Chronic mild stress model	Chronic mild stress model	Animal model	MS-based	Up
999	Pregnenolone	HMDB0000253	C01953	53477678	Study M152	Type2	CUMS + fluoxetine group vs. CUMS group	Amygdala	Brain	Central	Sprague-Dawley rat	Rat	Chronic mild stress model	Chronic mild stress model	Animal model	MS-based	Down
1000	Aminoadipic acid	HMDB0000510	C00956	469	Study M165	Type2	CUMS + fluoxetine group vs. CUMS group	Brain	Brain	Central	Sprague-Dawley rat	Rat	Chronic mild stress model	Chronic mild stress model	Animal model	MS-based	Up
1001	Kynurenic acid/Kynurenine ratio	N/A	N/A	N/A	Study M166	Type2	LPS + low dose of Rg1 group vs. LPS group	Cerebral cortex	Brain	Central	Wistar rat	Rat	Lipopolysaccharide induced depression model	Lipopolysaccharide induced depression model	Animal model	MS-based	Up
1002	Kynurenic acid/Kynurenine ratio	N/A	N/A	N/A	Study M166	Type2	LPS + high dose of Rg1 group vs. LPS group	Cerebral cortex	Brain	Central	Wistar rat	Rat	Lipopolysaccharide induced depression model	Lipopolysaccharide induced depression model	Animal model	MS-based	Up
1003	Kynurenic acid/Kynurenine ratio	N/A	N/A	N/A	Study M166	Type2	LPS + minocycline group vs. LPS group	Cerebral cortex	Brain	Central	Wistar rat	Rat	Lipopolysaccharide induced depression model	Lipopolysaccharide induced depression model	Animal model	MS-based	Up
1004	Corticosterone	HMDB0001547	C02140	5753	Study M166	Type2	LPS + low dose of Rg1 group vs. LPS group	Plasma	Blood	Peripheral	Wistar rat	Rat	Lipopolysaccharide induced depression model	Lipopolysaccharide induced depression model	Animal model	MS-based	Down
1005	Corticosterone	HMDB0001547	C02140	5753	Study M166	Type2	LPS + high dose of Rg1 group vs. LPS group	Plasma	Blood	Peripheral	Wistar rat	Rat	Lipopolysaccharide induced depression model	Lipopolysaccharide induced depression model	Animal model	MS-based	Down
1006	Corticosterone	HMDB0001547	C02140	5753	Study M166	Type2	LPS + minocycline group vs. LPS group	Plasma	Blood	Peripheral	Wistar rat	Rat	Lipopolysaccharide induced depression model	Lipopolysaccharide induced depression model	Animal model	MS-based	Down
1007	Norepinephrine	HMDB0000216	C00547	439260	Study M170	Type2	CUMS + fluoxetine group vs. CUMS group	Plasma	Blood	Peripheral	Sprague-Dawley rat	Rat	Chronic mild stress model	Chronic mild stress model	Animal model	MS-based	Up
1008	Serotonin	HMDB0000259	C00780	5202	Study M170	Type2	CUMS + fluoxetine group vs. CUMS group	Plasma	Blood	Peripheral	Sprague-Dawley rat	Rat	Chronic mild stress model	Chronic mild stress model	Animal model	MS-based	Up
1009	5-Hydroxyindoleacetic acid	HMDB0000763	C05635	1826	Study M170	Type2	CUMS + fluoxetine group vs. CUMS group	Plasma	Blood	Peripheral	Sprague-Dawley rat	Rat	Chronic mild stress model	Chronic mild stress model	Animal model	MS-based	Up
1010	Gamma-Aminobutyric acid	HMDB0000112	C00334	119	Study M170	Type2	CUMS + fluoxetine group vs. CUMS group	Plasma	Blood	Peripheral	Sprague-Dawley rat	Rat	Chronic mild stress model	Chronic mild stress model	Animal model	MS-based	Up
1011	L-Glutamic acid	HMDB0000148	C00025	33032	Study M170	Type2	CUMS + fluoxetine group vs. CUMS group	Plasma	Blood	Peripheral	Sprague-Dawley rat	Rat	Chronic mild stress model	Chronic mild stress model	Animal model	MS-based	Down
1012	L-Tryptophan	HMDB0000929	C00078	6305	Study M171	Type2	CUMS + DXS group vs. CUMS group	Hippocampus	Brain	Central	Sprague-Dawley rat	Rat	Chronic mild stress model	Chronic mild stress model	Animal model	MS-based	Up
1013	Serotonin	HMDB0000259	C00780	5202	Study M171	Type2	CUMS + DXS group vs. CUMS group	Hippocampus	Brain	Central	Sprague-Dawley rat	Rat	Chronic mild stress model	Chronic mild stress model	Animal model	MS-based	Up
1014	L-Tryptophan	HMDB0000929	C00078	6305	Study M171	Type2	CUMS + fluoxetine group vs. CUMS group	Hippocampus	Brain	Central	Sprague-Dawley rat	Rat	Chronic mild stress model	Chronic mild stress model	Animal model	MS-based	Up
1015	Serotonin	HMDB0000259	C00780	5202	Study M171	Type2	CUMS + fluoxetine group vs. CUMS group	Hippocampus	Brain	Central	Sprague-Dawley rat	Rat	Chronic mild stress model	Chronic mild stress model	Animal model	MS-based	Up
1016	L-Kynurenine	HMDB0000684	C00328	161166	Study M171	Type2	CUMS + DXS group vs. CUMS group	Hippocampus	Brain	Central	Sprague-Dawley rat	Rat	Chronic mild stress model	Chronic mild stress model	Animal model	MS-based	Down
1017	Kynurenine/Tryptophan ratio	N/A	N/A	N/A	Study M171	Type2	CUMS + DXS group vs. CUMS group	Hippocampus	Brain	Central	Sprague-Dawley rat	Rat	Chronic mild stress model	Chronic mild stress model	Animal model	MS-based	Down
1018	L-Kynurenine	HMDB0000684	C00328	161166	Study M171	Type2	CUMS + fluoxetine group vs. CUMS group	Hippocampus	Brain	Central	Sprague-Dawley rat	Rat	Chronic mild stress model	Chronic mild stress model	Animal model	MS-based	Down
1019	Kynurenine/Tryptophan ratio	N/A	N/A	N/A	Study M171	Type2	CUMS + fluoxetine group vs. CUMS group	Hippocampus	Brain	Central	Sprague-Dawley rat	Rat	Chronic mild stress model	Chronic mild stress model	Animal model	MS-based	Down
1020	Serotonin	HMDB0000259	C00780	5202	Study M176	Type2	CUMS + paroxetine group vs. CUMS group	Frontal cortex	Brain	Central	Sprague-Dawley rat	Rat	Chronic mild stress model	Chronic mild stress model	Animal model	MS-based	Up
1021	Norepinephrine	HMDB0000216	C00547	439260	Study M176	Type2	CUMS + paroxetine group vs. CUMS group	Frontal cortex	Brain	Central	Sprague-Dawley rat	Rat	Chronic mild stress model	Chronic mild stress model	Animal model	MS-based	Up
1022	Dopamine	HMDB0000073	C03758	681	Study M176	Type2	CUMS + paroxetine group vs. CUMS group	Frontal cortex	Brain	Central	Sprague-Dawley rat	Rat	Chronic mild stress model	Chronic mild stress model	Animal model	MS-based	Up
1023	Norepinephrine	HMDB0000216	C00547	439260	Study M176	Type2	CUMS + low dose of HCPE group vs. CUMS group	Frontal cortex	Brain	Central	Sprague-Dawley rat	Rat	Chronic mild stress model	Chronic mild stress model	Animal model	MS-based	Up
1024	Dopamine	HMDB0000073	C03758	681	Study M176	Type2	CUMS + low dose of HCPE group vs. CUMS group	Frontal cortex	Brain	Central	Sprague-Dawley rat	Rat	Chronic mild stress model	Chronic mild stress model	Animal model	MS-based	Up
1025	Serotonin	HMDB0000259	C00780	5202	Study M176	Type2	CUMS + middle dose of HCPE group vs. CUMS group	Frontal cortex	Brain	Central	Sprague-Dawley rat	Rat	Chronic mild stress model	Chronic mild stress model	Animal model	MS-based	Up
1026	Norepinephrine	HMDB0000216	C00547	439260	Study M176	Type2	CUMS + middle dose of HCPE group vs. CUMS group	Frontal cortex	Brain	Central	Sprague-Dawley rat	Rat	Chronic mild stress model	Chronic mild stress model	Animal model	MS-based	Up
1027	Dopamine	HMDB0000073	C03758	681	Study M176	Type2	CUMS + middle dose of HCPE group vs. CUMS group	Frontal cortex	Brain	Central	Sprague-Dawley rat	Rat	Chronic mild stress model	Chronic mild stress model	Animal model	MS-based	Up
1028	Dopamine	HMDB0000073	C03758	681	Study M176	Type2	CUMS + high dose of HCPE group vs. CUMS group	Frontal cortex	Brain	Central	Sprague-Dawley rat	Rat	Chronic mild stress model	Chronic mild stress model	Animal model	MS-based	Up
1029	Serotonin	HMDB0000259	C00780	5202	Study M176	Type2	CUMS + low dose of HCPE group vs. CUMS group	Hippocampus	Brain	Central	Sprague-Dawley rat	Rat	Chronic mild stress model	Chronic mild stress model	Animal model	MS-based	Up
1030	Dopamine	HMDB0000073	C03758	681	Study M176	Type2	CUMS + low dose of HCPE group vs. CUMS group	Hippocampus	Brain	Central	Sprague-Dawley rat	Rat	Chronic mild stress model	Chronic mild stress model	Animal model	MS-based	Up
1031	Dopamine	HMDB0000073	C03758	681	Study M179	Type2	CUMS + paroxetine group vs. CUMS group	Cerebral cortex	Brain	Central	BALB/c mouse	Mouse	Chronic mild stress model	Chronic mild stress model	Animal model	MS-based	Up
1032	Dopamine	HMDB0000073	C03758	681	Study M179	Type2	CUMS + low dose of DNL group vs. CUMS group	Cerebral cortex	Brain	Central	BALB/c mouse	Mouse	Chronic mild stress model	Chronic mild stress model	Animal model	MS-based	Up
1033	Dopamine	HMDB0000073	C03758	681	Study M179	Type2	CUMS + high dose of DNL group vs. CUMS group	Cerebral cortex	Brain	Central	BALB/c mouse	Mouse	Chronic mild stress model	Chronic mild stress model	Animal model	MS-based	Up
1034	Serotonin	HMDB0000259	C00780	5202	Study M179	Type2	CUMS + high dose of DNL group vs. CUMS group	Cerebral cortex	Brain	Central	BALB/c mouse	Mouse	Chronic mild stress model	Chronic mild stress model	Animal model	MS-based	Up
1035	Dopamine	HMDB0000073	C03758	681	Study M179	Type2	CUMS + paroxetine group vs. CUMS group	Hippocampus	Brain	Central	BALB/c mouse	Mouse	Chronic mild stress model	Chronic mild stress model	Animal model	MS-based	Up
1036	Serotonin	HMDB0000259	C00780	5202	Study M179	Type2	CUMS + paroxetine group vs. CUMS group	Hippocampus	Brain	Central	BALB/c mouse	Mouse	Chronic mild stress model	Chronic mild stress model	Animal model	MS-based	Up
1037	Dopamine	HMDB0000073	C03758	681	Study M179	Type2	CUMS + middle dose of DNL group vs. CUMS group	Hippocampus	Brain	Central	BALB/c mouse	Mouse	Chronic mild stress model	Chronic mild stress model	Animal model	MS-based	Up
1038	Serotonin	HMDB0000259	C00780	5202	Study M179	Type2	CUMS + middle dose of DNL group vs. CUMS group	Hippocampus	Brain	Central	BALB/c mouse	Mouse	Chronic mild stress model	Chronic mild stress model	Animal model	MS-based	Up
1039	Dopamine	HMDB0000073	C03758	681	Study M179	Type2	CUMS + high dose of DNL group vs. CUMS group	Hippocampus	Brain	Central	BALB/c mouse	Mouse	Chronic mild stress model	Chronic mild stress model	Animal model	MS-based	Up
1040	Serotonin	HMDB0000259	C00780	5202	Study M179	Type2	CUMS + high dose of DNL group vs. CUMS group	Hippocampus	Brain	Central	BALB/c mouse	Mouse	Chronic mild stress model	Chronic mild stress model	Animal model	MS-based	Up
1041	L-Glutamic acid	HMDB0000148	C00025	33032	Study M182	Type2	CUS + riluzole group vs. CUS group	Prefrontal cortex	Brain	Central	Sprague-Dawley rat	Rat	Chronic mild stress model	Chronic mild stress model	Animal model	NMR	Up
1042	L-Glutamine	HMDB0000641	C00064	5961	Study M182	Type2	CUS + riluzole group vs. CUS group	Prefrontal cortex	Brain	Central	Sprague-Dawley rat	Rat	Chronic mild stress model	Chronic mild stress model	Animal model	NMR	Up
1043	Gamma-Aminobutyric acid	HMDB0000112	C00334	119	Study M182	Type2	CUS + riluzole group vs. CUS group	Prefrontal cortex	Brain	Central	Sprague-Dawley rat	Rat	Chronic mild stress model	Chronic mild stress model	Animal model	NMR	Up
1044	Norepinephrine	HMDB0000216	C00547	439260	Study M191	Type2	CRS + L-theanine group vs. CRS group	Prefrontal cortex	Brain	Central	C57BL/J mouse	Mouse	Chronic restraint stress model	Chronic restraint stress model	Animal model	MS-based	Up
1045	Serotonin	HMDB0000259	C00780	5202	Study M191	Type2	CRS + L-theanine group vs. CRS group	Prefrontal cortex	Brain	Central	C57BL/J mouse	Mouse	Chronic restraint stress model	Chronic restraint stress model	Animal model	MS-based	Up
1046	Gamma-Aminobutyric acid	HMDB0000112	C00334	119	Study M193	Type2	cLH + desipramine group vs. cLH group	Hippocampus	Brain	Central	Sprague-Dawley rat	Rat	Learned helplessness model	Learned helplessness model	Animal model	NMR	Up
1047	Glutamate/GABA ratio	N/A	N/A	N/A	Study M193	Type2	cLH + desipramine group vs. cLH group	Prefrontal cortex	Brain	Central	Sprague-Dawley rat	Rat	Learned helplessness model	Learned helplessness model	Animal model	NMR	Down
1048	L-Glutamine	HMDB0000641	C00064	5961	Study M205	Type2	CUMS + XYS group vs. CUMS group	Hippocampus	Brain	Central	Mouse	Mouse	Chronic mild stress model	Chronic mild stress model	Animal model	MS-based	Up
1049	L-Glutamine	HMDB0000641	C00064	5961	Study M205	Type2	CUMS + fluoxetine group vs. CUMS group	Hippocampus	Brain	Central	Mouse	Mouse	Chronic mild stress model	Chronic mild stress model	Animal model	MS-based	Up
1050	L-Glutamic acid	HMDB0000148	C00025	33032	Study M205	Type2	CUMS + XYS group vs. CUMS group	Hippocampus	Brain	Central	Mouse	Mouse	Chronic mild stress model	Chronic mild stress model	Animal model	MS-based	Down
1051	Glutamate/Glutamine ratio	N/A	N/A	N/A	Study M205	Type2	CUMS + XYS group vs. CUMS group	Hippocampus	Brain	Central	Mouse	Mouse	Chronic mild stress model	Chronic mild stress model	Animal model	MS-based	Down
1052	L-Glutamic acid	HMDB0000148	C00025	33032	Study M205	Type2	CUMS + fluoxetine group vs. CUMS group	Hippocampus	Brain	Central	Mouse	Mouse	Chronic mild stress model	Chronic mild stress model	Animal model	MS-based	Down
1053	Glutamate/Glutamine ratio	N/A	N/A	N/A	Study M205	Type2	CUMS + fluoxetine group vs. CUMS group	Hippocampus	Brain	Central	Mouse	Mouse	Chronic mild stress model	Chronic mild stress model	Animal model	MS-based	Down
1054	LysoPE(0:0/22:1(13Z))	HMDB0011491	N/A	53480940	Study M210	Type2	CUMS + venlafaxine group vs. CUMS group	Serum	Blood	Peripheral	Sprague-Dawley rat	Rat	Chronic mild stress model	Chronic mild stress model	Animal model	MS-based	Up
1055	PC(18:3(9Z,12Z,15Z)/20:1(11Z))	HMDB0008209	C00157	52922857	Study M210	Type2	CUMS + venlafaxine group vs. CUMS group	Serum	Blood	Peripheral	Sprague-Dawley rat	Rat	Chronic mild stress model	Chronic mild stress model	Animal model	MS-based	Up
1056	Ganglioside GD3 (d18:0/22:0)	HMDB0011863	N/A	53481139	Study M210	Type2	CUMS + venlafaxine group vs. CUMS group	Serum	Blood	Peripheral	Sprague-Dawley rat	Rat	Chronic mild stress model	Chronic mild stress model	Animal model	MS-based	Up
1057	LysoPC(20:4(5Z,8Z,11Z,14Z))	HMDB0010395	C04230	24779476	Study M210	Type2	CUMS + venlafaxine group vs. CUMS group	Serum	Blood	Peripheral	Sprague-Dawley rat	Rat	Chronic mild stress model	Chronic mild stress model	Animal model	MS-based	Up
1058	LysoPE(0:0/22:1(13Z))	HMDB0011491	N/A	53480940	Study M210	Type2	CUMS + curcumin group vs. CUMS group	Serum	Blood	Peripheral	Sprague-Dawley rat	Rat	Chronic mild stress model	Chronic mild stress model	Animal model	MS-based	Up
1059	PC(18:3(9Z,12Z,15Z)/20:1(11Z))	HMDB0008209	C00157	52922857	Study M210	Type2	CUMS + curcumin group vs. CUMS group	Serum	Blood	Peripheral	Sprague-Dawley rat	Rat	Chronic mild stress model	Chronic mild stress model	Animal model	MS-based	Up
1060	Ganglioside GD3 (d18:0/22:0)	HMDB0011863	N/A	53481139	Study M210	Type2	CUMS + curcumin group vs. CUMS group	Serum	Blood	Peripheral	Sprague-Dawley rat	Rat	Chronic mild stress model	Chronic mild stress model	Animal model	MS-based	Up
1061	LysoPC(20:4(5Z,8Z,11Z,14Z))	HMDB0010395	C04230	24779476	Study M210	Type2	CUMS + curcumin group vs. CUMS group	Serum	Blood	Peripheral	Sprague-Dawley rat	Rat	Chronic mild stress model	Chronic mild stress model	Animal model	MS-based	Up
1062	LysoPC(18:2(9Z,12Z))	HMDB0010386	C04230	11005824	Study M210	Type2	CUMS + venlafaxine group vs. CUMS group	Serum	Blood	Peripheral	Sprague-Dawley rat	Rat	Chronic mild stress model	Chronic mild stress model	Animal model	MS-based	Down
1063	LysoPC(15:0)	HMDB0010381	C04230	24779458	Study M210	Type2	CUMS + venlafaxine group vs. CUMS group	Serum	Blood	Peripheral	Sprague-Dawley rat	Rat	Chronic mild stress model	Chronic mild stress model	Animal model	MS-based	Down
1064	LysoPC(18:3(6Z,9Z,12Z))	HMDB0010387	C04230	52924045	Study M210	Type2	CUMS + venlafaxine group vs. CUMS group	Serum	Blood	Peripheral	Sprague-Dawley rat	Rat	Chronic mild stress model	Chronic mild stress model	Animal model	MS-based	Down
1065	LysoPE(0:0/20:2(11Z,14Z))	HMDB0011483	N/A	53480932	Study M210	Type2	CUMS + venlafaxine group vs. CUMS group	Serum	Blood	Peripheral	Sprague-Dawley rat	Rat	Chronic mild stress model	Chronic mild stress model	Animal model	MS-based	Down
1066	1-Stearoylglycerophosphoserine	HMDB0061698	N/A	N/A	Study M210	Type2	CUMS + venlafaxine group vs. CUMS group	Serum	Blood	Peripheral	Sprague-Dawley rat	Rat	Chronic mild stress model	Chronic mild stress model	Animal model	MS-based	Down
1067	Deoxycholic acid 3-glucuronide	HMDB0002596	C03033	53477755	Study M210	Type2	CUMS + venlafaxine group vs. CUMS group	Serum	Blood	Peripheral	Sprague-Dawley rat	Rat	Chronic mild stress model	Chronic mild stress model	Animal model	MS-based	Down
1068	LysoPC(O-18:0)	HMDB0011149	C04230	2733532	Study M210	Type2	CUMS + venlafaxine group vs. CUMS group	Serum	Blood	Peripheral	Sprague-Dawley rat	Rat	Chronic mild stress model	Chronic mild stress model	Animal model	MS-based	Down
1069	LysoPC(18:2(9Z,12Z))	HMDB0010386	C04230	11005824	Study M210	Type2	CUMS + curcumin group vs. CUMS group	Serum	Blood	Peripheral	Sprague-Dawley rat	Rat	Chronic mild stress model	Chronic mild stress model	Animal model	MS-based	Down
1070	LysoPC(15:0)	HMDB0010381	C04230	24779458	Study M210	Type2	CUMS + curcumin group vs. CUMS group	Serum	Blood	Peripheral	Sprague-Dawley rat	Rat	Chronic mild stress model	Chronic mild stress model	Animal model	MS-based	Down
1071	LysoPC(18:3(6Z,9Z,12Z))	HMDB0010387	C04230	52924045	Study M210	Type2	CUMS + curcumin group vs. CUMS group	Serum	Blood	Peripheral	Sprague-Dawley rat	Rat	Chronic mild stress model	Chronic mild stress model	Animal model	MS-based	Down
1072	LysoPE(0:0/20:2(11Z,14Z))	HMDB0011483	N/A	53480932	Study M210	Type2	CUMS + curcumin group vs. CUMS group	Serum	Blood	Peripheral	Sprague-Dawley rat	Rat	Chronic mild stress model	Chronic mild stress model	Animal model	MS-based	Down
1073	1-Stearoylglycerophosphoserine	HMDB0061698	N/A	N/A	Study M210	Type2	CUMS + curcumin group vs. CUMS group	Serum	Blood	Peripheral	Sprague-Dawley rat	Rat	Chronic mild stress model	Chronic mild stress model	Animal model	MS-based	Down
1074	Deoxycholic acid 3-glucuronide	HMDB0002596	C03033	53477755	Study M210	Type2	CUMS + curcumin group vs. CUMS group	Serum	Blood	Peripheral	Sprague-Dawley rat	Rat	Chronic mild stress model	Chronic mild stress model	Animal model	MS-based	Down
1075	LysoPC(O-18:0)	HMDB0011149	C04230	2733532	Study M210	Type2	CUMS + curcumin group vs. CUMS group	Serum	Blood	Peripheral	Sprague-Dawley rat	Rat	Chronic mild stress model	Chronic mild stress model	Animal model	MS-based	Down
1076	Gamma-Aminobutyric acid	HMDB0000112	C00334	119	Study M353	Type2	CUS + ketamine group vs. CUS group	Anterior cingulate cortex	Brain	Central	Sprague-Dawley rat	Rat	Chronic mild stress model	Chronic mild stress model	Animal model	NMR	Down
1077	Quinolinic acid	HMDB0000232	C03722	1066	Study M450	Type2	CUMS + paroxetine group vs. CUMS group	Plasma	Blood	Peripheral	Sprague-Dawley rat	Rat	Chronic mild stress model	Chronic mild stress model	Animal model	MS-based	Up
1078	L-valine	HMDB0000883	C00183	6287	Study M454	Type2	vascular depression model + YXST group vs. vascular depression model group	Hippocampus	Brain	Central	ICR mouse	Mouse	Vascular depression model	Other animal model	Animal model	MS-based	Up
1079	Niacinamide	HMDB0001406	C00153	936	Study M454	Type2	vascular depression model + YXST group vs. vascular depression model group	Hippocampus	Brain	Central	ICR mouse	Mouse	Vascular depression model	Other animal model	Animal model	MS-based	Up
1080	Hypoxanthine	HMDB0000157	C00262	790	Study M454	Type2	vascular depression model + YXST group vs. vascular depression model group	Hippocampus	Brain	Central	ICR mouse	Mouse	Vascular depression model	Other animal model	Animal model	MS-based	Up
1081	2-Phenylacetamide	HMDB0010715	C02505	7680	Study M454	Type2	vascular depression model + YXST group vs. vascular depression model group	Hippocampus	Brain	Central	ICR mouse	Mouse	Vascular depression model	Other animal model	Animal model	MS-based	Up
1082	L-Glutamine	HMDB0000641	C00064	5961	Study M454	Type2	vascular depression model + YXST group vs. vascular depression model group	Hippocampus	Brain	Central	ICR mouse	Mouse	Vascular depression model	Other animal model	Animal model	MS-based	Up
1083	Xanthine	HMDB0000292	C00385	1188	Study M454	Type2	vascular depression model + YXST group vs. vascular depression model group	Hippocampus	Brain	Central	ICR mouse	Mouse	Vascular depression model	Other animal model	Animal model	MS-based	Up
1084	L-Histidine	HMDB0000177	C00135	6274	Study M454	Type2	vascular depression model + YXST group vs. vascular depression model group	Hippocampus	Brain	Central	ICR mouse	Mouse	Vascular depression model	Other animal model	Animal model	MS-based	Up
1085	L-Phenylalanine	HMDB0000159	C00079	6140	Study M454	Type2	vascular depression model + YXST group vs. vascular depression model group	Hippocampus	Brain	Central	ICR mouse	Mouse	Vascular depression model	Other animal model	Animal model	MS-based	Up
1086	Indoleacrylic acid	HMDB0000734	N/A	15030923	Study M454	Type2	vascular depression model + YXST group vs. vascular depression model group	Hippocampus	Brain	Central	ICR mouse	Mouse	Vascular depression model	Other animal model	Animal model	MS-based	Up
1087	Hippuric acid	HMDB0000714	C01586	464	Study M454	Type2	vascular depression model + YXST group vs. vascular depression model group	Hippocampus	Brain	Central	ICR mouse	Mouse	Vascular depression model	Other animal model	Animal model	MS-based	Up
1088	4-Pyridoxic acid	HMDB0000017	C00847	6723	Study M454	Type2	vascular depression model + YXST group vs. vascular depression model group	Hippocampus	Brain	Central	ICR mouse	Mouse	Vascular depression model	Other animal model	Animal model	MS-based	Up
1089	Citric acid	HMDB0000094	C00158	311	Study M454	Type2	vascular depression model + YXST group vs. vascular depression model group	Hippocampus	Brain	Central	ICR mouse	Mouse	Vascular depression model	Other animal model	Animal model	MS-based	Up
1090	L-Tryptophan	HMDB0000929	C00078	6305	Study M454	Type2	vascular depression model + YXST group vs. vascular depression model group	Hippocampus	Brain	Central	ICR mouse	Mouse	Vascular depression model	Other animal model	Animal model	MS-based	Up
1091	Pantothenic acid	HMDB0000210	C00864	988	Study M454	Type2	vascular depression model + YXST group vs. vascular depression model group	Hippocampus	Brain	Central	ICR mouse	Mouse	Vascular depression model	Other animal model	Animal model	MS-based	Up
1092	Homocarnosine	HMDB0000745	C00884	10243361	Study M454	Type2	vascular depression model + YXST group vs. vascular depression model group	Hippocampus	Brain	Central	ICR mouse	Mouse	Vascular depression model	Other animal model	Animal model	MS-based	Up
1093	Inosine	HMDB0000195	C00294	6021	Study M454	Type2	vascular depression model + YXST group vs. vascular depression model group	Hippocampus	Brain	Central	ICR mouse	Mouse	Vascular depression model	Other animal model	Animal model	MS-based	Up
1094	Sphingosine	HMDB0000252	C00319	5353955	Study M454	Type2	vascular depression model + YXST group vs. vascular depression model group	Hippocampus	Brain	Central	ICR mouse	Mouse	Vascular depression model	Other animal model	Animal model	MS-based	Up
1095	Oleoylethanolamide	HMDB0002088	N/A	5283454	Study M454	Type2	vascular depression model + YXST group vs. vascular depression model group	Hippocampus	Brain	Central	ICR mouse	Mouse	Vascular depression model	Other animal model	Animal model	MS-based	Up
1096	L-Palmitoylcarnitine	HMDB0000222	C02990	11953816	Study M454	Type2	vascular depression model + YXST group vs. vascular depression model group	Hippocampus	Brain	Central	ICR mouse	Mouse	Vascular depression model	Other animal model	Animal model	MS-based	Up
1097	Elaidic carnitine	HMDB0006464	N/A	53477837	Study M454	Type2	vascular depression model + YXST group vs. vascular depression model group	Hippocampus	Brain	Central	ICR mouse	Mouse	Vascular depression model	Other animal model	Animal model	MS-based	Up
1098	Stearoylcarnitine	HMDB0000848	N/A	52922056	Study M454	Type2	vascular depression model + YXST group vs. vascular depression model group	Hippocampus	Brain	Central	ICR mouse	Mouse	Vascular depression model	Other animal model	Animal model	MS-based	Up
1099	LysoPE(0:0/16:0)	HMDB0011473	N/A	53480922	Study M454	Type2	vascular depression model + YXST group vs. vascular depression model group	Hippocampus	Brain	Central	ICR mouse	Mouse	Vascular depression model	Other animal model	Animal model	MS-based	Up
1100	4-Acetamidobutanoic acid	HMDB0003681	C02946	18189	Study M457	Type2	CUMS + D6 doses of PBR group vs. CUMS group	Serum	Blood	Peripheral	Sprague-Dawley rat	Rat	Chronic mild stress model	Chronic mild stress model	Animal model	MS-based	Up
1101	L-Leucine	HMDB0000687	C00123	6106	Study M457	Type2	CUMS + D6 doses of PBR group vs. CUMS group	Serum	Blood	Peripheral	Sprague-Dawley rat	Rat	Chronic mild stress model	Chronic mild stress model	Animal model	MS-based	Up
1102	L-Isoleucine	HMDB0000172	C00407	6306	Study M457	Type2	CUMS + D6 doses of PBR group vs. CUMS group	Serum	Blood	Peripheral	Sprague-Dawley rat	Rat	Chronic mild stress model	Chronic mild stress model	Animal model	MS-based	Up
1103	L-Valine	HMDB0000883	C00183	6287	Study M457	Type2	CUMS + D6 doses of PBR group vs. CUMS group	Serum	Blood	Peripheral	Sprague-Dawley rat	Rat	Chronic mild stress model	Chronic mild stress model	Animal model	MS-based	Up
1104	L-Glutamic acid	HMDB0000148	C00025	33032	Study M457	Type2	CUMS + D6 doses of PBR group vs. CUMS group	Serum	Blood	Peripheral	Sprague-Dawley rat	Rat	Chronic mild stress model	Chronic mild stress model	Animal model	MS-based	Up
1105	LysoPC(20:3(5Z,8Z,11Z))	HMDB0010393	C04230	53480467	Study M457	Type2	CUMS + D6 doses of PBR group vs. CUMS group	Serum	Blood	Peripheral	Sprague-Dawley rat	Rat	Chronic mild stress model	Chronic mild stress model	Animal model	MS-based	Down
1106	LysoPC(15:0)	HMDB0010381	C04230	24779458	Study M457	Type2	CUMS + D6 doses of PBR group vs. CUMS group	Serum	Blood	Peripheral	Sprague-Dawley rat	Rat	Chronic mild stress model	Chronic mild stress model	Animal model	MS-based	Down
1107	LysoPE(0:0/18:1(9Z))	HMDB0011476	N/A	53480925	Study M457	Type2	CUMS + D6 doses of PBR group vs. CUMS group	Serum	Blood	Peripheral	Sprague-Dawley rat	Rat	Chronic mild stress model	Chronic mild stress model	Animal model	MS-based	Down
1108	3-O-Sulfogalactosylceramide (d18:1/22:0)	HMDB0012316	C06125	24779582	Study M457	Type2	CUMS + D6 doses of PBR group vs. CUMS group	Serum	Blood	Peripheral	Sprague-Dawley rat	Rat	Chronic mild stress model	Chronic mild stress model	Animal model	MS-based	Down
1109	Sphinganine	HMDB0000269	C00836	91486	Study M457	Type2	CUMS + D6 doses of PBR group vs. CUMS group	Serum	Blood	Peripheral	Sprague-Dawley rat	Rat	Chronic mild stress model	Chronic mild stress model	Animal model	MS-based	Down
1110	L-Palmitoylcarnitine	HMDB0000222	C02990	11953816	Study M457	Type2	CUMS + D6 doses of PBR group vs. CUMS group	Serum	Blood	Peripheral	Sprague-Dawley rat	Rat	Chronic mild stress model	Chronic mild stress model	Animal model	MS-based	Down
1111	Anandamide	HMDB0004080	C11695	5281969	Study M476	Type2	URB597-treated CGI group vs. vehicle-treated CGI group	Hippocampus	Brain	Central	Wistar rat	Rat	Neuropathic pain induced depression model	Other animal model	Animal model	MS-based	Up
1112	Anandamide	HMDB0004080	C11695	5281969	Study M476	Type2	URB597-treated CGI group vs. vehicle-treated CGI group	Serum	Blood	Peripheral	Wistar rat	Rat	Neuropathic pain induced depression model	Other animal model	Animal model	MS-based	Up
1113	Glycolic acid	HMDB0000115	C00160	757	Study M480	Type2	CGA-treated group vs. sleep deprivation group	Urine	Urine	Peripheral	Wistar rat	Rat	Sleep deprivation induced depression model	Other animal model	Animal model	MS-based	Up
1114	Phenylacetic acid	HMDB0000209	C07086	999	Study M480	Type2	CGA-treated group vs. sleep deprivation group	Urine	Urine	Peripheral	Wistar rat	Rat	Sleep deprivation induced depression model	Other animal model	Animal model	MS-based	Up
1115	Putrescine	HMDB0001414	C00134	1045	Study M480	Type2	CGA-treated group vs. sleep deprivation group	Urine	Urine	Peripheral	Wistar rat	Rat	Sleep deprivation induced depression model	Other animal model	Animal model	MS-based	Up
1116	Uric acid	HMDB0000289	C00366	1175	Study M480	Type2	CGA-treated group vs. sleep deprivation group	Urine	Urine	Peripheral	Wistar rat	Rat	Sleep deprivation induced depression model	Other animal model	Animal model	MS-based	Up
1117	trans-Ferulic acid	HMDB0000954	C01494	445858	Study M480	Type2	CGA-treated group vs. sleep deprivation group	Urine	Urine	Peripheral	Wistar rat	Rat	Sleep deprivation induced depression model	Other animal model	Animal model	MS-based	Up
1118	m-Coumaric acid	HMDB0001713	C12621	637541	Study M480	Type2	CGA-treated group vs. sleep deprivation group	Urine	Urine	Peripheral	Wistar rat	Rat	Sleep deprivation induced depression model	Other animal model	Animal model	MS-based	Up
1119	3,4-Dihydroxyhydrocinnamic acid	HMDB0000423	C10447	348154	Study M480	Type2	CGA-treated group vs. sleep deprivation group	Urine	Urine	Peripheral	Wistar rat	Rat	Sleep deprivation induced depression model	Other animal model	Animal model	MS-based	Up
1120	Caffeic acid	HMDB0001964	C01481	1549111	Study M480	Type2	CGA-treated group vs. sleep deprivation group	Urine	Urine	Peripheral	Wistar rat	Rat	Sleep deprivation induced depression model	Other animal model	Animal model	MS-based	Up
1121	2-Ethylhydracrylic acid	HMDB0000396	N/A	188979	Study M480	Type2	CGA-treated group vs. sleep deprivation group	Urine	Urine	Peripheral	Wistar rat	Rat	Sleep deprivation induced depression model	Other animal model	Animal model	MS-based	Up
1122	Pyrocatechol	HMDB0000957	C15571	289	Study M480	Type2	CGA-treated group vs. sleep deprivation group	Urine	Urine	Peripheral	Wistar rat	Rat	Sleep deprivation induced depression model	Other animal model	Animal model	MS-based	Up
1123	3-Hydroxybenzoic acid	HMDB0002466	C00587	7420	Study M480	Type2	CGA-treated group vs. sleep deprivation group	Urine	Urine	Peripheral	Wistar rat	Rat	Sleep deprivation induced depression model	Other animal model	Animal model	MS-based	Up
1124	Niacinamide	HMDB0001406	C00153	936	Study M480	Type2	CGA-treated group vs. sleep deprivation group	Urine	Urine	Peripheral	Wistar rat	Rat	Sleep deprivation induced depression model	Other animal model	Animal model	MS-based	Down
1125	L-Asparagine	HMDB0000168	C00152	6267	Study M480	Type2	CGA-treated group vs. sleep deprivation group	Urine	Urine	Peripheral	Wistar rat	Rat	Sleep deprivation induced depression model	Other animal model	Animal model	MS-based	Down
1126	D-Arabitol	HMDB0000568	C01904	827	Study M480	Type2	CGA-treated group vs. sleep deprivation group	Urine	Urine	Peripheral	Wistar rat	Rat	Sleep deprivation induced depression model	Other animal model	Animal model	MS-based	Down
1127	D-Fructose	HMDB0000660	C02336	5984	Study M480	Type2	CGA-treated group vs. sleep deprivation group	Urine	Urine	Peripheral	Wistar rat	Rat	Sleep deprivation induced depression model	Other animal model	Animal model	MS-based	Down
1128	D-Mannose	HMDB0000169	C00159	18950	Study M480	Type2	CGA-treated group vs. sleep deprivation group	Urine	Urine	Peripheral	Wistar rat	Rat	Sleep deprivation induced depression model	Other animal model	Animal model	MS-based	Down
1129	5-Hydroxyindoleacetic acid	HMDB0000763	C05635	1826	Study M480	Type2	CGA-treated group vs. sleep deprivation group	Urine	Urine	Peripheral	Wistar rat	Rat	Sleep deprivation induced depression model	Other animal model	Animal model	MS-based	Down
1130	2-Hydroxyglutarate	HMDB0059655	C02630	43	Study M480	Type2	CGA-treated group vs. sleep deprivation group	Urine	Urine	Peripheral	Wistar rat	Rat	Sleep deprivation induced depression model	Other animal model	Animal model	MS-based	Down
1131	Methylsuccinic acid	HMDB0001844	C08645	10349	Study M480	Type2	CGA-treated group vs. sleep deprivation group	Urine	Urine	Peripheral	Wistar rat	Rat	Sleep deprivation induced depression model	Other animal model	Animal model	MS-based	Down
1132	L-Glutamic acid	HMDB0000148	C00025	33032	Study M481	Type2	SD + ketamine group vs. SD group	Prefrontal cortex	Brain	Central	C57BL/6J mouse	Mouse	Social defeat model	Social defeat model	Animal model	NMR	Up
1133	L-Glutamine	HMDB0000641	C00064	5961	Study M481	Type2	SD + ketamine group vs. SD group	Prefrontal cortex	Brain	Central	C57BL/6J mouse	Mouse	Social defeat model	Social defeat model	Animal model	NMR	Up
1134	Gamma-Aminobutyric acid	HMDB0000112	C00334	119	Study M481	Type2	SD + ketamine group vs. SD group	Prefrontal cortex	Brain	Central	C57BL/6J mouse	Mouse	Social defeat model	Social defeat model	Animal model	NMR	Up
1135	Beta-Alanine	HMDB0000056	C00099	239	Study M492	Type2	ACTH + memantine group vs. ACTH group	Urine	Urine	Peripheral	Wistar rat	Rat	ACTH induced depression model	Other animal model	Animal model	MS-based	Up
1136	Dimethylmalonic acid	HMDB0002001	N/A	11686	Study M492	Type2	ACTH + memantine group vs. ACTH group	Urine	Urine	Peripheral	Wistar rat	Rat	ACTH induced depression model	Other animal model	Animal model	MS-based	Up
1137	L-Threonine	HMDB0000167	C00188	6288	Study M492	Type2	ACTH + memantine group vs. ACTH group	Urine	Urine	Peripheral	Wistar rat	Rat	ACTH induced depression model	Other animal model	Animal model	MS-based	Up
1138	L-Serine	HMDB0000187	C00065	5951	Study M492	Type2	ACTH + memantine group vs. ACTH group	Urine	Urine	Peripheral	Wistar rat	Rat	ACTH induced depression model	Other animal model	Animal model	MS-based	Up
1139	myo-Inositol	HMDB0000211	C00137	892	Study M492	Type2	ACTH + memantine group vs. ACTH group	Urine	Urine	Peripheral	Wistar rat	Rat	ACTH induced depression model	Other animal model	Animal model	MS-based	Up
1140	Acetic acid	HMDB0000042	C00033	176	Study M492	Type2	ACTH + memantine group vs. ACTH group	Urine	Urine	Peripheral	Wistar rat	Rat	ACTH induced depression model	Other animal model	Animal model	MS-based	Up
1141	Creatinine	HMDB0000562	C00791	588	Study M492	Type2	ACTH + memantine group vs. ACTH group	Urine	Urine	Peripheral	Wistar rat	Rat	ACTH induced depression model	Other animal model	Animal model	MS-based	Up
1142	L-Proline	HMDB0000162	C00148	145742	Study M492	Type2	ACTH + memantine group vs. ACTH group	Urine	Urine	Peripheral	Wistar rat	Rat	ACTH induced depression model	Other animal model	Animal model	MS-based	Up
1143	Oxalic acid	HMDB0002329	C00209	971	Study M492	Type2	ACTH + memantine group vs. ACTH group	Urine	Urine	Peripheral	Wistar rat	Rat	ACTH induced depression model	Other animal model	Animal model	MS-based	Up
1144	L-Asparagine	HMDB0000168	C00152	6267	Study M492	Type2	ACTH + memantine group vs. ACTH group	Urine	Urine	Peripheral	Wistar rat	Rat	ACTH induced depression model	Other animal model	Animal model	MS-based	Up
1145	L-Alanine	HMDB0000161	C00041	5950	Study M492	Type2	ACTH + memantine group vs. ACTH group	Urine	Urine	Peripheral	Wistar rat	Rat	ACTH induced depression model	Other animal model	Animal model	MS-based	Up
1146	trans-Ferulic acid	HMDB0000954	C01494	445858	Study M492	Type2	ACTH + memantine group vs. ACTH group	Urine	Urine	Peripheral	Wistar rat	Rat	ACTH induced depression model	Other animal model	Animal model	MS-based	Up
1147	Kynurenic acid	HMDB0000715	C01717	3845	Study M492	Type2	ACTH + memantine group vs. ACTH group	Urine	Urine	Peripheral	Wistar rat	Rat	ACTH induced depression model	Other animal model	Animal model	MS-based	Up
1148	Beta-Alanine	HMDB0000056	C00099	239	Study M492	Type2	ACTH + CGA group vs. ACTH group	Urine	Urine	Peripheral	Wistar rat	Rat	ACTH induced depression model	Other animal model	Animal model	MS-based	Up
1149	Dimethylmalonic acid	HMDB0002001	N/A	11686	Study M492	Type2	ACTH + CGA group vs. ACTH group	Urine	Urine	Peripheral	Wistar rat	Rat	ACTH induced depression model	Other animal model	Animal model	MS-based	Up
1150	L-Threonine	HMDB0000167	C00188	6288	Study M492	Type2	ACTH + CGA group vs. ACTH group	Urine	Urine	Peripheral	Wistar rat	Rat	ACTH induced depression model	Other animal model	Animal model	MS-based	Up
1151	L-Serine	HMDB0000187	C00065	5951	Study M492	Type2	ACTH + CGA group vs. ACTH group	Urine	Urine	Peripheral	Wistar rat	Rat	ACTH induced depression model	Other animal model	Animal model	MS-based	Up
1152	myo-Inositol	HMDB0000211	C00137	892	Study M492	Type2	ACTH + CGA group vs. ACTH group	Urine	Urine	Peripheral	Wistar rat	Rat	ACTH induced depression model	Other animal model	Animal model	MS-based	Up
1153	Acetic acid	HMDB0000042	C00033	176	Study M492	Type2	ACTH + CGA group vs. ACTH group	Urine	Urine	Peripheral	Wistar rat	Rat	ACTH induced depression model	Other animal model	Animal model	MS-based	Up
1154	Creatinine	HMDB0000562	C00791	588	Study M492	Type2	ACTH + CGA group vs. ACTH group	Urine	Urine	Peripheral	Wistar rat	Rat	ACTH induced depression model	Other animal model	Animal model	MS-based	Up
1155	Oxalic acid	HMDB0002329	C00209	971	Study M492	Type2	ACTH + CGA group vs. ACTH group	Urine	Urine	Peripheral	Wistar rat	Rat	ACTH induced depression model	Other animal model	Animal model	MS-based	Up
1156	L-Alanine	HMDB0000161	C00041	5950	Study M492	Type2	ACTH + CGA group vs. ACTH group	Urine	Urine	Peripheral	Wistar rat	Rat	ACTH induced depression model	Other animal model	Animal model	MS-based	Up
1157	trans-Ferulic acid	HMDB0000954	C01494	445858	Study M492	Type2	ACTH + CGA group vs. ACTH group	Urine	Urine	Peripheral	Wistar rat	Rat	ACTH induced depression model	Other animal model	Animal model	MS-based	Up
1158	Kynurenic acid	HMDB0000715	C01717	3845	Study M492	Type2	ACTH + CGA group vs. ACTH group	Urine	Urine	Peripheral	Wistar rat	Rat	ACTH induced depression model	Other animal model	Animal model	MS-based	Up
1159	Hippuric acid	HMDB0000714	C01586	464	Study M492	Type2	ACTH + memantine group vs. ACTH group	Urine	Urine	Peripheral	Wistar rat	Rat	ACTH induced depression model	Other animal model	Animal model	MS-based	Down
1160	Hippuric acid	HMDB0000714	C01586	464	Study M492	Type2	ACTH + CGA group vs. ACTH group	Urine	Urine	Peripheral	Wistar rat	Rat	ACTH induced depression model	Other animal model	Animal model	MS-based	Down
1161	Anandamide	HMDB0004080	C11695	5281969	Study M496	Type2	CMS + high dose of URB597 group vs. CMS group	Midbrain	Brain	Central	Wistar rat	Rat	Chronic mild stress model	Chronic mild stress model	Animal model	MS-based	Up
1162	Anandamide	HMDB0004080	C11695	5281969	Study M496	Type2	CMS + high dose of URB597 group vs. CMS group	Thalamus	Brain	Central	Wistar rat	Rat	Chronic mild stress model	Chronic mild stress model	Animal model	MS-based	Up
1163	Anandamide	HMDB0004080	C11695	5281969	Study M496	Type2	CMS + high dose of URB597 group vs. CMS group	Striatum	Brain	Central	Wistar rat	Rat	Chronic mild stress model	Chronic mild stress model	Animal model	MS-based	Up
1164	Anandamide	HMDB0004080	C11695	5281969	Study M503	Type2	SDS + URB694 group vs. SDS group	Plasma	Blood	Peripheral	Wistar Kyoto rat	Rat	Social defeat model	Social defeat model	Animal model	MS-based	Up
1165	Oleoylethanolamide	HMDB0002088	N/A	5283454	Study M503	Type2	SDS + URB694 group vs. SDS group	Plasma	Blood	Peripheral	Wistar Kyoto rat	Rat	Social defeat model	Social defeat model	Animal model	MS-based	Up
1166	Palmitoylethanolamide	HMDB0002100	C16512	4671	Study M503	Type2	SDS + URB694 group vs. SDS group	Plasma	Blood	Peripheral	Wistar Kyoto rat	Rat	Social defeat model	Social defeat model	Animal model	MS-based	Up
1167	Anandamide	HMDB0004080	C11695	5281969	Study M503	Type2	SDS + URB694 group vs. SDS group	Prefrontal cortex	Brain	Central	Wistar Kyoto rat	Rat	Social defeat model	Social defeat model	Animal model	MS-based	Up
1168	Anandamide	HMDB0004080	C11695	5281969	Study M503	Type2	SDS + URB694 group vs. SDS group	Striatum	Brain	Central	Wistar Kyoto rat	Rat	Social defeat model	Social defeat model	Animal model	MS-based	Up
1169	Corticosterone	HMDB0001547	C02140	5753	Study M503	Type2	SDS + URB694 group vs. SDS group	Plasma	Blood	Peripheral	Wistar Kyoto rat	Rat	Social defeat model	Social defeat model	Animal model	MS-based	Down
1170	Anandamide	HMDB0004080	C11695	5281969	Study M505	Type2	WKY + URB597 vs. WKY + vehicle group	Frontal cortex	Brain	Central	Wistar rat	Rat	Wistar Kyoto rat model	Other animal model	Animal model	MS-based	Up
1171	Anandamide	HMDB0004080	C11695	5281969	Study M505	Type2	WKY + URB597 vs. WKY + vehicle group	Hippocampus	Brain	Central	Wistar rat	Rat	Wistar Kyoto rat model	Other animal model	Animal model	MS-based	Up
1172	5-Hydroxytryptophol	HMDB0001855	N/A	9061	Study M522	Type2	CUMS + NaP group vs. CUMS group	Prefrontal cortex	Brain	Central	Sprague-Dawley rat	Rat	Chronic mild stress model	Chronic mild stress model	Animal model	MS-based	Up
1173	Norepinephrine	HMDB0000216	C00547	439260	Study M522	Type2	CUMS + NaP group vs. CUMS group	Prefrontal cortex	Brain	Central	Sprague-Dawley rat	Rat	Chronic mild stress model	Chronic mild stress model	Animal model	MS-based	Up
1174	Dopamine	HMDB0000073	C03758	681	Study M522	Type2	CUMS + NaP group vs. CUMS group	Prefrontal cortex	Brain	Central	Sprague-Dawley rat	Rat	Chronic mild stress model	Chronic mild stress model	Animal model	MS-based	Up
1175	3,4-Dihydroxybenzeneacetic acid	HMDB0001336	C01161	547	Study M522	Type2	CUMS + NaP group vs. CUMS group	Prefrontal cortex	Brain	Central	Sprague-Dawley rat	Rat	Chronic mild stress model	Chronic mild stress model	Animal model	MS-based	Up
1176	3-Hydroxyanthranilic acid	HMDB0001476	C00632	86	Study M522	Type2	CUMS + NaP group vs. CUMS group	Prefrontal cortex	Brain	Central	Sprague-Dawley rat	Rat	Chronic mild stress model	Chronic mild stress model	Animal model	MS-based	Up
1177	3-Methoxytyramine	HMDB0000022	C05587	1669	Study M522	Type2	CUMS + NaP group vs. CUMS group	Prefrontal cortex	Brain	Central	Sprague-Dawley rat	Rat	Chronic mild stress model	Chronic mild stress model	Animal model	MS-based	Up
1178	L-Tryptophan	HMDB0000929	C00078	6305	Study M522	Type2	CUMS + NaP group vs. CUMS group	Prefrontal cortex	Brain	Central	Sprague-Dawley rat	Rat	Chronic mild stress model	Chronic mild stress model	Animal model	MS-based	Up
1179	Hydroxykynurenine/Kynurenine ratio	N/A	N/A	N/A	Study M522	Type2	CUMS + NaP group vs. CUMS group	Prefrontal cortex	Brain	Central	Sprague-Dawley rat	Rat	Chronic mild stress model	Chronic mild stress model	Animal model	MS-based	Up
1180	L-Kynurenine	HMDB0000684	C00328	161166	Study M522	Type2	CUMS + NaP group vs. CUMS group	Prefrontal cortex	Brain	Central	Sprague-Dawley rat	Rat	Chronic mild stress model	Chronic mild stress model	Animal model	MS-based	Down
1181	Kynurenine/Tryptophan ratio	N/A	N/A	N/A	Study M522	Type2	CUMS + NaP group vs. CUMS group	Prefrontal cortex	Brain	Central	Sprague-Dawley rat	Rat	Chronic mild stress model	Chronic mild stress model	Animal model	MS-based	Down
1182	Homovanillic acid/dopamine ratio	N/A	N/A	N/A	Study M522	Type2	CUMS + NaP group vs. CUMS group	Prefrontal cortex	Brain	Central	Sprague-Dawley rat	Rat	Chronic mild stress model	Chronic mild stress model	Animal model	MS-based	Down
1183	Kynurenic acid	HMDB0000715	C01717	3845	Study M524	Type2	hydrocortisone + Tiansi Liquid group vs. hydrocortisone group	Plasma	Blood	Peripheral	Sprague-Dawley rat	Rat	Hydrocortisone induced depression model	Other animal model	Animal model	MS-based	Up
1184	L-Kynurenine	HMDB0000684	C00328	161166	Study M524	Type2	hydrocortisone + Tiansi Liquid group vs. hydrocortisone group	Plasma	Blood	Peripheral	Sprague-Dawley rat	Rat	Hydrocortisone induced depression model	Other animal model	Animal model	MS-based	Down
1185	Quinolinic acid	HMDB0000232	C03722	1066	Study M524	Type2	hydrocortisone + Tiansi Liquid group vs. hydrocortisone group	Plasma	Blood	Peripheral	Sprague-Dawley rat	Rat	Hydrocortisone induced depression model	Other animal model	Animal model	MS-based	Down
1186	Kynurenine/Tryptophan ratio	N/A	N/A	N/A	Study M524	Type2	hydrocortisone + Tiansi Liquid group vs. hydrocortisone group	Plasma	Blood	Peripheral	Sprague-Dawley rat	Rat	Hydrocortisone induced depression model	Other animal model	Animal model	MS-based	Down
1187	Aminoadipic acid	HMDB0000510	C00956	469	Study M528	Type2	CUS + ketamine group vs. CUS group	Frontal cortex	Brain	Central	FVB mouse	Mouse	Chronic mild stress model	Chronic mild stress model	Animal model	MS-based	Up
1188	Anserine	HMDB0000194	C01262	112072	Study M528	Type2	CUS + fluoxetine group vs. CUS group	Frontal cortex	Brain	Central	FVB mouse	Mouse	Chronic mild stress model	Chronic mild stress model	Animal model	MS-based	Up
1189	Aminoadipic acid	HMDB0000510	C00956	469	Study M528	Type2	CUS + fluoxetine group vs. CUS group	Frontal cortex	Brain	Central	FVB mouse	Mouse	Chronic mild stress model	Chronic mild stress model	Animal model	MS-based	Up
1190	Isobutyryl-L-carnitine	HMDB0000736	N/A	10177002	Study M528	Type2	CUS + fluoxetine group vs. CUS group	Frontal cortex	Brain	Central	FVB mouse	Mouse	Chronic mild stress model	Chronic mild stress model	Animal model	MS-based	Up
1191	L-Cystine	HMDB0000192	C00491	67678	Study M528	Type2	CUS + fluoxetine group vs. CUS group	Frontal cortex	Brain	Central	FVB mouse	Mouse	Chronic mild stress model	Chronic mild stress model	Animal model	MS-based	Down
1192	L-Glutamine	HMDB0000641	C00064	5961	Study M528	Type2	CUS + fluoxetine group vs. CUS group	Frontal cortex	Brain	Central	FVB mouse	Mouse	Chronic mild stress model	Chronic mild stress model	Animal model	MS-based	Down
1193	4-Hydroxyproline	HMDB0000725	C01157	5810	Study M528	Type2	CUS + fluoxetine group vs. CUS group	Frontal cortex	Brain	Central	FVB mouse	Mouse	Chronic mild stress model	Chronic mild stress model	Animal model	MS-based	Down
1194	Serotonin	HMDB0000259	C00780	5202	Study M533	Type2	surgery + fluoxetine group vs. surgery + vehicle group	Hippocampus	Brain	Central	Wistar rat	Rat	Chronic pain induced depression model	Other animal model	Animal model	MS-based	Up
1195	Hexatriacontanoic acid	N/A	N/A	5282596	Study M539	Type2	LPS+ Dl-3-n-butylphthalide group vs. LPS group	Hippocampus	Brain	Central	Sprague-Dawley rat	Rat	Lipopolysaccharide induced depression model	Lipopolysaccharide induced depression model	Animal model	MS-based	Up
1196	Glycerophosphocholine	HMDB0000086	C00670	657272	Study M539	Type2	LPS+ Dl-3-n-butylphthalide group vs. LPS group	Hippocampus	Brain	Central	Sprague-Dawley rat	Rat	Lipopolysaccharide induced depression model	Lipopolysaccharide induced depression model	Animal model	MS-based	Up
1197	Cytosine	HMDB0000630	C00380	597	Study M539	Type2	LPS+ Dl-3-n-butylphthalide group vs. LPS group	Hippocampus	Brain	Central	Sprague-Dawley rat	Rat	Lipopolysaccharide induced depression model	Lipopolysaccharide induced depression model	Animal model	MS-based	Up
1198	L-Arginine	HMDB0000517	C00062	6322	Study M539	Type2	LPS+ Dl-3-n-butylphthalide group vs. LPS group	Hippocampus	Brain	Central	Sprague-Dawley rat	Rat	Lipopolysaccharide induced depression model	Lipopolysaccharide induced depression model	Animal model	MS-based	Up
1199	Quinic acid	HMDB0003072	C00296	6508	Study M539	Type2	LPS+ Dl-3-n-butylphthalide group vs. LPS group	Hippocampus	Brain	Central	Sprague-Dawley rat	Rat	Lipopolysaccharide induced depression model	Lipopolysaccharide induced depression model	Animal model	MS-based	Down
1200	PC(2:0/0:0)	N/A	C00157	N/A	Study M539	Type2	LPS+ Dl-3-n-butylphthalide group vs. LPS group	Hippocampus	Brain	Central	Sprague-Dawley rat	Rat	Lipopolysaccharide induced depression model	Lipopolysaccharide induced depression model	Animal model	MS-based	Down
1201	L-Thyronine	HMDB0000667	N/A	5461103	Study M539	Type2	LPS+ Dl-3-n-butylphthalide group vs. LPS group	Hippocampus	Brain	Central	Sprague-Dawley rat	Rat	Lipopolysaccharide induced depression model	Lipopolysaccharide induced depression model	Animal model	MS-based	Down
1202	L-Methionine	HMDB0000696	C00073	6137	Study M539	Type2	LPS+ Dl-3-n-butylphthalide group vs. LPS group	Hippocampus	Brain	Central	Sprague-Dawley rat	Rat	Lipopolysaccharide induced depression model	Lipopolysaccharide induced depression model	Animal model	MS-based	Down
1203	L-Glutamine	HMDB0000641	C00064	5961	Study M539	Type2	LPS+ Dl-3-n-butylphthalide group vs. LPS group	Hippocampus	Brain	Central	Sprague-Dawley rat	Rat	Lipopolysaccharide induced depression model	Lipopolysaccharide induced depression model	Animal model	MS-based	Down
1204	Ketoleucine	HMDB0000695	C00233	70	Study M539	Type2	LPS+ Dl-3-n-butylphthalide group vs. LPS group	Hippocampus	Brain	Central	Sprague-Dawley rat	Rat	Lipopolysaccharide induced depression model	Lipopolysaccharide induced depression model	Animal model	MS-based	Down
1205	Mannitol	HMDB0000765	C00392	6251	Study M539	Type2	LPS+ Dl-3-n-butylphthalide group vs. LPS group	Hippocampus	Brain	Central	Sprague-Dawley rat	Rat	Lipopolysaccharide induced depression model	Lipopolysaccharide induced depression model	Animal model	MS-based	Down
1206	Cinnamic acid	HMDB0000567	C10438	5372954	Study M539	Type2	LPS+ Dl-3-n-butylphthalide group vs. LPS group	Hippocampus	Brain	Central	Sprague-Dawley rat	Rat	Lipopolysaccharide induced depression model	Lipopolysaccharide induced depression model	Animal model	MS-based	Down
1207	2E,4E,8Z,10E-Dodecatetraenoic acid	N/A	N/A	5312392	Study M539	Type2	LPS+ Dl-3-n-butylphthalide group vs. LPS group	Hippocampus	Brain	Central	Sprague-Dawley rat	Rat	Lipopolysaccharide induced depression model	Lipopolysaccharide induced depression model	Animal model	MS-based	Down
1208	L-Valine	HMDB0000883	C00183	6287	Study M541	Type2	CUMS + low dose of AS group vs. CUMS group	Serum	Blood	Peripheral	Sprague-Dawley rat	Rat	Chronic mild stress model	Chronic mild stress model	Animal model	MS-based	Up
1209	L-Leucine	HMDB0000687	C00123	6106	Study M541	Type2	CUMS + low dose of AS group vs. CUMS group	Serum	Blood	Peripheral	Sprague-Dawley rat	Rat	Chronic mild stress model	Chronic mild stress model	Animal model	MS-based	Up
1210	L-Tryptophan	HMDB0000929	C00078	6305	Study M541	Type2	CUMS + low dose of AS group vs. CUMS group	Serum	Blood	Peripheral	Sprague-Dawley rat	Rat	Chronic mild stress model	Chronic mild stress model	Animal model	MS-based	Up
1211	Lipid	N/A	N/A	N/A	Study M541	Type2	CUMS + low dose of AS group vs. CUMS group	Serum	Blood	Peripheral	Sprague-Dawley rat	Rat	Chronic mild stress model	Chronic mild stress model	Animal model	NMR	Up
1212	L-Isoleucine	HMDB0000172	C00407	6306	Study M541	Type2	CUMS + low dose of AS group vs. CUMS group	Serum	Blood	Peripheral	Sprague-Dawley rat	Rat	Chronic mild stress model	Chronic mild stress model	Animal model	NMR	Up
1213	Choline	HMDB0000097	C00114	305	Study M541	Type2	CUMS + low dose of AS group vs. CUMS group	Serum	Blood	Peripheral	Sprague-Dawley rat	Rat	Chronic mild stress model	Chronic mild stress model	Animal model	NMR	Up
1214	L-Valine	HMDB0000883	C00183	6287	Study M541	Type2	CUMS + high dose of AS group vs. CUMS group	Serum	Blood	Peripheral	Sprague-Dawley rat	Rat	Chronic mild stress model	Chronic mild stress model	Animal model	MS-based	Up
1215	L-Leucine	HMDB0000687	C00123	6106	Study M541	Type2	CUMS + high dose of AS group vs. CUMS group	Serum	Blood	Peripheral	Sprague-Dawley rat	Rat	Chronic mild stress model	Chronic mild stress model	Animal model	MS-based	Up
1216	L-Tryptophan	HMDB0000929	C00078	6305	Study M541	Type2	CUMS + high dose of AS group vs. CUMS group	Serum	Blood	Peripheral	Sprague-Dawley rat	Rat	Chronic mild stress model	Chronic mild stress model	Animal model	MS-based	Up
1217	L-Glutamic acid	HMDB0000148	C00025	33032	Study M541	Type2	CUMS + high dose of AS group vs. CUMS group	Serum	Blood	Peripheral	Sprague-Dawley rat	Rat	Chronic mild stress model	Chronic mild stress model	Animal model	MS-based	Up
1218	L-Proline	HMDB0000162	C00148	145742	Study M541	Type2	CUMS + high dose of AS group vs. CUMS group	Serum	Blood	Peripheral	Sprague-Dawley rat	Rat	Chronic mild stress model	Chronic mild stress model	Animal model	MS-based	Up
1219	L-Methionine	HMDB0000696	C00073	6137	Study M541	Type2	CUMS + high dose of AS group vs. CUMS group	Serum	Blood	Peripheral	Sprague-Dawley rat	Rat	Chronic mild stress model	Chronic mild stress model	Animal model	MS-based	Up
1220	Choline	HMDB0000097	C00114	305	Study M541	Type2	CUMS + high dose of AS group vs. CUMS group	Serum	Blood	Peripheral	Sprague-Dawley rat	Rat	Chronic mild stress model	Chronic mild stress model	Animal model	MS-based	Up
1221	L-Palmitoylcarnitine	HMDB0000222	C02990	11953816	Study M541	Type2	CUMS + high dose of AS group vs. CUMS group	Serum	Blood	Peripheral	Sprague-Dawley rat	Rat	Chronic mild stress model	Chronic mild stress model	Animal model	MS-based	Up
1222	Oleamide	HMDB0002117	C19670	5283387	Study M541	Type2	CUMS + high dose of AS group vs. CUMS group	Serum	Blood	Peripheral	Sprague-Dawley rat	Rat	Chronic mild stress model	Chronic mild stress model	Animal model	MS-based	Up
1223	Lipid	N/A	N/A	N/A	Study M541	Type2	CUMS + high dose of AS group vs. CUMS group	Serum	Blood	Peripheral	Sprague-Dawley rat	Rat	Chronic mild stress model	Chronic mild stress model	Animal model	NMR	Up
1224	L-Isoleucine	HMDB0000172	C00407	6306	Study M541	Type2	CUMS + high dose of AS group vs. CUMS group	Serum	Blood	Peripheral	Sprague-Dawley rat	Rat	Chronic mild stress model	Chronic mild stress model	Animal model	NMR	Up
1225	Choline	HMDB0000097	C00114	305	Study M541	Type2	CUMS + high dose of AS group vs. CUMS group	Serum	Blood	Peripheral	Sprague-Dawley rat	Rat	Chronic mild stress model	Chronic mild stress model	Animal model	NMR	Up
1226	Citric acid	HMDB0000094	C00158	311	Study M541	Type2	CUMS + high dose of AS group vs. CUMS group	Serum	Blood	Peripheral	Sprague-Dawley rat	Rat	Chronic mild stress model	Chronic mild stress model	Animal model	NMR	Up
1227	L-Valine	HMDB0000883	C00183	6287	Study M541	Type2	CUMS + venlafaxine group vs. CUMS group	Serum	Blood	Peripheral	Sprague-Dawley rat	Rat	Chronic mild stress model	Chronic mild stress model	Animal model	MS-based	Up
1228	L-Leucine	HMDB0000687	C00123	6106	Study M541	Type2	CUMS + venlafaxine group vs. CUMS group	Serum	Blood	Peripheral	Sprague-Dawley rat	Rat	Chronic mild stress model	Chronic mild stress model	Animal model	MS-based	Up
1229	L-Tryptophan	HMDB0000929	C00078	6305	Study M541	Type2	CUMS + venlafaxine group vs. CUMS group	Serum	Blood	Peripheral	Sprague-Dawley rat	Rat	Chronic mild stress model	Chronic mild stress model	Animal model	MS-based	Up
1230	L-Glutamic acid	HMDB0000148	C00025	33032	Study M541	Type2	CUMS + venlafaxine group vs. CUMS group	Serum	Blood	Peripheral	Sprague-Dawley rat	Rat	Chronic mild stress model	Chronic mild stress model	Animal model	MS-based	Up
1231	L-Methionine	HMDB0000696	C00073	6137	Study M541	Type2	CUMS + venlafaxine group vs. CUMS group	Serum	Blood	Peripheral	Sprague-Dawley rat	Rat	Chronic mild stress model	Chronic mild stress model	Animal model	MS-based	Up
1232	Choline	HMDB0000097	C00114	305	Study M541	Type2	CUMS + venlafaxine group vs. CUMS group	Serum	Blood	Peripheral	Sprague-Dawley rat	Rat	Chronic mild stress model	Chronic mild stress model	Animal model	MS-based	Up
1233	Indoleacrylic acid	HMDB0000734	N/A	15030923	Study M541	Type2	CUMS + venlafaxine group vs. CUMS group	Serum	Blood	Peripheral	Sprague-Dawley rat	Rat	Chronic mild stress model	Chronic mild stress model	Animal model	MS-based	Up
1234	Lipid	N/A	N/A	N/A	Study M541	Type2	CUMS + venlafaxine group vs. CUMS group	Serum	Blood	Peripheral	Sprague-Dawley rat	Rat	Chronic mild stress model	Chronic mild stress model	Animal model	NMR	Up
1235	L-Isoleucine	HMDB0000172	C00407	6306	Study M541	Type2	CUMS + venlafaxine group vs. CUMS group	Serum	Blood	Peripheral	Sprague-Dawley rat	Rat	Chronic mild stress model	Chronic mild stress model	Animal model	NMR	Up
1236	Choline	HMDB0000097	C00114	305	Study M541	Type2	CUMS + venlafaxine group vs. CUMS group	Serum	Blood	Peripheral	Sprague-Dawley rat	Rat	Chronic mild stress model	Chronic mild stress model	Animal model	NMR	Up
1237	Octadecenoylcarnitine	HMDB0094687	N/A	87076413	Study M541	Type2	CUMS + low dose of AS group vs. CUMS group	Serum	Blood	Peripheral	Sprague-Dawley rat	Rat	Chronic mild stress model	Chronic mild stress model	Animal model	MS-based	Down
1238	20-COOH-leukotriene E4	HMDB0012634	N/A	53481508	Study M541	Type2	CUMS + low dose of AS group vs. CUMS group	Serum	Blood	Peripheral	Sprague-Dawley rat	Rat	Chronic mild stress model	Chronic mild stress model	Animal model	MS-based	Down
1239	Sphingosine	HMDB0000252	C00319	5353955	Study M541	Type2	CUMS + low dose of AS group vs. CUMS group	Serum	Blood	Peripheral	Sprague-Dawley rat	Rat	Chronic mild stress model	Chronic mild stress model	Animal model	MS-based	Down
1240	Deoxycholic acid	HMDB0000626	C04483	222528	Study M541	Type2	CUMS + low dose of AS group vs. CUMS group	Serum	Blood	Peripheral	Sprague-Dawley rat	Rat	Chronic mild stress model	Chronic mild stress model	Animal model	MS-based	Down
1241	L-Lactic acid	HMDB0000190	C00186	107689	Study M541	Type2	CUMS + low dose of AS group vs. CUMS group	Serum	Blood	Peripheral	Sprague-Dawley rat	Rat	Chronic mild stress model	Chronic mild stress model	Animal model	NMR	Down
1242	L-Alanine	HMDB0000161	C00041	5950	Study M541	Type2	CUMS + low dose of AS group vs. CUMS group	Serum	Blood	Peripheral	Sprague-Dawley rat	Rat	Chronic mild stress model	Chronic mild stress model	Animal model	NMR	Down
1243	L-Glutamine	HMDB0000641	C00064	5961	Study M541	Type2	CUMS + low dose of AS group vs. CUMS group	Serum	Blood	Peripheral	Sprague-Dawley rat	Rat	Chronic mild stress model	Chronic mild stress model	Animal model	NMR	Down
1244	Taurine	HMDB0000251	C00245	1123	Study M541	Type2	CUMS + low dose of AS group vs. CUMS group	Serum	Blood	Peripheral	Sprague-Dawley rat	Rat	Chronic mild stress model	Chronic mild stress model	Animal model	NMR	Down
1245	Beta-D-Glucose	HMDB0000516	C00221	64689	Study M541	Type2	CUMS + low dose of AS group vs. CUMS group	Serum	Blood	Peripheral	Sprague-Dawley rat	Rat	Chronic mild stress model	Chronic mild stress model	Animal model	NMR	Down
1246	Alpha-D-Glucose	HMDB0003345	C00267	79025	Study M541	Type2	CUMS + low dose of AS group vs. CUMS group	Serum	Blood	Peripheral	Sprague-Dawley rat	Rat	Chronic mild stress model	Chronic mild stress model	Animal model	NMR	Down
1247	Allantoin	HMDB0000462	C01551	204	Study M541	Type2	CUMS + low dose of AS group vs. CUMS group	Serum	Blood	Peripheral	Sprague-Dawley rat	Rat	Chronic mild stress model	Chronic mild stress model	Animal model	NMR	Down
1248	Octadecenoylcarnitine	HMDB0094687	N/A	87076413	Study M541	Type2	CUMS + high dose of AS group vs. CUMS group	Serum	Blood	Peripheral	Sprague-Dawley rat	Rat	Chronic mild stress model	Chronic mild stress model	Animal model	MS-based	Down
1249	20-COOH-leukotriene E4	HMDB0012634	N/A	53481508	Study M541	Type2	CUMS + high dose of AS group vs. CUMS group	Serum	Blood	Peripheral	Sprague-Dawley rat	Rat	Chronic mild stress model	Chronic mild stress model	Animal model	MS-based	Down
1250	Sphingosine	HMDB0000252	C00319	5353955	Study M541	Type2	CUMS + high dose of AS group vs. CUMS group	Serum	Blood	Peripheral	Sprague-Dawley rat	Rat	Chronic mild stress model	Chronic mild stress model	Animal model	MS-based	Down
1251	Deoxycholic acid	HMDB0000626	C04483	222528	Study M541	Type2	CUMS + high dose of AS group vs. CUMS group	Serum	Blood	Peripheral	Sprague-Dawley rat	Rat	Chronic mild stress model	Chronic mild stress model	Animal model	MS-based	Down
1252	Cholic acid	HMDB0000619	C00695	221493	Study M541	Type2	CUMS + high dose of AS group vs. CUMS group	Serum	Blood	Peripheral	Sprague-Dawley rat	Rat	Chronic mild stress model	Chronic mild stress model	Animal model	MS-based	Down
1253	L-Lactic acid	HMDB0000190	C00186	107689	Study M541	Type2	CUMS + high dose of AS group vs. CUMS group	Serum	Blood	Peripheral	Sprague-Dawley rat	Rat	Chronic mild stress model	Chronic mild stress model	Animal model	NMR	Down
1254	L-Alanine	HMDB0000161	C00041	5950	Study M541	Type2	CUMS + high dose of AS group vs. CUMS group	Serum	Blood	Peripheral	Sprague-Dawley rat	Rat	Chronic mild stress model	Chronic mild stress model	Animal model	NMR	Down
1255	L-Glutamine	HMDB0000641	C00064	5961	Study M541	Type2	CUMS + high dose of AS group vs. CUMS group	Serum	Blood	Peripheral	Sprague-Dawley rat	Rat	Chronic mild stress model	Chronic mild stress model	Animal model	NMR	Down
1256	Taurine	HMDB0000251	C00245	1123	Study M541	Type2	CUMS + high dose of AS group vs. CUMS group	Serum	Blood	Peripheral	Sprague-Dawley rat	Rat	Chronic mild stress model	Chronic mild stress model	Animal model	NMR	Down
1257	Beta-D-Glucose	HMDB0000516	C00221	64689	Study M541	Type2	CUMS + high dose of AS group vs. CUMS group	Serum	Blood	Peripheral	Sprague-Dawley rat	Rat	Chronic mild stress model	Chronic mild stress model	Animal model	NMR	Down
1258	Alpha-D-Glucose	HMDB0003345	C00267	79025	Study M541	Type2	CUMS + high dose of AS group vs. CUMS group	Serum	Blood	Peripheral	Sprague-Dawley rat	Rat	Chronic mild stress model	Chronic mild stress model	Animal model	NMR	Down
1259	Allantoin	HMDB0000462	C01551	204	Study M541	Type2	CUMS + high dose of AS group vs. CUMS group	Serum	Blood	Peripheral	Sprague-Dawley rat	Rat	Chronic mild stress model	Chronic mild stress model	Animal model	NMR	Down
1260	3-Hydroxybutyric acid	HMDB0000357	C01089	441	Study M541	Type2	CUMS + high dose of AS group vs. CUMS group	Serum	Blood	Peripheral	Sprague-Dawley rat	Rat	Chronic mild stress model	Chronic mild stress model	Animal model	NMR	Down
1261	Glycine	HMDB0000123	C00037	750	Study M541	Type2	CUMS + high dose of AS group vs. CUMS group	Serum	Blood	Peripheral	Sprague-Dawley rat	Rat	Chronic mild stress model	Chronic mild stress model	Animal model	NMR	Down
1262	Sphingosine	HMDB0000252	C00319	5353955	Study M541	Type2	CUMS + venlafaxine group vs. CUMS group	Serum	Blood	Peripheral	Sprague-Dawley rat	Rat	Chronic mild stress model	Chronic mild stress model	Animal model	MS-based	Down
1263	Deoxycholic acid	HMDB0000626	C04483	222528	Study M541	Type2	CUMS + venlafaxine group vs. CUMS group	Serum	Blood	Peripheral	Sprague-Dawley rat	Rat	Chronic mild stress model	Chronic mild stress model	Animal model	MS-based	Down
1264	L-Lactic acid	HMDB0000190	C00186	107689	Study M541	Type2	CUMS + venlafaxine group vs. CUMS group	Serum	Blood	Peripheral	Sprague-Dawley rat	Rat	Chronic mild stress model	Chronic mild stress model	Animal model	NMR	Down
1265	L-Alanine	HMDB0000161	C00041	5950	Study M541	Type2	CUMS + venlafaxine group vs. CUMS group	Serum	Blood	Peripheral	Sprague-Dawley rat	Rat	Chronic mild stress model	Chronic mild stress model	Animal model	NMR	Down
1266	L-Glutamine	HMDB0000641	C00064	5961	Study M541	Type2	CUMS + venlafaxine group vs. CUMS group	Serum	Blood	Peripheral	Sprague-Dawley rat	Rat	Chronic mild stress model	Chronic mild stress model	Animal model	NMR	Down
1267	Taurine	HMDB0000251	C00245	1123	Study M541	Type2	CUMS + venlafaxine group vs. CUMS group	Serum	Blood	Peripheral	Sprague-Dawley rat	Rat	Chronic mild stress model	Chronic mild stress model	Animal model	NMR	Down
1268	Beta-D-Glucose	HMDB0000516	C00221	64689	Study M541	Type2	CUMS + venlafaxine group vs. CUMS group	Serum	Blood	Peripheral	Sprague-Dawley rat	Rat	Chronic mild stress model	Chronic mild stress model	Animal model	NMR	Down
1269	Alpha-D-Glucose	HMDB0003345	C00267	79025	Study M541	Type2	CUMS + venlafaxine group vs. CUMS group	Serum	Blood	Peripheral	Sprague-Dawley rat	Rat	Chronic mild stress model	Chronic mild stress model	Animal model	NMR	Down
1270	3-Hydroxybutyric acid	HMDB0000357	C01089	441	Study M541	Type2	CUMS + venlafaxine group vs. CUMS group	Serum	Blood	Peripheral	Sprague-Dawley rat	Rat	Chronic mild stress model	Chronic mild stress model	Animal model	NMR	Down
1271	Trimethylamine N-oxide	HMDB0000925	C01104	1145	Study M541	Type2	CUMS + venlafaxine group vs. CUMS group	Serum	Blood	Peripheral	Sprague-Dawley rat	Rat	Chronic mild stress model	Chronic mild stress model	Animal model	NMR	Down
1272	L-Kynurenine	HMDB0000684	C00328	161166	Study M550	Type2	CUMS + GTD group vs. CUMS group	Hippocampus	Brain	Central	Sprague-Dawley rat	Rat	Chronic mild stress model	Chronic mild stress model	Animal model	MS-based	Up
1273	Homovanillic acid	HMDB0000118	C05582	1738	Study M550	Type2	CUMS + GTD group vs. CUMS group	Hippocampus	Brain	Central	Sprague-Dawley rat	Rat	Chronic mild stress model	Chronic mild stress model	Animal model	MS-based	Up
1274	Oxalacetic acid	HMDB0000223	C00036	970	Study M550	Type2	CUMS + GTD group vs. CUMS group	Hippocampus	Brain	Central	Sprague-Dawley rat	Rat	Chronic mild stress model	Chronic mild stress model	Animal model	MS-based	Down
1275	L-Palmitoylcarnitine	HMDB0000222	C02990	11953816	Study M550	Type2	CUMS + GTD group vs. CUMS group	Hippocampus	Brain	Central	Sprague-Dawley rat	Rat	Chronic mild stress model	Chronic mild stress model	Animal model	MS-based	Down
1276	L-Serine	HMDB0000187	C00065	5951	Study M550	Type2	CUMS + GTD group vs. CUMS group	Hippocampus	Brain	Central	Sprague-Dawley rat	Rat	Chronic mild stress model	Chronic mild stress model	Animal model	MS-based	Down
1277	Quinolinic acid	HMDB0000232	C03722	1066	Study M550	Type2	CUMS + GTD group vs. CUMS group	Hippocampus	Brain	Central	Sprague-Dawley rat	Rat	Chronic mild stress model	Chronic mild stress model	Animal model	MS-based	Down
1278	L-Isoleucine	HMDB0000172	C00407	6306	Study M552	Type2	CUMS + venlafaxine group vs. CUMS group	Serum	Blood	Peripheral	Sprague-Dawley rat	Rat	Chronic mild stress model	Chronic mild stress model	Animal model	NMR	Up
1279	Creatine	HMDB0000064	C00300	586	Study M552	Type2	CUMS + venlafaxine group vs. CUMS group	Serum	Blood	Peripheral	Sprague-Dawley rat	Rat	Chronic mild stress model	Chronic mild stress model	Animal model	NMR	Up
1280	Trimethylamine N-oxide	HMDB0000925	C01104	1145	Study M552	Type2	CUMS + venlafaxine group vs. CUMS group	Serum	Blood	Peripheral	Sprague-Dawley rat	Rat	Chronic mild stress model	Chronic mild stress model	Animal model	NMR	Up
1281	L-Isoleucine	HMDB0000172	C00407	6306	Study M552	Type2	CUMS + augmentation treatment group vs. CUMS group	Serum	Blood	Peripheral	Sprague-Dawley rat	Rat	Chronic mild stress model	Chronic mild stress model	Animal model	NMR	Up
1282	Creatine	HMDB0000064	C00300	586	Study M552	Type2	CUMS + augmentation treatment group vs. CUMS group	Serum	Blood	Peripheral	Sprague-Dawley rat	Rat	Chronic mild stress model	Chronic mild stress model	Animal model	NMR	Up
1283	Trimethylamine N-oxide	HMDB0000925	C01104	1145	Study M552	Type2	CUMS + augmentation treatment group vs. CUMS group	Serum	Blood	Peripheral	Sprague-Dawley rat	Rat	Chronic mild stress model	Chronic mild stress model	Animal model	NMR	Up
1284	L-Isoleucine	HMDB0000172	C00407	6306	Study M552	Type2	CUMS + low dose of Chaigui group vs. CUMS group	Serum	Blood	Peripheral	Sprague-Dawley rat	Rat	Chronic mild stress model	Chronic mild stress model	Animal model	NMR	Up
1285	Creatine	HMDB0000064	C00300	586	Study M552	Type2	CUMS + low dose of Chaigui group vs. CUMS group	Serum	Blood	Peripheral	Sprague-Dawley rat	Rat	Chronic mild stress model	Chronic mild stress model	Animal model	NMR	Up
1286	Trimethylamine N-oxide	HMDB0000925	C01104	1145	Study M552	Type2	CUMS + low dose of Chaigui group vs. CUMS group	Serum	Blood	Peripheral	Sprague-Dawley rat	Rat	Chronic mild stress model	Chronic mild stress model	Animal model	NMR	Up
1287	L-Isoleucine	HMDB0000172	C00407	6306	Study M552	Type2	CUMS + median dose of Chaigui group vs. CUMS group	Serum	Blood	Peripheral	Sprague-Dawley rat	Rat	Chronic mild stress model	Chronic mild stress model	Animal model	NMR	Up
1288	Creatine	HMDB0000064	C00300	586	Study M552	Type2	CUMS + median dose of Chaigui group vs. CUMS group	Serum	Blood	Peripheral	Sprague-Dawley rat	Rat	Chronic mild stress model	Chronic mild stress model	Animal model	NMR	Up
1289	Trimethylamine N-oxide	HMDB0000925	C01104	1145	Study M552	Type2	CUMS + median dose of Chaigui group vs. CUMS group	Serum	Blood	Peripheral	Sprague-Dawley rat	Rat	Chronic mild stress model	Chronic mild stress model	Animal model	NMR	Up
1290	L-Isoleucine	HMDB0000172	C00407	6306	Study M552	Type2	CUMS + high dose of Chaigui group vs. CUMS group	Serum	Blood	Peripheral	Sprague-Dawley rat	Rat	Chronic mild stress model	Chronic mild stress model	Animal model	NMR	Up
1291	Creatine	HMDB0000064	C00300	586	Study M552	Type2	CUMS + high dose of Chaigui group vs. CUMS group	Serum	Blood	Peripheral	Sprague-Dawley rat	Rat	Chronic mild stress model	Chronic mild stress model	Animal model	NMR	Up
1292	Trimethylamine N-oxide	HMDB0000925	C01104	1145	Study M552	Type2	CUMS + high dose of Chaigui group vs. CUMS group	Serum	Blood	Peripheral	Sprague-Dawley rat	Rat	Chronic mild stress model	Chronic mild stress model	Animal model	NMR	Up
1293	N-acetyl glycoprotein	N/A	N/A	N/A	Study M552	Type2	CUMS + venlafaxine group vs. CUMS group	Serum	Blood	Peripheral	Sprague-Dawley rat	Rat	Chronic mild stress model	Chronic mild stress model	Animal model	NMR	Down
1294	Alpha-D-Glucose	HMDB0003345	C00267	79025	Study M552	Type2	CUMS + venlafaxine group vs. CUMS group	Serum	Blood	Peripheral	Sprague-Dawley rat	Rat	Chronic mild stress model	Chronic mild stress model	Animal model	NMR	Down
1295	Choline	HMDB0000097	C00114	305	Study M552	Type2	CUMS + venlafaxine group vs. CUMS group	Serum	Blood	Peripheral	Sprague-Dawley rat	Rat	Chronic mild stress model	Chronic mild stress model	Animal model	NMR	Down
1296	N-acetyl glycoprotein	N/A	N/A	N/A	Study M552	Type2	CUMS + augmentation treatment group vs. CUMS group	Serum	Blood	Peripheral	Sprague-Dawley rat	Rat	Chronic mild stress model	Chronic mild stress model	Animal model	NMR	Down
1297	Alpha-D-Glucose	HMDB0003345	C00267	79025	Study M552	Type2	CUMS + augmentation treatment group vs. CUMS group	Serum	Blood	Peripheral	Sprague-Dawley rat	Rat	Chronic mild stress model	Chronic mild stress model	Animal model	NMR	Down
1298	Choline	HMDB0000097	C00114	305	Study M552	Type2	CUMS + augmentation treatment group vs. CUMS group	Serum	Blood	Peripheral	Sprague-Dawley rat	Rat	Chronic mild stress model	Chronic mild stress model	Animal model	NMR	Down
1299	N-acetyl glycoprotein	N/A	N/A	N/A	Study M552	Type2	CUMS + low dose of Chaigui group vs. CUMS group	Serum	Blood	Peripheral	Sprague-Dawley rat	Rat	Chronic mild stress model	Chronic mild stress model	Animal model	NMR	Down
1300	Alpha-D-Glucose	HMDB0003345	C00267	79025	Study M552	Type2	CUMS + low dose of Chaigui group vs. CUMS group	Serum	Blood	Peripheral	Sprague-Dawley rat	Rat	Chronic mild stress model	Chronic mild stress model	Animal model	NMR	Down
1301	Choline	HMDB0000097	C00114	305	Study M552	Type2	CUMS + low dose of Chaigui group vs. CUMS group	Serum	Blood	Peripheral	Sprague-Dawley rat	Rat	Chronic mild stress model	Chronic mild stress model	Animal model	NMR	Down
1302	N-acetyl glycoprotein	N/A	N/A	N/A	Study M552	Type2	CUMS + median dose of Chaigui group vs. CUMS group	Serum	Blood	Peripheral	Sprague-Dawley rat	Rat	Chronic mild stress model	Chronic mild stress model	Animal model	NMR	Down
1303	Alpha-D-Glucose	HMDB0003345	C00267	79025	Study M552	Type2	CUMS + median dose of Chaigui group vs. CUMS group	Serum	Blood	Peripheral	Sprague-Dawley rat	Rat	Chronic mild stress model	Chronic mild stress model	Animal model	NMR	Down
1304	Choline	HMDB0000097	C00114	305	Study M552	Type2	CUMS + median dose of Chaigui group vs. CUMS group	Serum	Blood	Peripheral	Sprague-Dawley rat	Rat	Chronic mild stress model	Chronic mild stress model	Animal model	NMR	Down
1305	N-acetyl glycoprotein	N/A	N/A	N/A	Study M552	Type2	CUMS + high dose of Chaigui group vs. CUMS group	Serum	Blood	Peripheral	Sprague-Dawley rat	Rat	Chronic mild stress model	Chronic mild stress model	Animal model	NMR	Down
1306	Alpha-D-Glucose	HMDB0003345	C00267	79025	Study M552	Type2	CUMS + high dose of Chaigui group vs. CUMS group	Serum	Blood	Peripheral	Sprague-Dawley rat	Rat	Chronic mild stress model	Chronic mild stress model	Animal model	NMR	Down
1307	Choline	HMDB0000097	C00114	305	Study M552	Type2	CUMS + high dose of Chaigui group vs. CUMS group	Serum	Blood	Peripheral	Sprague-Dawley rat	Rat	Chronic mild stress model	Chronic mild stress model	Animal model	NMR	Down
1308	L-Glutamic acid	HMDB0000148	C00025	33032	Study M553	Type2	CUMS + Xiaoyaosan group vs. CUMS group	Brain	Brain	Central	Sprague-Dawley rat	Rat	Chronic mild stress model	Chronic mild stress model	Animal model	NMR	Up
1309	L-Lysine	HMDB0000182	C00047	5962	Study M553	Type2	CUMS + Xiaoyaosan group vs. CUMS group	Brain	Brain	Central	Sprague-Dawley rat	Rat	Chronic mild stress model	Chronic mild stress model	Animal model	NMR	Up
1310	L-Proline	HMDB0000162	C00148	145742	Study M553	Type2	CUMS + venlafaxine group vs. CUMS group	Brain	Brain	Central	Sprague-Dawley rat	Rat	Chronic mild stress model	Chronic mild stress model	Animal model	NMR	Up
1311	Taurine	HMDB0000251	C00245	1123	Study M553	Type2	CUMS + Xiaoyaosan group vs. CUMS group	Brain	Brain	Central	Sprague-Dawley rat	Rat	Chronic mild stress model	Chronic mild stress model	Animal model	NMR	Down
1312	L-Glutamine	HMDB0000641	C00064	5961	Study M553	Type2	CUMS + Xiaoyaosan group vs. CUMS group	Brain	Brain	Central	Sprague-Dawley rat	Rat	Chronic mild stress model	Chronic mild stress model	Animal model	NMR	Down
1313	Gamma-Aminobutyric acid	HMDB0000112	C00334	119	Study M553	Type2	CUMS + Xiaoyaosan group vs. CUMS group	Brain	Brain	Central	Sprague-Dawley rat	Rat	Chronic mild stress model	Chronic mild stress model	Animal model	NMR	Down
1314	Creatine	HMDB0000064	C00300	586	Study M553	Type2	CUMS + venlafaxine group vs. CUMS group	Brain	Brain	Central	Sprague-Dawley rat	Rat	Chronic mild stress model	Chronic mild stress model	Animal model	NMR	Down
1315	L-Glutamine	HMDB0000641	C00064	5961	Study M553	Type2	CUMS + venlafaxine group vs. CUMS group	Brain	Brain	Central	Sprague-Dawley rat	Rat	Chronic mild stress model	Chronic mild stress model	Animal model	NMR	Down
1316	Gamma-Aminobutyric acid	HMDB0000112	C00334	119	Study M553	Type2	CUMS + venlafaxine group vs. CUMS group	Brain	Brain	Central	Sprague-Dawley rat	Rat	Chronic mild stress model	Chronic mild stress model	Animal model	NMR	Down
1317	Pregnenolone sulfate	HMDB0000774	N/A	20845972	Study M554	Type2	Socially isolated group, after vs. before N-palmitoylethanolamine treatment	Hippocampus	Brain	Central	Swiss-Webster mouse	Mouse	Chronic social isolation induced depression model	Other animal model	Animal model	MS-based	Up
1318	Dopamine	HMDB0000073	C03758	681	Study M558	Type2	CUMS + fluoxetine group vs. CUMS group	Hypothalamus	Brain	Central	Sprague-Dawley rat	Rat	Chronic mild stress model	Chronic mild stress model	Animal model	MS-based	Up
1319	Norepinephrine	HMDB0000216	C00547	439260	Study M558	Type2	CUMS + fluoxetine group vs. CUMS group	Hypothalamus	Brain	Central	Sprague-Dawley rat	Rat	Chronic mild stress model	Chronic mild stress model	Animal model	MS-based	Up
1320	5-Hydroxyindoleacetic acid	HMDB0000763	C05635	1826	Study M558	Type2	CUMS + fluoxetine group vs. CUMS group	Hypothalamus	Brain	Central	Sprague-Dawley rat	Rat	Chronic mild stress model	Chronic mild stress model	Animal model	MS-based	Up
1321	Gamma-Aminobutyric acid	HMDB0000112	C00334	119	Study M558	Type2	CUMS + fluoxetine group vs. CUMS group	Hypothalamus	Brain	Central	Sprague-Dawley rat	Rat	Chronic mild stress model	Chronic mild stress model	Animal model	MS-based	Up
1322	Dopamine	HMDB0000073	C03758	681	Study M558	Type2	CUMS + low dose of SGHWT group vs. CUMS group	Hypothalamus	Brain	Central	Sprague-Dawley rat	Rat	Chronic mild stress model	Chronic mild stress model	Animal model	MS-based	Up
1323	Serotonin	HMDB0000259	C00780	5202	Study M558	Type2	CUMS + low dose of SGHWT group vs. CUMS group	Hypothalamus	Brain	Central	Sprague-Dawley rat	Rat	Chronic mild stress model	Chronic mild stress model	Animal model	MS-based	Up
1324	Norepinephrine	HMDB0000216	C00547	439260	Study M558	Type2	CUMS + low dose of SGHWT group vs. CUMS group	Hypothalamus	Brain	Central	Sprague-Dawley rat	Rat	Chronic mild stress model	Chronic mild stress model	Animal model	MS-based	Up
1325	5-Hydroxyindoleacetic acid	HMDB0000763	C05635	1826	Study M558	Type2	CUMS + low dose of SGHWT group vs. CUMS group	Hypothalamus	Brain	Central	Sprague-Dawley rat	Rat	Chronic mild stress model	Chronic mild stress model	Animal model	MS-based	Up
1326	Gamma-Aminobutyric acid	HMDB0000112	C00334	119	Study M558	Type2	CUMS + low dose of SGHWT group vs. CUMS group	Hypothalamus	Brain	Central	Sprague-Dawley rat	Rat	Chronic mild stress model	Chronic mild stress model	Animal model	MS-based	Up
1327	Dopamine	HMDB0000073	C03758	681	Study M558	Type2	CUMS + high dose of SGHWT group vs. CUMS group	Hypothalamus	Brain	Central	Sprague-Dawley rat	Rat	Chronic mild stress model	Chronic mild stress model	Animal model	MS-based	Up
1328	Serotonin	HMDB0000259	C00780	5202	Study M558	Type2	CUMS + high dose of SGHWT group vs. CUMS group	Hypothalamus	Brain	Central	Sprague-Dawley rat	Rat	Chronic mild stress model	Chronic mild stress model	Animal model	MS-based	Up
1329	Norepinephrine	HMDB0000216	C00547	439260	Study M558	Type2	CUMS + high dose of SGHWT group vs. CUMS group	Hypothalamus	Brain	Central	Sprague-Dawley rat	Rat	Chronic mild stress model	Chronic mild stress model	Animal model	MS-based	Up
1330	Serotonin	HMDB0000259	C00780	5202	Study M558	Type2	CUMS + low dose of volatile oils group vs. CUMS group	Hypothalamus	Brain	Central	Sprague-Dawley rat	Rat	Chronic mild stress model	Chronic mild stress model	Animal model	MS-based	Up
1331	Serotonin	HMDB0000259	C00780	5202	Study M558	Type2	CUMS + high dose of volatile oils group vs. CUMS group	Hypothalamus	Brain	Central	Sprague-Dawley rat	Rat	Chronic mild stress model	Chronic mild stress model	Animal model	MS-based	Up
1332	5-Hydroxyindoleacetic acid	HMDB0000763	C05635	1826	Study M558	Type2	CUMS + high dose of volatile oils group vs. CUMS group	Hypothalamus	Brain	Central	Sprague-Dawley rat	Rat	Chronic mild stress model	Chronic mild stress model	Animal model	MS-based	Up
1333	Gamma-Aminobutyric acid	HMDB0000112	C00334	119	Study M558	Type2	CUMS + high dose of volatile oils group vs. CUMS group	Hypothalamus	Brain	Central	Sprague-Dawley rat	Rat	Chronic mild stress model	Chronic mild stress model	Animal model	MS-based	Up
1334	Norepinephrine	HMDB0000216	C00547	439260	Study M558	Type2	CUMS + low dose of polysaccharides group vs. CUMS group	Hypothalamus	Brain	Central	Sprague-Dawley rat	Rat	Chronic mild stress model	Chronic mild stress model	Animal model	MS-based	Up
1335	Dopamine	HMDB0000073	C03758	681	Study M558	Type2	CUMS + high dose of terpenoids group vs. CUMS group	Hypothalamus	Brain	Central	Sprague-Dawley rat	Rat	Chronic mild stress model	Chronic mild stress model	Animal model	MS-based	Up
1336	Serotonin	HMDB0000259	C00780	5202	Study M558	Type2	CUMS + high dose of terpenoids group vs. CUMS group	Hypothalamus	Brain	Central	Sprague-Dawley rat	Rat	Chronic mild stress model	Chronic mild stress model	Animal model	MS-based	Up
1337	L-Glutamic acid	HMDB0000148	C00025	33032	Study M558	Type2	CUMS + low dose of SGHWT group vs. CUMS group	Hypothalamus	Brain	Central	Sprague-Dawley rat	Rat	Chronic mild stress model	Chronic mild stress model	Animal model	MS-based	Down
1338	L-Glutamic acid	HMDB0000148	C00025	33032	Study M558	Type2	CUMS + high dose of SGHWT group vs. CUMS group	Hypothalamus	Brain	Central	Sprague-Dawley rat	Rat	Chronic mild stress model	Chronic mild stress model	Animal model	MS-based	Down
1339	L-Glutamic acid	HMDB0000148	C00025	33032	Study M558	Type2	CUMS + low dose of volatile oils group vs. CUMS group	Hypothalamus	Brain	Central	Sprague-Dawley rat	Rat	Chronic mild stress model	Chronic mild stress model	Animal model	MS-based	Down
1340	L-Glutamic acid	HMDB0000148	C00025	33032	Study M558	Type2	CUMS + high dose of terpenoids group vs. CUMS group	Hypothalamus	Brain	Central	Sprague-Dawley rat	Rat	Chronic mild stress model	Chronic mild stress model	Animal model	MS-based	Down
1341	Norepinephrine	HMDB0000216	C00547	439260	Study M559	Type2	CUMS + fluoxetine group vs. CUMS group	Hippocampus	Brain	Central	Sprague-Dawley rat	Rat	Chronic mild stress model	Chronic mild stress model	Animal model	MS-based	Up
1342	Serotonin	HMDB0000259	C00780	5202	Study M559	Type2	CUMS + fluoxetine group vs. CUMS group	Hippocampus	Brain	Central	Sprague-Dawley rat	Rat	Chronic mild stress model	Chronic mild stress model	Animal model	MS-based	Up
1343	Gamma-Aminobutyric acid	HMDB0000112	C00334	119	Study M559	Type2	CUMS + fluoxetine group vs. CUMS group	Hippocampus	Brain	Central	Sprague-Dawley rat	Rat	Chronic mild stress model	Chronic mild stress model	Animal model	MS-based	Up
1344	Norepinephrine	HMDB0000216	C00547	439260	Study M559	Type2	CUMS + low dose of SGHWT group vs. CUMS group	Hippocampus	Brain	Central	Sprague-Dawley rat	Rat	Chronic mild stress model	Chronic mild stress model	Animal model	MS-based	Up
1345	Serotonin	HMDB0000259	C00780	5202	Study M559	Type2	CUMS + low dose of SGHWT group vs. CUMS group	Hippocampus	Brain	Central	Sprague-Dawley rat	Rat	Chronic mild stress model	Chronic mild stress model	Animal model	MS-based	Up
1346	Gamma-Aminobutyric acid	HMDB0000112	C00334	119	Study M559	Type2	CUMS + low dose of SGHWT group vs. CUMS group	Hippocampus	Brain	Central	Sprague-Dawley rat	Rat	Chronic mild stress model	Chronic mild stress model	Animal model	MS-based	Up
1347	Norepinephrine	HMDB0000216	C00547	439260	Study M559	Type2	CUMS + high dose of SGHWT group vs. CUMS group	Hippocampus	Brain	Central	Sprague-Dawley rat	Rat	Chronic mild stress model	Chronic mild stress model	Animal model	MS-based	Up
1348	Serotonin	HMDB0000259	C00780	5202	Study M559	Type2	CUMS + high dose of SGHWT group vs. CUMS group	Hippocampus	Brain	Central	Sprague-Dawley rat	Rat	Chronic mild stress model	Chronic mild stress model	Animal model	MS-based	Up
1349	Gamma-Aminobutyric acid	HMDB0000112	C00334	119	Study M559	Type2	CUMS + high dose of SGHWT group vs. CUMS group	Hippocampus	Brain	Central	Sprague-Dawley rat	Rat	Chronic mild stress model	Chronic mild stress model	Animal model	MS-based	Up
1350	Norepinephrine	HMDB0000216	C00547	439260	Study M559	Type2	CUMS + low dose of volatile oils group vs. CUMS group	Hippocampus	Brain	Central	Sprague-Dawley rat	Rat	Chronic mild stress model	Chronic mild stress model	Animal model	MS-based	Up
1351	Norepinephrine	HMDB0000216	C00547	439260	Study M559	Type2	CUMS + high dose of volatile oils group vs. CUMS group	Hippocampus	Brain	Central	Sprague-Dawley rat	Rat	Chronic mild stress model	Chronic mild stress model	Animal model	MS-based	Up
1352	Serotonin	HMDB0000259	C00780	5202	Study M559	Type2	CUMS + high dose of volatile oils group vs. CUMS group	Hippocampus	Brain	Central	Sprague-Dawley rat	Rat	Chronic mild stress model	Chronic mild stress model	Animal model	MS-based	Up
1353	Norepinephrine	HMDB0000216	C00547	439260	Study M559	Type2	CUMS + low dose of polysaccharides group vs. CUMS group	Hippocampus	Brain	Central	Sprague-Dawley rat	Rat	Chronic mild stress model	Chronic mild stress model	Animal model	MS-based	Up
1354	Serotonin	HMDB0000259	C00780	5202	Study M559	Type2	CUMS + low dose of polysaccharides group vs. CUMS group	Hippocampus	Brain	Central	Sprague-Dawley rat	Rat	Chronic mild stress model	Chronic mild stress model	Animal model	MS-based	Up
1355	Norepinephrine	HMDB0000216	C00547	439260	Study M559	Type2	CUMS + high dose of terpenoids group vs. CUMS group	Hippocampus	Brain	Central	Sprague-Dawley rat	Rat	Chronic mild stress model	Chronic mild stress model	Animal model	MS-based	Up
1356	Serotonin	HMDB0000259	C00780	5202	Study M559	Type2	CUMS + high dose of terpenoids group vs. CUMS group	Hippocampus	Brain	Central	Sprague-Dawley rat	Rat	Chronic mild stress model	Chronic mild stress model	Animal model	MS-based	Up
1357	Gamma-Aminobutyric acid	HMDB0000112	C00334	119	Study M559	Type2	CUMS + high dose of terpenoids group vs. CUMS group	Hippocampus	Brain	Central	Sprague-Dawley rat	Rat	Chronic mild stress model	Chronic mild stress model	Animal model	MS-based	Up
1358	5-Hydroxyindoleacetic acid	HMDB0000763	C05635	1826	Study M559	Type2	CUMS + fluoxetine group vs. CUMS group	Hippocampus	Brain	Central	Sprague-Dawley rat	Rat	Chronic mild stress model	Chronic mild stress model	Animal model	MS-based	Down
1359	L-Glutamic acid	HMDB0000148	C00025	33032	Study M559	Type2	CUMS + fluoxetine group vs. CUMS group	Hippocampus	Brain	Central	Sprague-Dawley rat	Rat	Chronic mild stress model	Chronic mild stress model	Animal model	MS-based	Down
1360	5-Hydroxyindoleacetic acid	HMDB0000763	C05635	1826	Study M559	Type2	CUMS + low dose of SGHWT group vs. CUMS group	Hippocampus	Brain	Central	Sprague-Dawley rat	Rat	Chronic mild stress model	Chronic mild stress model	Animal model	MS-based	Down
1361	L-Glutamic acid	HMDB0000148	C00025	33032	Study M559	Type2	CUMS + low dose of SGHWT group vs. CUMS group	Hippocampus	Brain	Central	Sprague-Dawley rat	Rat	Chronic mild stress model	Chronic mild stress model	Animal model	MS-based	Down
1362	5-Hydroxyindoleacetic acid	HMDB0000763	C05635	1826	Study M559	Type2	CUMS + high dose of SGHWT group vs. CUMS group	Hippocampus	Brain	Central	Sprague-Dawley rat	Rat	Chronic mild stress model	Chronic mild stress model	Animal model	MS-based	Down
1363	L-Glutamic acid	HMDB0000148	C00025	33032	Study M559	Type2	CUMS + high dose of SGHWT group vs. CUMS group	Hippocampus	Brain	Central	Sprague-Dawley rat	Rat	Chronic mild stress model	Chronic mild stress model	Animal model	MS-based	Down
1364	5-Hydroxyindoleacetic acid	HMDB0000763	C05635	1826	Study M559	Type2	CUMS + low dose of volatile oils group vs. CUMS group	Hippocampus	Brain	Central	Sprague-Dawley rat	Rat	Chronic mild stress model	Chronic mild stress model	Animal model	MS-based	Down
1365	L-Glutamic acid	HMDB0000148	C00025	33032	Study M559	Type2	CUMS + low dose of volatile oils group vs. CUMS group	Hippocampus	Brain	Central	Sprague-Dawley rat	Rat	Chronic mild stress model	Chronic mild stress model	Animal model	MS-based	Down
1366	5-Hydroxyindoleacetic acid	HMDB0000763	C05635	1826	Study M559	Type2	CUMS + low dose of polysaccharides group vs. CUMS group	Hippocampus	Brain	Central	Sprague-Dawley rat	Rat	Chronic mild stress model	Chronic mild stress model	Animal model	MS-based	Down
1367	Ornithine	HMDB0000214	C00077	6262	Study M562	Type2	high fat diet + DPC6108 group vs. control group	Plasma	Blood	Peripheral	C57BL/6J mouse	Mouse	High-fat diet induced depression group	Other animal model	Animal model	MS-based	Up
1368	Ornithine	HMDB0000214	C00077	6262	Study M562	Type2	high fat diet + DSM32386 group vs. control group	Plasma	Blood	Peripheral	C57BL/6J mouse	Mouse	High-fat diet induced depression group	Other animal model	Animal model	MS-based	Up
1369	L-Arginine	HMDB0000517	C00062	6322	Study M562	Type2	high fat diet + DSM32386 group vs. control group	Plasma	Blood	Peripheral	C57BL/6J mouse	Mouse	High-fat diet induced depression group	Other animal model	Animal model	MS-based	Down
1370	Serotonin	HMDB0000259	C00780	5202	Study M563	Type2	CUMS + TCM group vs. CUMS group	Brain	Brain	Central	Sprague-Dawley rat	Rat	Chronic mild stress model	Chronic mild stress model	Animal model	MS-based	Up
1371	5-Hydroxyindoleacetic acid	HMDB0000763	C05635	1826	Study M563	Type2	CUMS + TCM group vs. CUMS group	Brain	Brain	Central	Sprague-Dawley rat	Rat	Chronic mild stress model	Chronic mild stress model	Animal model	MS-based	Up
1372	Gamma-Aminobutyric acid	HMDB0000112	C00334	119	Study M563	Type2	CUMS + TCM group vs. CUMS group	Brain	Brain	Central	Sprague-Dawley rat	Rat	Chronic mild stress model	Chronic mild stress model	Animal model	MS-based	Up
1373	Acetylcholine	HMDB0000895	C01996	187	Study M563	Type2	CUMS + TCM group vs. CUMS group	Brain	Brain	Central	Sprague-Dawley rat	Rat	Chronic mild stress model	Chronic mild stress model	Animal model	MS-based	Up
1374	Leukotriene A4	HMDB0001337	C00909	5280383	Study M569	Type2	LPS + HPF group vs. LPS group	Serum	Blood	Peripheral	ICR mouse	Mouse	Lipopolysaccharide induced depression model	Lipopolysaccharide induced depression model	Animal model	MS-based	Up
1375	12,13-EpOME	HMDB0004702	C14826	5356421	Study M569	Type2	LPS + HPF group vs. LPS group	Serum	Blood	Peripheral	ICR mouse	Mouse	Lipopolysaccharide induced depression model	Lipopolysaccharide induced depression model	Animal model	MS-based	Up
1376	19(S)-HETE	HMDB0011136	C14749	9548883	Study M569	Type2	LPS + HPF group vs. LPS group	Serum	Blood	Peripheral	ICR mouse	Mouse	Lipopolysaccharide induced depression model	Lipopolysaccharide induced depression model	Animal model	MS-based	Up
1377	LysoPC(18:1(9Z)/0:0)	HMDB0002815	C04230	16081932	Study M569	Type2	LPS + HPF group vs. LPS group	Serum	Blood	Peripheral	ICR mouse	Mouse	Lipopolysaccharide induced depression model	Lipopolysaccharide induced depression model	Animal model	MS-based	Up
1378	Arachidonic acid	HMDB0001043	C00219	444899	Study M569	Type2	LPS + HPF group vs. LPS group	Serum	Blood	Peripheral	ICR mouse	Mouse	Lipopolysaccharide induced depression model	Lipopolysaccharide induced depression model	Animal model	MS-based	Up
1379	Prostaglandin H2	HMDB0001381	C00427	445049	Study M569	Type2	LPS + HPF group vs. LPS group	Serum	Blood	Peripheral	ICR mouse	Mouse	Lipopolysaccharide induced depression model	Lipopolysaccharide induced depression model	Animal model	MS-based	Up
1380	PC(18:2(9Z,12Z)/18:1(9Z))	HMDB0008137	C00157	52922727	Study M569	Type2	LPS + HPF group vs. LPS group	Serum	Blood	Peripheral	ICR mouse	Mouse	Lipopolysaccharide induced depression model	Lipopolysaccharide induced depression model	Animal model	MS-based	Up
1381	PC(16:0/18:1(9Z))	HMDB0007972	C00157	5497103	Study M569	Type2	LPS + HPF group vs. LPS group	Serum	Blood	Peripheral	ICR mouse	Mouse	Lipopolysaccharide induced depression model	Lipopolysaccharide induced depression model	Animal model	MS-based	Up
1382	PC(18:1(9Z)/18:2(9Z,12Z))	HMDB0008105	C00157	24778939	Study M569	Type2	LPS + HPF group vs. LPS group	Serum	Blood	Peripheral	ICR mouse	Mouse	Lipopolysaccharide induced depression model	Lipopolysaccharide induced depression model	Animal model	MS-based	Up
1383	Oxidized glutathione	HMDB0003337	C00127	975	Study M569	Type2	LPS + HPF group vs. LPS group	Hippocampus	Brain	Central	ICR mouse	Mouse	Lipopolysaccharide induced depression model	Lipopolysaccharide induced depression model	Animal model	MS-based	Up
1384	Pantothenic acid	HMDB0000210	C00864	988	Study M569	Type2	LPS + HPF group vs. LPS group	Hippocampus	Brain	Central	ICR mouse	Mouse	Lipopolysaccharide induced depression model	Lipopolysaccharide induced depression model	Animal model	MS-based	Up
1385	19(S)-HETE	HMDB0011136	C14749	9548883	Study M569	Type2	LPS + HPF group vs. LPS group	Hippocampus	Brain	Central	ICR mouse	Mouse	Lipopolysaccharide induced depression model	Lipopolysaccharide induced depression model	Animal model	MS-based	Up
1386	LysoPC(18:1(9Z)/0:0)	HMDB0002815	C04230	16081932	Study M569	Type2	LPS + HPF group vs. LPS group	Hippocampus	Brain	Central	ICR mouse	Mouse	Lipopolysaccharide induced depression model	Lipopolysaccharide induced depression model	Animal model	MS-based	Up
1387	PC(18:1(9Z)/18:3(9Z,12Z,15Z))	HMDB0008107	C00157	24778941	Study M569	Type2	LPS + HPF group vs. LPS group	Hippocampus	Brain	Central	ICR mouse	Mouse	Lipopolysaccharide induced depression model	Lipopolysaccharide induced depression model	Animal model	MS-based	Up
1388	Arachidonic acid	HMDB0001043	C00219	444899	Study M569	Type2	LPS + HPF group vs. LPS group	Hippocampus	Brain	Central	ICR mouse	Mouse	Lipopolysaccharide induced depression model	Lipopolysaccharide induced depression model	Animal model	MS-based	Up
1389	PC(18:3(9Z,12Z,15Z)/18:1(9Z))	HMDB0008203	C00157	24778989	Study M569	Type2	LPS + HPF group vs. LPS group	Hippocampus	Brain	Central	ICR mouse	Mouse	Lipopolysaccharide induced depression model	Lipopolysaccharide induced depression model	Animal model	MS-based	Up
1390	PC(18:2(9Z,12Z)/18:3(9Z,12Z,15Z))	HMDB0008141	C00157	52922731	Study M569	Type2	LPS + HPF group vs. LPS group	Hippocampus	Brain	Central	ICR mouse	Mouse	Lipopolysaccharide induced depression model	Lipopolysaccharide induced depression model	Animal model	MS-based	Up
1391	PC(16:0/18:1(9Z))	HMDB0007972	C00157	5497103	Study M569	Type2	LPS + HPF group vs. LPS group	Hippocampus	Brain	Central	ICR mouse	Mouse	Lipopolysaccharide induced depression model	Lipopolysaccharide induced depression model	Animal model	MS-based	Up
1392	Glycerophosphocholine	HMDB0000086	C00670	657272	Study M569	Type2	LPS + HPF group vs. LPS group	Serum	Blood	Peripheral	ICR mouse	Mouse	Lipopolysaccharide induced depression model	Lipopolysaccharide induced depression model	Animal model	MS-based	Down
1393	myo-Inositol	HMDB0000211	C00137	892	Study M569	Type2	LPS + HPF group vs. LPS group	Serum	Blood	Peripheral	ICR mouse	Mouse	Lipopolysaccharide induced depression model	Lipopolysaccharide induced depression model	Animal model	MS-based	Down
1394	Oxoglutaric acid	HMDB0000208	C00026	51	Study M569	Type2	LPS + HPF group vs. LPS group	Serum	Blood	Peripheral	ICR mouse	Mouse	Lipopolysaccharide induced depression model	Lipopolysaccharide induced depression model	Animal model	MS-based	Down
1395	Citric acid	HMDB0000094	C00158	311	Study M569	Type2	LPS + HPF group vs. LPS group	Serum	Blood	Peripheral	ICR mouse	Mouse	Lipopolysaccharide induced depression model	Lipopolysaccharide induced depression model	Animal model	MS-based	Down
1396	L-Tryptophan	HMDB0000929	C00078	6305	Study M569	Type2	LPS + HPF group vs. LPS group	Serum	Blood	Peripheral	ICR mouse	Mouse	Lipopolysaccharide induced depression model	Lipopolysaccharide induced depression model	Animal model	MS-based	Down
1397	Indoleacetaldehyde	HMDB0001190	C00637	800	Study M569	Type2	LPS + HPF group vs. LPS group	Serum	Blood	Peripheral	ICR mouse	Mouse	Lipopolysaccharide induced depression model	Lipopolysaccharide induced depression model	Animal model	MS-based	Down
1398	Phytosphingosine	HMDB0004610	C12144	122121	Study M569	Type2	LPS + HPF group vs. LPS group	Serum	Blood	Peripheral	ICR mouse	Mouse	Lipopolysaccharide induced depression model	Lipopolysaccharide induced depression model	Animal model	MS-based	Down
1399	Sphinganine	HMDB0000269	C00836	91486	Study M569	Type2	LPS + HPF group vs. LPS group	Serum	Blood	Peripheral	ICR mouse	Mouse	Lipopolysaccharide induced depression model	Lipopolysaccharide induced depression model	Animal model	MS-based	Down
1400	Sphingosine 1-phosphate	HMDB0000277	C06124	5353956	Study M569	Type2	LPS + HPF group vs. LPS group	Serum	Blood	Peripheral	ICR mouse	Mouse	Lipopolysaccharide induced depression model	Lipopolysaccharide induced depression model	Animal model	MS-based	Down
1401	Sphinganine 1-phosphate	HMDB0001383	C01120	644260	Study M569	Type2	LPS + HPF group vs. LPS group	Serum	Blood	Peripheral	ICR mouse	Mouse	Lipopolysaccharide induced depression model	Lipopolysaccharide induced depression model	Animal model	MS-based	Down
1402	Linoleic acid	HMDB0000673	C01595	5280450	Study M569	Type2	LPS + HPF group vs. LPS group	Serum	Blood	Peripheral	ICR mouse	Mouse	Lipopolysaccharide induced depression model	Lipopolysaccharide induced depression model	Animal model	MS-based	Down
1403	LacCer(d18:1/12:0)	HMDB0004866	N/A	131675307	Study M569	Type2	LPS + HPF group vs. LPS group	Serum	Blood	Peripheral	ICR mouse	Mouse	Lipopolysaccharide induced depression model	Lipopolysaccharide induced depression model	Animal model	MS-based	Down
1404	SM(d18:0/16:1)	HMDB0013464	C00550	53481781	Study M569	Type2	LPS + HPF group vs. LPS group	Serum	Blood	Peripheral	ICR mouse	Mouse	Lipopolysaccharide induced depression model	Lipopolysaccharide induced depression model	Animal model	MS-based	Down
1405	Glutathione	HMDB0000125	C00051	124886	Study M569	Type2	LPS + HPF group vs. LPS group	Hippocampus	Brain	Central	ICR mouse	Mouse	Lipopolysaccharide induced depression model	Lipopolysaccharide induced depression model	Animal model	MS-based	Down
1406	Pantetheine 4'-phosphate	HMDB0001416	C01134	115254	Study M569	Type2	LPS + HPF group vs. LPS group	Hippocampus	Brain	Central	ICR mouse	Mouse	Lipopolysaccharide induced depression model	Lipopolysaccharide induced depression model	Animal model	MS-based	Down
1407	5-Hydroxyindoleacetic acid	HMDB0000763	C05635	1826	Study M574	Type2	CMS + n-3 PUFA supplementary group vs. CMS + normal diet group	Hippocampus	Brain	Central	Sprague-Dawley rat	Rat	Chronic mild stress model	Chronic mild stress model	Animal model	MS-based	Down
1408	Serotonin	HMDB0000259	C00780	5202	Study M581	Type2	CUMS + high dose of S. chinensis group vs. CUMS group	Hippocampus	Brain	Central	Sprague-Dawley rat	Rat	Chronic mild stress model	Chronic mild stress model	Animal model	MS-based	Up
1409	Gamma-Aminobutyric acid	HMDB0000112	C00334	119	Study M581	Type2	CUMS + high dose of S. chinensis group vs. CUMS group	Hippocampus	Brain	Central	Sprague-Dawley rat	Rat	Chronic mild stress model	Chronic mild stress model	Animal model	MS-based	Up
1410	L-Glutamic acid	HMDB0000148	C00025	33032	Study M581	Type2	CUMS + high dose of S. chinensis group vs. CUMS group	Hippocampus	Brain	Central	Sprague-Dawley rat	Rat	Chronic mild stress model	Chronic mild stress model	Animal model	MS-based	Up
1411	L-Dopa	HMDB0000181	C00355	6047	Study M581	Type2	CUMS + high dose of S. chinensis group vs. CUMS group	Hippocampus	Brain	Central	Sprague-Dawley rat	Rat	Chronic mild stress model	Chronic mild stress model	Animal model	MS-based	Up
1412	Methoxyepinephrine	N/A	N/A	N/A	Study M581	Type2	CUMS + high dose of S. chinensis group vs. CUMS group	Hippocampus	Brain	Central	Sprague-Dawley rat	Rat	Chronic mild stress model	Chronic mild stress model	Animal model	MS-based	Up
1413	L-Tryptophan	HMDB0000929	C00078	6305	Study M581	Type2	CUMS + high dose of S. chinensis group vs. CUMS group	Hippocampus	Brain	Central	Sprague-Dawley rat	Rat	Chronic mild stress model	Chronic mild stress model	Animal model	MS-based	Up
1414	Homovanillic acid	HMDB0000118	C05582	1738	Study M581	Type2	CUMS + high dose of S. chinensis group vs. CUMS group	Hippocampus	Brain	Central	Sprague-Dawley rat	Rat	Chronic mild stress model	Chronic mild stress model	Animal model	MS-based	Up
1415	Epinephrine	HMDB0000068	C00788	5816	Study M581	Type2	CUMS + high dose of S. chinensis group vs. CUMS group	Hippocampus	Brain	Central	Sprague-Dawley rat	Rat	Chronic mild stress model	Chronic mild stress model	Animal model	MS-based	Up
1416	Dopamine	HMDB0000073	C03758	681	Study M581	Type2	CUMS + high dose of S. chinensis group vs. CUMS group	Hippocampus	Brain	Central	Sprague-Dawley rat	Rat	Chronic mild stress model	Chronic mild stress model	Animal model	MS-based	Up
1417	Gamma-Aminobutyric acid	HMDB0000112	C00334	119	Study M581	Type2	CUMS + high dose of S. chinensis group vs. CUMS group	Hypothalamus	Brain	Central	Sprague-Dawley rat	Rat	Chronic mild stress model	Chronic mild stress model	Animal model	MS-based	Up
1418	L-Glutamic acid	HMDB0000148	C00025	33032	Study M581	Type2	CUMS + high dose of S. chinensis group vs. CUMS group	Hypothalamus	Brain	Central	Sprague-Dawley rat	Rat	Chronic mild stress model	Chronic mild stress model	Animal model	MS-based	Up
1419	Methoxyepinephrine	N/A	N/A	N/A	Study M581	Type2	CUMS + high dose of S. chinensis group vs. CUMS group	Hypothalamus	Brain	Central	Sprague-Dawley rat	Rat	Chronic mild stress model	Chronic mild stress model	Animal model	MS-based	Up
1420	3,4-Dihydroxybenzeneacetic acid	HMDB0001336	C01161	547	Study M581	Type2	CUMS + high dose of S. chinensis group vs. CUMS group	Hypothalamus	Brain	Central	Sprague-Dawley rat	Rat	Chronic mild stress model	Chronic mild stress model	Animal model	MS-based	Up
1421	Dopamine	HMDB0000073	C03758	681	Study M581	Type2	CUMS + high dose of S. chinensis group vs. CUMS group	Hypothalamus	Brain	Central	Sprague-Dawley rat	Rat	Chronic mild stress model	Chronic mild stress model	Animal model	MS-based	Up
1422	L-Glutamic acid	HMDB0000148	C00025	33032	Study M581	Type2	CUMS + high dose of S. chinensis group vs. CUMS group	Prefrontal cortex	Brain	Central	Sprague-Dawley rat	Rat	Chronic mild stress model	Chronic mild stress model	Animal model	MS-based	Up
1423	Epinephrine	HMDB0000068	C00788	5816	Study M581	Type2	CUMS + high dose of S. chinensis group vs. CUMS group	Prefrontal cortex	Brain	Central	Sprague-Dawley rat	Rat	Chronic mild stress model	Chronic mild stress model	Animal model	MS-based	Up
1424	Gamma-Aminobutyric acid	HMDB0000112	C00334	119	Study M581	Type2	CUMS + fluoxetine group vs. CUMS group	Hippocampus	Brain	Central	Sprague-Dawley rat	Rat	Chronic mild stress model	Chronic mild stress model	Animal model	MS-based	Up
1425	L-Glutamic acid	HMDB0000148	C00025	33032	Study M581	Type2	CUMS + fluoxetine group vs. CUMS group	Hippocampus	Brain	Central	Sprague-Dawley rat	Rat	Chronic mild stress model	Chronic mild stress model	Animal model	MS-based	Up
1426	Methoxyepinephrine	N/A	N/A	N/A	Study M581	Type2	CUMS + fluoxetine group vs. CUMS group	Hippocampus	Brain	Central	Sprague-Dawley rat	Rat	Chronic mild stress model	Chronic mild stress model	Animal model	MS-based	Up
1427	3-Methoxytyramine	HMDB0000022	C05587	1669	Study M581	Type2	CUMS + fluoxetine group vs. CUMS group	Hippocampus	Brain	Central	Sprague-Dawley rat	Rat	Chronic mild stress model	Chronic mild stress model	Animal model	MS-based	Up
1428	L-Tryptophan	HMDB0000929	C00078	6305	Study M581	Type2	CUMS + fluoxetine group vs. CUMS group	Hippocampus	Brain	Central	Sprague-Dawley rat	Rat	Chronic mild stress model	Chronic mild stress model	Animal model	MS-based	Up
1429	L-Tyrosine	HMDB0000158	C00082	6057	Study M581	Type2	CUMS + fluoxetine group vs. CUMS group	Hippocampus	Brain	Central	Sprague-Dawley rat	Rat	Chronic mild stress model	Chronic mild stress model	Animal model	MS-based	Up
1430	Homovanillic acid	HMDB0000118	C05582	1738	Study M581	Type2	CUMS + fluoxetine group vs. CUMS group	Hippocampus	Brain	Central	Sprague-Dawley rat	Rat	Chronic mild stress model	Chronic mild stress model	Animal model	MS-based	Up
1431	Gamma-Aminobutyric acid	HMDB0000112	C00334	119	Study M581	Type2	CUMS + fluoxetine group vs. CUMS group	Hypothalamus	Brain	Central	Sprague-Dawley rat	Rat	Chronic mild stress model	Chronic mild stress model	Animal model	MS-based	Up
1432	L-Dopa	HMDB0000181	C00355	6047	Study M581	Type2	CUMS + fluoxetine group vs. CUMS group	Hypothalamus	Brain	Central	Sprague-Dawley rat	Rat	Chronic mild stress model	Chronic mild stress model	Animal model	MS-based	Up
1433	Methoxyepinephrine	N/A	N/A	N/A	Study M581	Type2	CUMS + fluoxetine group vs. CUMS group	Hypothalamus	Brain	Central	Sprague-Dawley rat	Rat	Chronic mild stress model	Chronic mild stress model	Animal model	MS-based	Up
1434	Acetylcholine	HMDB0000895	C01996	187	Study M581	Type2	CUMS + fluoxetine group vs. CUMS group	Hypothalamus	Brain	Central	Sprague-Dawley rat	Rat	Chronic mild stress model	Chronic mild stress model	Animal model	MS-based	Up
1435	3-Methoxytyramine	HMDB0000022	C05587	1669	Study M581	Type2	CUMS + fluoxetine group vs. CUMS group	Hypothalamus	Brain	Central	Sprague-Dawley rat	Rat	Chronic mild stress model	Chronic mild stress model	Animal model	MS-based	Up
1436	Homovanillic acid	HMDB0000118	C05582	1738	Study M581	Type2	CUMS + fluoxetine group vs. CUMS group	Hypothalamus	Brain	Central	Sprague-Dawley rat	Rat	Chronic mild stress model	Chronic mild stress model	Animal model	MS-based	Up
1437	Epinephrine	HMDB0000068	C00788	5816	Study M581	Type2	CUMS + fluoxetine group vs. CUMS group	Hypothalamus	Brain	Central	Sprague-Dawley rat	Rat	Chronic mild stress model	Chronic mild stress model	Animal model	MS-based	Up
1438	Acetylcholine	HMDB0000895	C01996	187	Study M581	Type2	CUMS + fluoxetine group vs. CUMS group	Prefrontal cortex	Brain	Central	Sprague-Dawley rat	Rat	Chronic mild stress model	Chronic mild stress model	Animal model	MS-based	Up
1439	L-Tryptophan	HMDB0000929	C00078	6305	Study M581	Type2	CUMS + fluoxetine group vs. CUMS group	Prefrontal cortex	Brain	Central	Sprague-Dawley rat	Rat	Chronic mild stress model	Chronic mild stress model	Animal model	MS-based	Up
1440	L-Tyrosine	HMDB0000158	C00082	6057	Study M581	Type2	CUMS + fluoxetine group vs. CUMS group	Prefrontal cortex	Brain	Central	Sprague-Dawley rat	Rat	Chronic mild stress model	Chronic mild stress model	Animal model	MS-based	Up
1441	N-Formyl-L-glutamic acid	HMDB0003470	N/A	439376	Study M582	Type2	CUMS + fluoxetine group vs. CUMS group	Hippocampus	Brain	Central	C57BL/6N mouse	Mouse	Chronic mild stress model	Chronic mild stress model	Animal model	MS-based	Up
1442	Inosinic acid	HMDB0000175	C00130	8582	Study M582	Type2	CUMS + fluoxetine group vs. CUMS group	Hippocampus	Brain	Central	C57BL/6N mouse	Mouse	Chronic mild stress model	Chronic mild stress model	Animal model	MS-based	Up
1443	Glutathione	HMDB0000125	C00051	124886	Study M582	Type2	CUMS + fluoxetine group vs. CUMS group	Hippocampus	Brain	Central	C57BL/6N mouse	Mouse	Chronic mild stress model	Chronic mild stress model	Animal model	MS-based	Up
1444	Inosine	HMDB0000195	C00294	6021	Study M582	Type2	CUMS + fluoxetine group vs. CUMS group	Hippocampus	Brain	Central	C57BL/6N mouse	Mouse	Chronic mild stress model	Chronic mild stress model	Animal model	MS-based	Up
1445	LysoPE(18:1(9Z)/0:0)	HMDB0011506	N/A	9547071	Study M582	Type2	CUMS + fluoxetine group vs. CUMS group	Hippocampus	Brain	Central	C57BL/6N mouse	Mouse	Chronic mild stress model	Chronic mild stress model	Animal model	MS-based	Up
1446	Oleamide	HMDB0002117	C19670	5283387	Study M582	Type2	CUMS + fluoxetine group vs. CUMS group	Hippocampus	Brain	Central	C57BL/6N mouse	Mouse	Chronic mild stress model	Chronic mild stress model	Animal model	MS-based	Up
1447	(9S,10S)-10-hydroxy-9-(phosphonooxy)octadecanoate	HMDB0059632	C15989	23724633	Study M582	Type2	CUMS + fluoxetine group vs. CUMS group	Hippocampus	Brain	Central	C57BL/6N mouse	Mouse	Chronic mild stress model	Chronic mild stress model	Animal model	MS-based	Up
1448	LysoPC(18:0)	HMDB0010384	C04230	497299	Study M582	Type2	CUMS + fluoxetine group vs. CUMS group	Hippocampus	Brain	Central	C57BL/6N mouse	Mouse	Chronic mild stress model	Chronic mild stress model	Animal model	MS-based	Up
1449	Oleic acid	HMDB0000207	C00712	445639	Study M582	Type2	CUMS + fluoxetine group vs. CUMS group	Hippocampus	Brain	Central	C57BL/6N mouse	Mouse	Chronic mild stress model	Chronic mild stress model	Animal model	MS-based	Up
1450	MG(18:0/0:0/0:0)	HMDB0011131	N/A	15560610	Study M582	Type2	CUMS + fluoxetine group vs. CUMS group	Hippocampus	Brain	Central	C57BL/6N mouse	Mouse	Chronic mild stress model	Chronic mild stress model	Animal model	MS-based	Up
1451	Beta-Citryl-L-glutamic acid	HMDB0013220	N/A	21125622	Study M582	Type2	CUMS + fluoxetine group vs. CUMS group	Serum	Blood	Peripheral	C57BL/6N mouse	Mouse	Chronic mild stress model	Chronic mild stress model	Animal model	MS-based	Up
1452	LysoPE(0:0/18:2(9Z,12Z))	HMDB0011477	N/A	53480926	Study M582	Type2	CUMS + fluoxetine group vs. CUMS group	Serum	Blood	Peripheral	C57BL/6N mouse	Mouse	Chronic mild stress model	Chronic mild stress model	Animal model	MS-based	Up
1453	Hydrocinnamic acid	HMDB0000764	C05629	107	Study M582	Type2	CUMS + fluoxetine group vs. CUMS group	Serum	Blood	Peripheral	C57BL/6N mouse	Mouse	Chronic mild stress model	Chronic mild stress model	Animal model	MS-based	Up
1454	Cholic acid	HMDB0000619	C00695	221493	Study M582	Type2	CUMS + fluoxetine group vs. CUMS group	Faece	Faece	Peripheral	C57BL/6N mouse	Mouse	Chronic mild stress model	Chronic mild stress model	Animal model	MS-based	Up
1455	Cervonoyl ethanolamide	HMDB0013627	C13828	53245830	Study M582	Type2	CUMS + fluoxetine group vs. CUMS group	Faece	Faece	Peripheral	C57BL/6N mouse	Mouse	Chronic mild stress model	Chronic mild stress model	Animal model	MS-based	Up
1456	Deoxycholic acid	HMDB0000626	C04483	222528	Study M582	Type2	CUMS + fluoxetine group vs. CUMS group	Faece	Faece	Peripheral	C57BL/6N mouse	Mouse	Chronic mild stress model	Chronic mild stress model	Animal model	MS-based	Up
1457	Ceanothenic acid	HMDB0036850	N/A	131752067	Study M582	Type2	CUMS + fluoxetine group vs. CUMS group	Faece	Faece	Peripheral	C57BL/6N mouse	Mouse	Chronic mild stress model	Chronic mild stress model	Animal model	MS-based	Up
1458	LysoPE(0:0/18:2(9Z,12Z))	HMDB0011477	N/A	53480926	Study M582	Type2	CUMS + fluoxetine group vs. CUMS group	Faece	Faece	Peripheral	C57BL/6N mouse	Mouse	Chronic mild stress model	Chronic mild stress model	Animal model	MS-based	Up
1459	PE(20:3(5Z,8Z,11Z)/P-18:1(11Z))	HMDB0009347	C00350	53479773	Study M582	Type2	CUMS + fluoxetine group vs. CUMS group	Hippocampus	Brain	Central	C57BL/6N mouse	Mouse	Chronic mild stress model	Chronic mild stress model	Animal model	MS-based	Down
1460	PC(18:0/22:1(13Z))	HMDB0008052	C00157	24778866	Study M582	Type2	CUMS + fluoxetine group vs. CUMS group	Hippocampus	Brain	Central	C57BL/6N mouse	Mouse	Chronic mild stress model	Chronic mild stress model	Animal model	MS-based	Down
1461	Tyramine	HMDB0000306	C00483	5610	Study M582	Type2	CUMS + fluoxetine group vs. CUMS group	Serum	Blood	Peripheral	C57BL/6N mouse	Mouse	Chronic mild stress model	Chronic mild stress model	Animal model	MS-based	Down
1462	LysoPE(0:0/20:2(11Z,14Z))	HMDB0011483	N/A	53480932	Study M582	Type2	CUMS + fluoxetine group vs. CUMS group	Serum	Blood	Peripheral	C57BL/6N mouse	Mouse	Chronic mild stress model	Chronic mild stress model	Animal model	MS-based	Down
1463	LysoPC(20:4(5Z,8Z,11Z,14Z))	HMDB0010395	C04230	24779476	Study M582	Type2	CUMS + fluoxetine group vs. CUMS group	Serum	Blood	Peripheral	C57BL/6N mouse	Mouse	Chronic mild stress model	Chronic mild stress model	Animal model	MS-based	Down
1464	LysoPE(0:0/22:4(7Z,10Z,13Z,16Z))	HMDB0011493	N/A	53480942	Study M582	Type2	CUMS + fluoxetine group vs. CUMS group	Serum	Blood	Peripheral	C57BL/6N mouse	Mouse	Chronic mild stress model	Chronic mild stress model	Animal model	MS-based	Down
1465	LysoPC(15:0)	HMDB0010381	C04230	24779458	Study M582	Type2	CUMS + fluoxetine group vs. CUMS group	Serum	Blood	Peripheral	C57BL/6N mouse	Mouse	Chronic mild stress model	Chronic mild stress model	Animal model	MS-based	Down
1466	LysoPC(16:0)	N/A	C04230	460602	Study M582	Type2	CUMS + fluoxetine group vs. CUMS group	Serum	Blood	Peripheral	C57BL/6N mouse	Mouse	Chronic mild stress model	Chronic mild stress model	Animal model	MS-based	Down
1467	LysoPC(18:1(11Z))	HMDB0010385	C04230	53480465	Study M582	Type2	CUMS + fluoxetine group vs. CUMS group	Serum	Blood	Peripheral	C57BL/6N mouse	Mouse	Chronic mild stress model	Chronic mild stress model	Animal model	MS-based	Down
1468	LysoPI(16:0/0:0)	HMDB0061695	N/A	71296207	Study M582	Type2	CUMS + fluoxetine group vs. CUMS group	Faece	Faece	Peripheral	C57BL/6N mouse	Mouse	Chronic mild stress model	Chronic mild stress model	Animal model	MS-based	Down
1469	Avenoleic acid	HMDB0029978	N/A	75536015	Study M582	Type2	CUMS + fluoxetine group vs. CUMS group	Faece	Faece	Peripheral	C57BL/6N mouse	Mouse	Chronic mild stress model	Chronic mild stress model	Animal model	MS-based	Down
1470	Oxooctadecanoic acid	N/A	N/A	N/A	Study M582	Type2	CUMS + fluoxetine group vs. CUMS group	Faece	Faece	Peripheral	C57BL/6N mouse	Mouse	Chronic mild stress model	Chronic mild stress model	Animal model	MS-based	Down
1471	LysoPC(16:0)	N/A	C04230	460602	Study M582	Type2	CUMS + fluoxetine group vs. CUMS group	Faece	Faece	Peripheral	C57BL/6N mouse	Mouse	Chronic mild stress model	Chronic mild stress model	Animal model	MS-based	Down
1472	LysoPC(18:1(11Z))	HMDB0010385	C04230	53480465	Study M582	Type2	CUMS + fluoxetine group vs. CUMS group	Faece	Faece	Peripheral	C57BL/6N mouse	Mouse	Chronic mild stress model	Chronic mild stress model	Animal model	MS-based	Down
1473	LysoPE(0:0/20:1(11Z))	HMDB0011482	N/A	53480931	Study M582	Type2	CUMS + fluoxetine group vs. CUMS group	Faece	Faece	Peripheral	C57BL/6N mouse	Mouse	Chronic mild stress model	Chronic mild stress model	Animal model	MS-based	Down
1474	L-Phenylalanine	HMDB0000159	C00079	6140	Study M583	Type2	PSD group, after vs. before fluoxetine treatment	Hippocampus	Brain	Central	Sprague-Dawley rat	Rat	Ischemic stroke with chronic mild stressed model	Other animal model	Animal model	MS-based	Up
1475	L-Tyrosine	HMDB0000158	C00082	6057	Study M583	Type2	PSD group, after vs. before fluoxetine treatment	Hippocampus	Brain	Central	Sprague-Dawley rat	Rat	Ischemic stroke with chronic mild stressed model	Other animal model	Animal model	MS-based	Up
1476	Dopamine	HMDB0000073	C03758	681	Study M583	Type2	PSD group, after vs. before fluoxetine treatment	Hippocampus	Brain	Central	Sprague-Dawley rat	Rat	Ischemic stroke with chronic mild stressed model	Other animal model	Animal model	MS-based	Up
1477	3-Methoxytyramine	HMDB0000022	C05587	1669	Study M583	Type2	PSD group, after vs. before fluoxetine treatment	Hippocampus	Brain	Central	Sprague-Dawley rat	Rat	Ischemic stroke with chronic mild stressed model	Other animal model	Animal model	MS-based	Up
1478	Norepinephrine	HMDB0000216	C00547	439260	Study M583	Type2	PSD group, after vs. before fluoxetine treatment	Hippocampus	Brain	Central	Sprague-Dawley rat	Rat	Ischemic stroke with chronic mild stressed model	Other animal model	Animal model	MS-based	Up
1479	Epinephrine	HMDB0000068	C00788	5816	Study M583	Type2	PSD group, after vs. before fluoxetine treatment	Hippocampus	Brain	Central	Sprague-Dawley rat	Rat	Ischemic stroke with chronic mild stressed model	Other animal model	Animal model	MS-based	Up
1480	L-Tryptophan	HMDB0000929	C00078	6305	Study M583	Type2	PSD group, after vs. before fluoxetine treatment	Hippocampus	Brain	Central	Sprague-Dawley rat	Rat	Ischemic stroke with chronic mild stressed model	Other animal model	Animal model	MS-based	Up
1481	5-Hydroxy-L-tryptophan	HMDB0000472	C01017	144	Study M583	Type2	PSD group, after vs. before fluoxetine treatment	Hippocampus	Brain	Central	Sprague-Dawley rat	Rat	Ischemic stroke with chronic mild stressed model	Other animal model	Animal model	MS-based	Up
1482	Serotonin	HMDB0000259	C00780	5202	Study M583	Type2	PSD group, after vs. before fluoxetine treatment	Hippocampus	Brain	Central	Sprague-Dawley rat	Rat	Ischemic stroke with chronic mild stressed model	Other animal model	Animal model	MS-based	Up
1483	L-Kynurenine	HMDB0000684	C00328	161166	Study M583	Type2	PSD group, after vs. before fluoxetine treatment	Hippocampus	Brain	Central	Sprague-Dawley rat	Rat	Ischemic stroke with chronic mild stressed model	Other animal model	Animal model	MS-based	Up
1484	Hydroxykynurenine	HMDB0000732	C02794	89	Study M583	Type2	PSD group, after vs. before fluoxetine treatment	Hippocampus	Brain	Central	Sprague-Dawley rat	Rat	Ischemic stroke with chronic mild stressed model	Other animal model	Animal model	MS-based	Up
1485	Gamma-Aminobutyric acid	HMDB0000112	C00334	119	Study M583	Type2	PSD group, after vs. before fluoxetine treatment	Hippocampus	Brain	Central	Sprague-Dawley rat	Rat	Ischemic stroke with chronic mild stressed model	Other animal model	Animal model	MS-based	Up
1486	L-Dopa	HMDB0000181	C00355	6047	Study M583	Type2	PSD group, after vs. before fluoxetine treatment	Hippocampus	Brain	Central	Sprague-Dawley rat	Rat	Ischemic stroke with chronic mild stressed model	Other animal model	Animal model	MS-based	Down
1487	L-Glutamic acid	HMDB0000148	C00025	33032	Study M583	Type2	PSD group, after vs. before fluoxetine treatment	Hippocampus	Brain	Central	Sprague-Dawley rat	Rat	Ischemic stroke with chronic mild stressed model	Other animal model	Animal model	MS-based	Down
1488	L-Aspartic acid	HMDB0000191	C00049	5960	Study M583	Type2	PSD group, after vs. before fluoxetine treatment	Hippocampus	Brain	Central	Sprague-Dawley rat	Rat	Ischemic stroke with chronic mild stressed model	Other animal model	Animal model	MS-based	Down
1489	LDL	N/A	N/A	N/A	Study M584	Type2	CUMS + venlafaxine group vs. CUMS group	Serum	Blood	Peripheral	Sprague-Dawley rat	Rat	Chronic mild stress model	Chronic mild stress model	Animal model	NMR	Up
1490	Acetone	HMDB0001659	C00207	180	Study M584	Type2	CUMS + venlafaxine group vs. CUMS group	Serum	Blood	Peripheral	Sprague-Dawley rat	Rat	Chronic mild stress model	Chronic mild stress model	Animal model	NMR	Up
1491	Pyruvic acid	HMDB0000243	C00022	1060	Study M584	Type2	CUMS + venlafaxine group vs. CUMS group	Serum	Blood	Peripheral	Sprague-Dawley rat	Rat	Chronic mild stress model	Chronic mild stress model	Animal model	NMR	Up
1492	Creatine	HMDB0000064	C00300	586	Study M584	Type2	CUMS + venlafaxine group vs. CUMS group	Serum	Blood	Peripheral	Sprague-Dawley rat	Rat	Chronic mild stress model	Chronic mild stress model	Animal model	NMR	Up
1493	Trimethylamine N-oxide	HMDB0000925	C01104	1145	Study M584	Type2	CUMS + venlafaxine group vs. CUMS group	Serum	Blood	Peripheral	Sprague-Dawley rat	Rat	Chronic mild stress model	Chronic mild stress model	Animal model	NMR	Up
1494	L-Isoleucine	HMDB0000172	C00407	6306	Study M584	Type2	CUMS + high dose of Xiaoyaosan group vs. CUMS group	Serum	Blood	Peripheral	Sprague-Dawley rat	Rat	Chronic mild stress model	Chronic mild stress model	Animal model	NMR	Up
1495	LDL	N/A	N/A	N/A	Study M584	Type2	CUMS + high dose of Xiaoyaosan group vs. CUMS group	Serum	Blood	Peripheral	Sprague-Dawley rat	Rat	Chronic mild stress model	Chronic mild stress model	Animal model	NMR	Up
1496	Acetone	HMDB0001659	C00207	180	Study M584	Type2	CUMS + high dose of Xiaoyaosan group vs. CUMS group	Serum	Blood	Peripheral	Sprague-Dawley rat	Rat	Chronic mild stress model	Chronic mild stress model	Animal model	NMR	Up
1497	Pyruvic acid	HMDB0000243	C00022	1060	Study M584	Type2	CUMS + high dose of Xiaoyaosan group vs. CUMS group	Serum	Blood	Peripheral	Sprague-Dawley rat	Rat	Chronic mild stress model	Chronic mild stress model	Animal model	NMR	Up
1498	Creatine	HMDB0000064	C00300	586	Study M584	Type2	CUMS + high dose of Xiaoyaosan group vs. CUMS group	Serum	Blood	Peripheral	Sprague-Dawley rat	Rat	Chronic mild stress model	Chronic mild stress model	Animal model	NMR	Up
1499	Trimethylamine N-oxide	HMDB0000925	C01104	1145	Study M584	Type2	CUMS + high dose of Xiaoyaosan group vs. CUMS group	Serum	Blood	Peripheral	Sprague-Dawley rat	Rat	Chronic mild stress model	Chronic mild stress model	Animal model	NMR	Up
1500	L-Isoleucine	HMDB0000172	C00407	6306	Study M584	Type2	CUMS + high dose of Radix Bupleuri-Radix Paeoniae Alba herb pair group vs. CUMS group	Serum	Blood	Peripheral	Sprague-Dawley rat	Rat	Chronic mild stress model	Chronic mild stress model	Animal model	NMR	Up
1501	Pyruvic acid	HMDB0000243	C00022	1060	Study M584	Type2	CUMS + high dose of Radix Bupleuri-Radix Paeoniae Alba herb pair group vs. CUMS group	Serum	Blood	Peripheral	Sprague-Dawley rat	Rat	Chronic mild stress model	Chronic mild stress model	Animal model	NMR	Up
1502	Creatine	HMDB0000064	C00300	586	Study M584	Type2	CUMS + high dose of Radix Bupleuri-Radix Paeoniae Alba herb pair group vs. CUMS group	Serum	Blood	Peripheral	Sprague-Dawley rat	Rat	Chronic mild stress model	Chronic mild stress model	Animal model	NMR	Up
1503	Trimethylamine N-oxide	HMDB0000925	C01104	1145	Study M584	Type2	CUMS + high dose of Radix Bupleuri-Radix Paeoniae Alba herb pair group vs. CUMS group	Serum	Blood	Peripheral	Sprague-Dawley rat	Rat	Chronic mild stress model	Chronic mild stress model	Animal model	NMR	Up
1504	L-Isoleucine	HMDB0000172	C00407	6306	Study M584	Type2	CUMS + high dose of negative control treatment group vs. CUMS group	Serum	Blood	Peripheral	Sprague-Dawley rat	Rat	Chronic mild stress model	Chronic mild stress model	Animal model	NMR	Up
1505	Pyruvic acid	HMDB0000243	C00022	1060	Study M584	Type2	CUMS + high dose of negative control treatment group vs. CUMS group	Serum	Blood	Peripheral	Sprague-Dawley rat	Rat	Chronic mild stress model	Chronic mild stress model	Animal model	NMR	Up
1506	Creatine	HMDB0000064	C00300	586	Study M584	Type2	CUMS + high dose of negative control treatment group vs. CUMS group	Serum	Blood	Peripheral	Sprague-Dawley rat	Rat	Chronic mild stress model	Chronic mild stress model	Animal model	NMR	Up
1507	L-Isoleucine	HMDB0000172	C00407	6306	Study M584	Type2	CUMS + low dose of Xiaoyaosan group vs. CUMS group	Serum	Blood	Peripheral	Sprague-Dawley rat	Rat	Chronic mild stress model	Chronic mild stress model	Animal model	NMR	Up
1508	LDL	N/A	N/A	N/A	Study M584	Type2	CUMS + low dose of Xiaoyaosan group vs. CUMS group	Serum	Blood	Peripheral	Sprague-Dawley rat	Rat	Chronic mild stress model	Chronic mild stress model	Animal model	NMR	Up
1509	Acetone	HMDB0001659	C00207	180	Study M584	Type2	CUMS + low dose of Xiaoyaosan group vs. CUMS group	Serum	Blood	Peripheral	Sprague-Dawley rat	Rat	Chronic mild stress model	Chronic mild stress model	Animal model	NMR	Up
1510	Pyruvic acid	HMDB0000243	C00022	1060	Study M584	Type2	CUMS + low dose of Xiaoyaosan group vs. CUMS group	Serum	Blood	Peripheral	Sprague-Dawley rat	Rat	Chronic mild stress model	Chronic mild stress model	Animal model	NMR	Up
1511	Creatine	HMDB0000064	C00300	586	Study M584	Type2	CUMS + low dose of Xiaoyaosan group vs. CUMS group	Serum	Blood	Peripheral	Sprague-Dawley rat	Rat	Chronic mild stress model	Chronic mild stress model	Animal model	NMR	Up
1512	Trimethylamine N-oxide	HMDB0000925	C01104	1145	Study M584	Type2	CUMS + low dose of Xiaoyaosan group vs. CUMS group	Serum	Blood	Peripheral	Sprague-Dawley rat	Rat	Chronic mild stress model	Chronic mild stress model	Animal model	NMR	Up
1513	L-Isoleucine	HMDB0000172	C00407	6306	Study M584	Type2	CUMS + low dose of Radix Bupleuri-Radix Paeoniae Alba herb pair group vs. CUMS group	Serum	Blood	Peripheral	Sprague-Dawley rat	Rat	Chronic mild stress model	Chronic mild stress model	Animal model	NMR	Up
1514	Pyruvic acid	HMDB0000243	C00022	1060	Study M584	Type2	CUMS + low dose of Radix Bupleuri-Radix Paeoniae Alba herb pair group vs. CUMS group	Serum	Blood	Peripheral	Sprague-Dawley rat	Rat	Chronic mild stress model	Chronic mild stress model	Animal model	NMR	Up
1515	Creatine	HMDB0000064	C00300	586	Study M584	Type2	CUMS + low dose of Radix Bupleuri-Radix Paeoniae Alba herb pair group vs. CUMS group	Serum	Blood	Peripheral	Sprague-Dawley rat	Rat	Chronic mild stress model	Chronic mild stress model	Animal model	NMR	Up
1516	Trimethylamine N-oxide	HMDB0000925	C01104	1145	Study M584	Type2	CUMS + low dose of Radix Bupleuri-Radix Paeoniae Alba herb pair group vs. CUMS group	Serum	Blood	Peripheral	Sprague-Dawley rat	Rat	Chronic mild stress model	Chronic mild stress model	Animal model	NMR	Up
1517	HDL	N/A	N/A	N/A	Study M584	Type2	CUMS + venlafaxine group vs. CUMS group	Serum	Blood	Peripheral	Sprague-Dawley rat	Rat	Chronic mild stress model	Chronic mild stress model	Animal model	NMR	Down
1518	3-Hydroxybutyric acid	HMDB0000357	C01089	441	Study M584	Type2	CUMS + venlafaxine group vs. CUMS group	Serum	Blood	Peripheral	Sprague-Dawley rat	Rat	Chronic mild stress model	Chronic mild stress model	Animal model	NMR	Down
1519	L-Glutamine	HMDB0000641	C00064	5961	Study M584	Type2	CUMS + venlafaxine group vs. CUMS group	Serum	Blood	Peripheral	Sprague-Dawley rat	Rat	Chronic mild stress model	Chronic mild stress model	Animal model	NMR	Down
1520	Choline	HMDB0000097	C00114	305	Study M584	Type2	CUMS + venlafaxine group vs. CUMS group	Serum	Blood	Peripheral	Sprague-Dawley rat	Rat	Chronic mild stress model	Chronic mild stress model	Animal model	NMR	Down
1521	Alpha-D-Glucose	HMDB0003345	C00267	79025	Study M584	Type2	CUMS + venlafaxine group vs. CUMS group	Serum	Blood	Peripheral	Sprague-Dawley rat	Rat	Chronic mild stress model	Chronic mild stress model	Animal model	NMR	Down
1522	HDL	N/A	N/A	N/A	Study M584	Type2	CUMS + high dose of Xiaoyaosan group vs. CUMS group	Serum	Blood	Peripheral	Sprague-Dawley rat	Rat	Chronic mild stress model	Chronic mild stress model	Animal model	NMR	Down
1523	L-Alanine	HMDB0000161	C00041	5950	Study M584	Type2	CUMS + high dose of Xiaoyaosan group vs. CUMS group	Serum	Blood	Peripheral	Sprague-Dawley rat	Rat	Chronic mild stress model	Chronic mild stress model	Animal model	NMR	Down
1524	3-Hydroxybutyric acid	HMDB0000357	C01089	441	Study M584	Type2	CUMS + high dose of Xiaoyaosan group vs. CUMS group	Serum	Blood	Peripheral	Sprague-Dawley rat	Rat	Chronic mild stress model	Chronic mild stress model	Animal model	NMR	Down
1525	L-Glutamine	HMDB0000641	C00064	5961	Study M584	Type2	CUMS + high dose of Xiaoyaosan group vs. CUMS group	Serum	Blood	Peripheral	Sprague-Dawley rat	Rat	Chronic mild stress model	Chronic mild stress model	Animal model	NMR	Down
1526	Choline	HMDB0000097	C00114	305	Study M584	Type2	CUMS + high dose of Xiaoyaosan group vs. CUMS group	Serum	Blood	Peripheral	Sprague-Dawley rat	Rat	Chronic mild stress model	Chronic mild stress model	Animal model	NMR	Down
1527	Alpha-D-Glucose	HMDB0003345	C00267	79025	Study M584	Type2	CUMS + high dose of Xiaoyaosan group vs. CUMS group	Serum	Blood	Peripheral	Sprague-Dawley rat	Rat	Chronic mild stress model	Chronic mild stress model	Animal model	NMR	Down
1528	HDL	N/A	N/A	N/A	Study M584	Type2	CUMS + high dose of Radix Bupleuri-Radix Paeoniae Alba herb pair group vs. CUMS group	Serum	Blood	Peripheral	Sprague-Dawley rat	Rat	Chronic mild stress model	Chronic mild stress model	Animal model	NMR	Down
1529	L-Alanine	HMDB0000161	C00041	5950	Study M584	Type2	CUMS + high dose of Radix Bupleuri-Radix Paeoniae Alba herb pair group vs. CUMS group	Serum	Blood	Peripheral	Sprague-Dawley rat	Rat	Chronic mild stress model	Chronic mild stress model	Animal model	NMR	Down
1530	L-Glutamine	HMDB0000641	C00064	5961	Study M584	Type2	CUMS + high dose of Radix Bupleuri-Radix Paeoniae Alba herb pair group vs. CUMS group	Serum	Blood	Peripheral	Sprague-Dawley rat	Rat	Chronic mild stress model	Chronic mild stress model	Animal model	NMR	Down
1531	Alpha-D-Glucose	HMDB0003345	C00267	79025	Study M584	Type2	CUMS + high dose of Radix Bupleuri-Radix Paeoniae Alba herb pair group vs. CUMS group	Serum	Blood	Peripheral	Sprague-Dawley rat	Rat	Chronic mild stress model	Chronic mild stress model	Animal model	NMR	Down
1532	HDL	N/A	N/A	N/A	Study M584	Type2	CUMS + high dose of negative control treatment group vs. CUMS group	Serum	Blood	Peripheral	Sprague-Dawley rat	Rat	Chronic mild stress model	Chronic mild stress model	Animal model	NMR	Down
1533	L-Alanine	HMDB0000161	C00041	5950	Study M584	Type2	CUMS + high dose of negative control treatment group vs. CUMS group	Serum	Blood	Peripheral	Sprague-Dawley rat	Rat	Chronic mild stress model	Chronic mild stress model	Animal model	NMR	Down
1534	Alpha-D-Glucose	HMDB0003345	C00267	79025	Study M584	Type2	CUMS + high dose of negative control treatment group vs. CUMS group	Serum	Blood	Peripheral	Sprague-Dawley rat	Rat	Chronic mild stress model	Chronic mild stress model	Animal model	NMR	Down
1535	L-Alanine	HMDB0000161	C00041	5950	Study M584	Type2	CUMS + low dose of Xiaoyaosan group vs. CUMS group	Serum	Blood	Peripheral	Sprague-Dawley rat	Rat	Chronic mild stress model	Chronic mild stress model	Animal model	NMR	Down
1536	3-Hydroxybutyric acid	HMDB0000357	C01089	441	Study M584	Type2	CUMS + low dose of Xiaoyaosan group vs. CUMS group	Serum	Blood	Peripheral	Sprague-Dawley rat	Rat	Chronic mild stress model	Chronic mild stress model	Animal model	NMR	Down
1537	L-Glutamine	HMDB0000641	C00064	5961	Study M584	Type2	CUMS + low dose of Xiaoyaosan group vs. CUMS group	Serum	Blood	Peripheral	Sprague-Dawley rat	Rat	Chronic mild stress model	Chronic mild stress model	Animal model	NMR	Down
1538	Alpha-D-Glucose	HMDB0003345	C00267	79025	Study M584	Type2	CUMS + low dose of Xiaoyaosan group vs. CUMS group	Serum	Blood	Peripheral	Sprague-Dawley rat	Rat	Chronic mild stress model	Chronic mild stress model	Animal model	NMR	Down
1539	HDL	N/A	N/A	N/A	Study M584	Type2	CUMS + low dose of Radix Bupleuri-Radix Paeoniae Alba herb pair group vs. CUMS group	Serum	Blood	Peripheral	Sprague-Dawley rat	Rat	Chronic mild stress model	Chronic mild stress model	Animal model	NMR	Down
1540	Alpha-D-Glucose	HMDB0003345	C00267	79025	Study M584	Type2	CUMS + low dose of Radix Bupleuri-Radix Paeoniae Alba herb pair group vs. CUMS group	Serum	Blood	Peripheral	Sprague-Dawley rat	Rat	Chronic mild stress model	Chronic mild stress model	Animal model	NMR	Down
1541	Ornithine	HMDB0000214	C00077	6262	Study M592	Type2	CUMS + high dose of XYS group vs. CUMS group, LC-MS	Liver	Liver	Peripheral	Sprague-Dawley rat	Rat	Chronic mild stress model	Chronic mild stress model	Animal model	MS-based	Up
1542	L-Lysine	HMDB0000182	C00047	5962	Study M592	Type2	CUMS + high dose of XYS group vs. CUMS group, LC-MS	Liver	Liver	Peripheral	Sprague-Dawley rat	Rat	Chronic mild stress model	Chronic mild stress model	Animal model	MS-based	Up
1543	Oxoglutaric acid	HMDB0000208	C00026	51	Study M592	Type2	CUMS + high dose of XYS group vs. CUMS group, LC-MS	Liver	Liver	Peripheral	Sprague-Dawley rat	Rat	Chronic mild stress model	Chronic mild stress model	Animal model	MS-based	Up
1544	L-Glutamic acid	HMDB0000148	C00025	33032	Study M592	Type2	CUMS + high dose of XYS group vs. CUMS group, LC-MS	Liver	Liver	Peripheral	Sprague-Dawley rat	Rat	Chronic mild stress model	Chronic mild stress model	Animal model	MS-based	Up
1545	L-Arginine	HMDB0000517	C00062	6322	Study M592	Type2	CUMS + high dose of XYS group vs. CUMS group, LC-MS	Liver	Liver	Peripheral	Sprague-Dawley rat	Rat	Chronic mild stress model	Chronic mild stress model	Animal model	MS-based	Up
1546	L-Acetylcarnitine	HMDB0000201	C02571	1	Study M592	Type2	CUMS + high dose of XYS group vs. CUMS group, LC-MS	Liver	Liver	Peripheral	Sprague-Dawley rat	Rat	Chronic mild stress model	Chronic mild stress model	Animal model	MS-based	Up
1547	Ornithine	HMDB0000214	C00077	6262	Study M592	Type2	CUMS + low dose of XYS group vs. CUMS group, LC-MS	Liver	Liver	Peripheral	Sprague-Dawley rat	Rat	Chronic mild stress model	Chronic mild stress model	Animal model	MS-based	Up
1548	L-Lysine	HMDB0000182	C00047	5962	Study M592	Type2	CUMS + low dose of XYS group vs. CUMS group, LC-MS	Liver	Liver	Peripheral	Sprague-Dawley rat	Rat	Chronic mild stress model	Chronic mild stress model	Animal model	MS-based	Up
1549	Oxoglutaric acid	HMDB0000208	C00026	51	Study M592	Type2	CUMS + low dose of XYS group vs. CUMS group, LC-MS	Liver	Liver	Peripheral	Sprague-Dawley rat	Rat	Chronic mild stress model	Chronic mild stress model	Animal model	MS-based	Up
1550	L-Glutamic acid	HMDB0000148	C00025	33032	Study M592	Type2	CUMS + low dose of XYS group vs. CUMS group, LC-MS	Liver	Liver	Peripheral	Sprague-Dawley rat	Rat	Chronic mild stress model	Chronic mild stress model	Animal model	MS-based	Up
1551	L-Acetylcarnitine	HMDB0000201	C02571	1	Study M592	Type2	CUMS + low dose of XYS group vs. CUMS group, LC-MS	Liver	Liver	Peripheral	Sprague-Dawley rat	Rat	Chronic mild stress model	Chronic mild stress model	Animal model	MS-based	Up
1552	Ornithine	HMDB0000214	C00077	6262	Study M592	Type2	CUMS + venlafaxine group vs. CUMS group, LC-MS	Liver	Liver	Peripheral	Sprague-Dawley rat	Rat	Chronic mild stress model	Chronic mild stress model	Animal model	MS-based	Up
1553	L-Lysine	HMDB0000182	C00047	5962	Study M592	Type2	CUMS + venlafaxine group vs. CUMS group, LC-MS	Liver	Liver	Peripheral	Sprague-Dawley rat	Rat	Chronic mild stress model	Chronic mild stress model	Animal model	MS-based	Up
1554	Oxoglutaric acid	HMDB0000208	C00026	51	Study M592	Type2	CUMS + venlafaxine group vs. CUMS group, LC-MS	Liver	Liver	Peripheral	Sprague-Dawley rat	Rat	Chronic mild stress model	Chronic mild stress model	Animal model	MS-based	Up
1555	L-Glutamic acid	HMDB0000148	C00025	33032	Study M592	Type2	CUMS + venlafaxine group vs. CUMS group, LC-MS	Liver	Liver	Peripheral	Sprague-Dawley rat	Rat	Chronic mild stress model	Chronic mild stress model	Animal model	MS-based	Up
1556	L-Acetylcarnitine	HMDB0000201	C02571	1	Study M592	Type2	CUMS + venlafaxine group vs. CUMS group, LC-MS	Liver	Liver	Peripheral	Sprague-Dawley rat	Rat	Chronic mild stress model	Chronic mild stress model	Animal model	MS-based	Up
1557	L-Isoleucine	HMDB0000172	C00407	6306	Study M592	Type2	CUMS + high dose of XYS group vs. CUMS group, LC-MS	Liver	Liver	Peripheral	Sprague-Dawley rat	Rat	Chronic mild stress model	Chronic mild stress model	Animal model	NMR	Up
1558	L-Valine	HMDB0000883	C00183	6287	Study M592	Type2	CUMS + high dose of XYS group vs. CUMS group, LC-MS	Liver	Liver	Peripheral	Sprague-Dawley rat	Rat	Chronic mild stress model	Chronic mild stress model	Animal model	NMR	Up
1559	L-Glutamic acid	HMDB0000148	C00025	33032	Study M592	Type2	CUMS + high dose of XYS group vs. CUMS group, LC-MS	Liver	Liver	Peripheral	Sprague-Dawley rat	Rat	Chronic mild stress model	Chronic mild stress model	Animal model	NMR	Up
1560	Glutathione	HMDB0000125	C00051	124886	Study M592	Type2	CUMS + high dose of XYS group vs. CUMS group, LC-MS	Liver	Liver	Peripheral	Sprague-Dawley rat	Rat	Chronic mild stress model	Chronic mild stress model	Animal model	NMR	Up
1561	L-Valine	HMDB0000883	C00183	6287	Study M592	Type2	CUMS + low dose of XYS group vs. CUMS group, LC-MS	Liver	Liver	Peripheral	Sprague-Dawley rat	Rat	Chronic mild stress model	Chronic mild stress model	Animal model	NMR	Up
1562	L-Glutamic acid	HMDB0000148	C00025	33032	Study M592	Type2	CUMS + low dose of XYS group vs. CUMS group, LC-MS	Liver	Liver	Peripheral	Sprague-Dawley rat	Rat	Chronic mild stress model	Chronic mild stress model	Animal model	NMR	Up
1563	Glutathione	HMDB0000125	C00051	124886	Study M592	Type2	CUMS + low dose of XYS group vs. CUMS group, LC-MS	Liver	Liver	Peripheral	Sprague-Dawley rat	Rat	Chronic mild stress model	Chronic mild stress model	Animal model	NMR	Up
1564	L-Glutamic acid	HMDB0000148	C00025	33032	Study M592	Type2	CUMS + venlafaxine group vs. CUMS group, LC-MS	Liver	Liver	Peripheral	Sprague-Dawley rat	Rat	Chronic mild stress model	Chronic mild stress model	Animal model	NMR	Up
1565	Glutathione	HMDB0000125	C00051	124886	Study M592	Type2	CUMS + venlafaxine group vs. CUMS group, LC-MS	Liver	Liver	Peripheral	Sprague-Dawley rat	Rat	Chronic mild stress model	Chronic mild stress model	Animal model	NMR	Up
1566	Creatine	HMDB0000064	C00300	586	Study M592	Type2	CUMS + high dose of XYS group vs. CUMS group, LC-MS	Liver	Liver	Peripheral	Sprague-Dawley rat	Rat	Chronic mild stress model	Chronic mild stress model	Animal model	MS-based	Down
1567	Ascorbic acid	HMDB0000044	C00072	54670067	Study M592	Type2	CUMS + high dose of XYS group vs. CUMS group, LC-MS	Liver	Liver	Peripheral	Sprague-Dawley rat	Rat	Chronic mild stress model	Chronic mild stress model	Animal model	MS-based	Down
1568	Citric acid	HMDB0000094	C00158	311	Study M592	Type2	CUMS + high dose of XYS group vs. CUMS group, LC-MS	Liver	Liver	Peripheral	Sprague-Dawley rat	Rat	Chronic mild stress model	Chronic mild stress model	Animal model	MS-based	Down
1569	4-Oxoproline	N/A	C01877	413589	Study M592	Type2	CUMS + high dose of XYS group vs. CUMS group, LC-MS	Liver	Liver	Peripheral	Sprague-Dawley rat	Rat	Chronic mild stress model	Chronic mild stress model	Animal model	MS-based	Down
1570	L-Norleucine	HMDB0001645	C01933	21236	Study M592	Type2	CUMS + high dose of XYS group vs. CUMS group, LC-MS	Liver	Liver	Peripheral	Sprague-Dawley rat	Rat	Chronic mild stress model	Chronic mild stress model	Animal model	MS-based	Down
1571	L-Tyrosine	HMDB0000158	C00082	6057	Study M592	Type2	CUMS + high dose of XYS group vs. CUMS group, LC-MS	Liver	Liver	Peripheral	Sprague-Dawley rat	Rat	Chronic mild stress model	Chronic mild stress model	Animal model	MS-based	Down
1572	3'-AMP	HMDB0003540	C01367	41211	Study M592	Type2	CUMS + high dose of XYS group vs. CUMS group, LC-MS	Liver	Liver	Peripheral	Sprague-Dawley rat	Rat	Chronic mild stress model	Chronic mild stress model	Animal model	MS-based	Down
1573	L-Tryptophan	HMDB0000929	C00078	6305	Study M592	Type2	CUMS + high dose of XYS group vs. CUMS group, LC-MS	Liver	Liver	Peripheral	Sprague-Dawley rat	Rat	Chronic mild stress model	Chronic mild stress model	Animal model	MS-based	Down
1574	Taurochenodesoxycholic acid	HMDB0000951	C05465	387316	Study M592	Type2	CUMS + high dose of XYS group vs. CUMS group, LC-MS	Liver	Liver	Peripheral	Sprague-Dawley rat	Rat	Chronic mild stress model	Chronic mild stress model	Animal model	MS-based	Down
1575	Arachidonic acid	HMDB0001043	C00219	444899	Study M592	Type2	CUMS + high dose of XYS group vs. CUMS group, LC-MS	Liver	Liver	Peripheral	Sprague-Dawley rat	Rat	Chronic mild stress model	Chronic mild stress model	Animal model	MS-based	Down
1576	Ascorbic acid	HMDB0000044	C00072	54670067	Study M592	Type2	CUMS + low dose of XYS group vs. CUMS group, LC-MS	Liver	Liver	Peripheral	Sprague-Dawley rat	Rat	Chronic mild stress model	Chronic mild stress model	Animal model	MS-based	Down
1577	Citric acid	HMDB0000094	C00158	311	Study M592	Type2	CUMS + low dose of XYS group vs. CUMS group, LC-MS	Liver	Liver	Peripheral	Sprague-Dawley rat	Rat	Chronic mild stress model	Chronic mild stress model	Animal model	MS-based	Down
1578	4-Oxoproline	N/A	C01877	413589	Study M592	Type2	CUMS + low dose of XYS group vs. CUMS group, LC-MS	Liver	Liver	Peripheral	Sprague-Dawley rat	Rat	Chronic mild stress model	Chronic mild stress model	Animal model	MS-based	Down
1579	L-Norleucine	HMDB0001645	C01933	21236	Study M592	Type2	CUMS + low dose of XYS group vs. CUMS group, LC-MS	Liver	Liver	Peripheral	Sprague-Dawley rat	Rat	Chronic mild stress model	Chronic mild stress model	Animal model	MS-based	Down
1580	L-Tyrosine	HMDB0000158	C00082	6057	Study M592	Type2	CUMS + low dose of XYS group vs. CUMS group, LC-MS	Liver	Liver	Peripheral	Sprague-Dawley rat	Rat	Chronic mild stress model	Chronic mild stress model	Animal model	MS-based	Down
1581	L-Tryptophan	HMDB0000929	C00078	6305	Study M592	Type2	CUMS + low dose of XYS group vs. CUMS group, LC-MS	Liver	Liver	Peripheral	Sprague-Dawley rat	Rat	Chronic mild stress model	Chronic mild stress model	Animal model	MS-based	Down
1582	Taurochenodesoxycholic acid	HMDB0000951	C05465	387316	Study M592	Type2	CUMS + low dose of XYS group vs. CUMS group, LC-MS	Liver	Liver	Peripheral	Sprague-Dawley rat	Rat	Chronic mild stress model	Chronic mild stress model	Animal model	MS-based	Down
1583	Arachidonic acid	HMDB0001043	C00219	444899	Study M592	Type2	CUMS + low dose of XYS group vs. CUMS group, LC-MS	Liver	Liver	Peripheral	Sprague-Dawley rat	Rat	Chronic mild stress model	Chronic mild stress model	Animal model	MS-based	Down
1584	Creatine	HMDB0000064	C00300	586	Study M592	Type2	CUMS + venlafaxine group vs. CUMS group, LC-MS	Liver	Liver	Peripheral	Sprague-Dawley rat	Rat	Chronic mild stress model	Chronic mild stress model	Animal model	MS-based	Down
1585	Ascorbic acid	HMDB0000044	C00072	54670067	Study M592	Type2	CUMS + venlafaxine group vs. CUMS group, LC-MS	Liver	Liver	Peripheral	Sprague-Dawley rat	Rat	Chronic mild stress model	Chronic mild stress model	Animal model	MS-based	Down
1586	Citric acid	HMDB0000094	C00158	311	Study M592	Type2	CUMS + venlafaxine group vs. CUMS group, LC-MS	Liver	Liver	Peripheral	Sprague-Dawley rat	Rat	Chronic mild stress model	Chronic mild stress model	Animal model	MS-based	Down
1587	4-Oxoproline	N/A	C01877	413589	Study M592	Type2	CUMS + venlafaxine group vs. CUMS group, LC-MS	Liver	Liver	Peripheral	Sprague-Dawley rat	Rat	Chronic mild stress model	Chronic mild stress model	Animal model	MS-based	Down
1588	L-Norleucine	HMDB0001645	C01933	21236	Study M592	Type2	CUMS + venlafaxine group vs. CUMS group, LC-MS	Liver	Liver	Peripheral	Sprague-Dawley rat	Rat	Chronic mild stress model	Chronic mild stress model	Animal model	MS-based	Down
1589	L-Tyrosine	HMDB0000158	C00082	6057	Study M592	Type2	CUMS + venlafaxine group vs. CUMS group, LC-MS	Liver	Liver	Peripheral	Sprague-Dawley rat	Rat	Chronic mild stress model	Chronic mild stress model	Animal model	MS-based	Down
1590	3'-AMP	HMDB0003540	C01367	41211	Study M592	Type2	CUMS + venlafaxine group vs. CUMS group, LC-MS	Liver	Liver	Peripheral	Sprague-Dawley rat	Rat	Chronic mild stress model	Chronic mild stress model	Animal model	MS-based	Down
1591	L-Tryptophan	HMDB0000929	C00078	6305	Study M592	Type2	CUMS + venlafaxine group vs. CUMS group, LC-MS	Liver	Liver	Peripheral	Sprague-Dawley rat	Rat	Chronic mild stress model	Chronic mild stress model	Animal model	MS-based	Down
1592	Arachidonic acid	HMDB0001043	C00219	444899	Study M592	Type2	CUMS + venlafaxine group vs. CUMS group, LC-MS	Liver	Liver	Peripheral	Sprague-Dawley rat	Rat	Chronic mild stress model	Chronic mild stress model	Animal model	MS-based	Down
1593	L-Lactic acid	HMDB0000190	C00186	107689	Study M592	Type2	CUMS + high dose of XYS group vs. CUMS group, LC-MS	Liver	Liver	Peripheral	Sprague-Dawley rat	Rat	Chronic mild stress model	Chronic mild stress model	Animal model	NMR	Down
1594	L-Glutamine	HMDB0000641	C00064	5961	Study M592	Type2	CUMS + high dose of XYS group vs. CUMS group, LC-MS	Liver	Liver	Peripheral	Sprague-Dawley rat	Rat	Chronic mild stress model	Chronic mild stress model	Animal model	NMR	Down
1595	Oxidized glutathione	HMDB0003337	C00127	975	Study M592	Type2	CUMS + high dose of XYS group vs. CUMS group, LC-MS	Liver	Liver	Peripheral	Sprague-Dawley rat	Rat	Chronic mild stress model	Chronic mild stress model	Animal model	NMR	Down
1596	Creatine	HMDB0000064	C00300	586	Study M592	Type2	CUMS + high dose of XYS group vs. CUMS group, LC-MS	Liver	Liver	Peripheral	Sprague-Dawley rat	Rat	Chronic mild stress model	Chronic mild stress model	Animal model	NMR	Down
1597	Beta-D-Glucose	HMDB0000516	C00221	64689	Study M592	Type2	CUMS + high dose of XYS group vs. CUMS group, LC-MS	Liver	Liver	Peripheral	Sprague-Dawley rat	Rat	Chronic mild stress model	Chronic mild stress model	Animal model	NMR	Down
1598	L-Lactic acid	HMDB0000190	C00186	107689	Study M592	Type2	CUMS + low dose of XYS group vs. CUMS group, LC-MS	Liver	Liver	Peripheral	Sprague-Dawley rat	Rat	Chronic mild stress model	Chronic mild stress model	Animal model	NMR	Down
1599	L-Glutamine	HMDB0000641	C00064	5961	Study M592	Type2	CUMS + low dose of XYS group vs. CUMS group, LC-MS	Liver	Liver	Peripheral	Sprague-Dawley rat	Rat	Chronic mild stress model	Chronic mild stress model	Animal model	NMR	Down
1600	Oxidized glutathione	HMDB0003337	C00127	975	Study M592	Type2	CUMS + low dose of XYS group vs. CUMS group, LC-MS	Liver	Liver	Peripheral	Sprague-Dawley rat	Rat	Chronic mild stress model	Chronic mild stress model	Animal model	NMR	Down
1601	L-Lactic acid	HMDB0000190	C00186	107689	Study M592	Type2	CUMS + venlafaxine group vs. CUMS group, LC-MS	Liver	Liver	Peripheral	Sprague-Dawley rat	Rat	Chronic mild stress model	Chronic mild stress model	Animal model	NMR	Down
1602	L-Glutamine	HMDB0000641	C00064	5961	Study M592	Type2	CUMS + venlafaxine group vs. CUMS group, LC-MS	Liver	Liver	Peripheral	Sprague-Dawley rat	Rat	Chronic mild stress model	Chronic mild stress model	Animal model	NMR	Down
1603	Oxidized glutathione	HMDB0003337	C00127	975	Study M592	Type2	CUMS + venlafaxine group vs. CUMS group, LC-MS	Liver	Liver	Peripheral	Sprague-Dawley rat	Rat	Chronic mild stress model	Chronic mild stress model	Animal model	NMR	Down
1604	Creatine	HMDB0000064	C00300	586	Study M592	Type2	CUMS + venlafaxine group vs. CUMS group, LC-MS	Liver	Liver	Peripheral	Sprague-Dawley rat	Rat	Chronic mild stress model	Chronic mild stress model	Animal model	NMR	Down
1605	Beta-D-Glucose	HMDB0000516	C00221	64689	Study M592	Type2	CUMS + venlafaxine group vs. CUMS group, LC-MS	Liver	Liver	Peripheral	Sprague-Dawley rat	Rat	Chronic mild stress model	Chronic mild stress model	Animal model	NMR	Down
1606	Ornithine	HMDB0000214	C00077	6262	Study M593	Type2	CUMS + high dose of Radix Bupleuri-Radix Paeoniae Alba herb pair group vs. CUMS group	Liver	Liver	Peripheral	Sprague-Dawley rat	Rat	Chronic mild stress model	Chronic mild stress model	Animal model	MS-based	Up
1607	L-Lysine	HMDB0000182	C00047	5962	Study M593	Type2	CUMS + high dose of Radix Bupleuri-Radix Paeoniae Alba herb pair group vs. CUMS group	Liver	Liver	Peripheral	Sprague-Dawley rat	Rat	Chronic mild stress model	Chronic mild stress model	Animal model	MS-based	Up
1608	2-Hexenoylcarnitine	HMDB0013161	N/A	53481638	Study M593	Type2	CUMS + high dose of Radix Bupleuri-Radix Paeoniae Alba herb pair group vs. CUMS group	Liver	Liver	Peripheral	Sprague-Dawley rat	Rat	Chronic mild stress model	Chronic mild stress model	Animal model	MS-based	Up
1609	Carbamoyl phosphate	HMDB0001096	C00169	278	Study M593	Type2	CUMS + high dose of Radix Bupleuri-Radix Paeoniae Alba herb pair group vs. CUMS group	Liver	Liver	Peripheral	Sprague-Dawley rat	Rat	Chronic mild stress model	Chronic mild stress model	Animal model	MS-based	Up
1610	Niacinamide	HMDB0001406	C00153	936	Study M593	Type2	CUMS + high dose of Radix Bupleuri-Radix Paeoniae Alba herb pair group vs. CUMS group	Liver	Liver	Peripheral	Sprague-Dawley rat	Rat	Chronic mild stress model	Chronic mild stress model	Animal model	MS-based	Up
1611	L-Arginine	HMDB0000517	C00062	6322	Study M593	Type2	CUMS + high dose of Radix Bupleuri-Radix Paeoniae Alba herb pair group vs. CUMS group	Liver	Liver	Peripheral	Sprague-Dawley rat	Rat	Chronic mild stress model	Chronic mild stress model	Animal model	MS-based	Up
1612	Glutathione	HMDB0000125	C00051	124886	Study M593	Type2	CUMS + high dose of Radix Bupleuri-Radix Paeoniae Alba herb pair group vs. CUMS group	Liver	Liver	Peripheral	Sprague-Dawley rat	Rat	Chronic mild stress model	Chronic mild stress model	Animal model	MS-based	Up
1613	Pantothenic acid	HMDB0000210	C00864	988	Study M593	Type2	CUMS + high dose of Radix Bupleuri-Radix Paeoniae Alba herb pair group vs. CUMS group	Liver	Liver	Peripheral	Sprague-Dawley rat	Rat	Chronic mild stress model	Chronic mild stress model	Animal model	MS-based	Up
1614	Ornithine	HMDB0000214	C00077	6262	Study M593	Type2	CUMS + low dose of Radix Bupleuri-Radix Paeoniae Alba herb pair group vs. CUMS group	Liver	Liver	Peripheral	Sprague-Dawley rat	Rat	Chronic mild stress model	Chronic mild stress model	Animal model	MS-based	Up
1615	L-Lysine	HMDB0000182	C00047	5962	Study M593	Type2	CUMS + low dose of Radix Bupleuri-Radix Paeoniae Alba herb pair group vs. CUMS group	Liver	Liver	Peripheral	Sprague-Dawley rat	Rat	Chronic mild stress model	Chronic mild stress model	Animal model	MS-based	Up
1616	2-Hexenoylcarnitine	HMDB0013161	N/A	53481638	Study M593	Type2	CUMS + low dose of Radix Bupleuri-Radix Paeoniae Alba herb pair group vs. CUMS group	Liver	Liver	Peripheral	Sprague-Dawley rat	Rat	Chronic mild stress model	Chronic mild stress model	Animal model	MS-based	Up
1617	Carbamoyl phosphate	HMDB0001096	C00169	278	Study M593	Type2	CUMS + low dose of Radix Bupleuri-Radix Paeoniae Alba herb pair group vs. CUMS group	Liver	Liver	Peripheral	Sprague-Dawley rat	Rat	Chronic mild stress model	Chronic mild stress model	Animal model	MS-based	Up
1618	Glutathione	HMDB0000125	C00051	124886	Study M593	Type2	CUMS + low dose of Radix Bupleuri-Radix Paeoniae Alba herb pair group vs. CUMS group	Liver	Liver	Peripheral	Sprague-Dawley rat	Rat	Chronic mild stress model	Chronic mild stress model	Animal model	MS-based	Up
1619	Ornithine	HMDB0000214	C00077	6262	Study M593	Type2	CUMS + venlafaxine group vs. CUMS group	Liver	Liver	Peripheral	Sprague-Dawley rat	Rat	Chronic mild stress model	Chronic mild stress model	Animal model	MS-based	Up
1620	L-Lysine	HMDB0000182	C00047	5962	Study M593	Type2	CUMS + venlafaxine group vs. CUMS group	Liver	Liver	Peripheral	Sprague-Dawley rat	Rat	Chronic mild stress model	Chronic mild stress model	Animal model	MS-based	Up
1621	2-Hexenoylcarnitine	HMDB0013161	N/A	53481638	Study M593	Type2	CUMS + venlafaxine group vs. CUMS group	Liver	Liver	Peripheral	Sprague-Dawley rat	Rat	Chronic mild stress model	Chronic mild stress model	Animal model	MS-based	Up
1622	Carbamoyl phosphate	HMDB0001096	C00169	278	Study M593	Type2	CUMS + venlafaxine group vs. CUMS group	Liver	Liver	Peripheral	Sprague-Dawley rat	Rat	Chronic mild stress model	Chronic mild stress model	Animal model	MS-based	Up
1623	Niacinamide	HMDB0001406	C00153	936	Study M593	Type2	CUMS + venlafaxine group vs. CUMS group	Liver	Liver	Peripheral	Sprague-Dawley rat	Rat	Chronic mild stress model	Chronic mild stress model	Animal model	MS-based	Up
1624	L-Arginine	HMDB0000517	C00062	6322	Study M593	Type2	CUMS + venlafaxine group vs. CUMS group	Liver	Liver	Peripheral	Sprague-Dawley rat	Rat	Chronic mild stress model	Chronic mild stress model	Animal model	MS-based	Up
1625	Pantothenic acid	HMDB0000210	C00864	988	Study M593	Type2	CUMS + venlafaxine group vs. CUMS group	Liver	Liver	Peripheral	Sprague-Dawley rat	Rat	Chronic mild stress model	Chronic mild stress model	Animal model	MS-based	Up
1626	Ascorbic acid	HMDB0000044	C00072	54670067	Study M593	Type2	CUMS + high dose of Radix Bupleuri-Radix Paeoniae Alba herb pair group vs. CUMS group	Liver	Liver	Peripheral	Sprague-Dawley rat	Rat	Chronic mild stress model	Chronic mild stress model	Animal model	MS-based	Down
1627	Oxoglutaric acid	HMDB0000208	C00026	51	Study M593	Type2	CUMS + high dose of Radix Bupleuri-Radix Paeoniae Alba herb pair group vs. CUMS group	Liver	Liver	Peripheral	Sprague-Dawley rat	Rat	Chronic mild stress model	Chronic mild stress model	Animal model	MS-based	Down
1628	L-Glutamic acid	HMDB0000148	C00025	33032	Study M593	Type2	CUMS + high dose of Radix Bupleuri-Radix Paeoniae Alba herb pair group vs. CUMS group	Liver	Liver	Peripheral	Sprague-Dawley rat	Rat	Chronic mild stress model	Chronic mild stress model	Animal model	MS-based	Down
1629	Uracil	HMDB0000300	C00106	1174	Study M593	Type2	CUMS + high dose of Radix Bupleuri-Radix Paeoniae Alba herb pair group vs. CUMS group	Liver	Liver	Peripheral	Sprague-Dawley rat	Rat	Chronic mild stress model	Chronic mild stress model	Animal model	MS-based	Down
1630	3'-AMP	HMDB0003540	C01367	41211	Study M593	Type2	CUMS + high dose of Radix Bupleuri-Radix Paeoniae Alba herb pair group vs. CUMS group	Liver	Liver	Peripheral	Sprague-Dawley rat	Rat	Chronic mild stress model	Chronic mild stress model	Animal model	MS-based	Down
1631	L-Tryptophan	HMDB0000929	C00078	6305	Study M593	Type2	CUMS + high dose of Radix Bupleuri-Radix Paeoniae Alba herb pair group vs. CUMS group	Liver	Liver	Peripheral	Sprague-Dawley rat	Rat	Chronic mild stress model	Chronic mild stress model	Animal model	MS-based	Down
1632	Taurochenodesoxycholic acid	HMDB0000951	C05465	387316	Study M593	Type2	CUMS + high dose of Radix Bupleuri-Radix Paeoniae Alba herb pair group vs. CUMS group	Liver	Liver	Peripheral	Sprague-Dawley rat	Rat	Chronic mild stress model	Chronic mild stress model	Animal model	MS-based	Down
1633	Arachidonic acid	HMDB0001043	C00219	444899	Study M593	Type2	CUMS + high dose of Radix Bupleuri-Radix Paeoniae Alba herb pair group vs. CUMS group	Liver	Liver	Peripheral	Sprague-Dawley rat	Rat	Chronic mild stress model	Chronic mild stress model	Animal model	MS-based	Down
1634	L-Glutamic acid	HMDB0000148	C00025	33032	Study M593	Type2	CUMS + low dose of Radix Bupleuri-Radix Paeoniae Alba herb pair group vs. CUMS group	Liver	Liver	Peripheral	Sprague-Dawley rat	Rat	Chronic mild stress model	Chronic mild stress model	Animal model	MS-based	Down
1635	Uracil	HMDB0000300	C00106	1174	Study M593	Type2	CUMS + low dose of Radix Bupleuri-Radix Paeoniae Alba herb pair group vs. CUMS group	Liver	Liver	Peripheral	Sprague-Dawley rat	Rat	Chronic mild stress model	Chronic mild stress model	Animal model	MS-based	Down
1636	3'-AMP	HMDB0003540	C01367	41211	Study M593	Type2	CUMS + low dose of Radix Bupleuri-Radix Paeoniae Alba herb pair group vs. CUMS group	Liver	Liver	Peripheral	Sprague-Dawley rat	Rat	Chronic mild stress model	Chronic mild stress model	Animal model	MS-based	Down
1637	L-Tryptophan	HMDB0000929	C00078	6305	Study M593	Type2	CUMS + low dose of Radix Bupleuri-Radix Paeoniae Alba herb pair group vs. CUMS group	Liver	Liver	Peripheral	Sprague-Dawley rat	Rat	Chronic mild stress model	Chronic mild stress model	Animal model	MS-based	Down
1638	Taurochenodesoxycholic acid	HMDB0000951	C05465	387316	Study M593	Type2	CUMS + low dose of Radix Bupleuri-Radix Paeoniae Alba herb pair group vs. CUMS group	Liver	Liver	Peripheral	Sprague-Dawley rat	Rat	Chronic mild stress model	Chronic mild stress model	Animal model	MS-based	Down
1639	Arachidonic acid	HMDB0001043	C00219	444899	Study M593	Type2	CUMS + low dose of Radix Bupleuri-Radix Paeoniae Alba herb pair group vs. CUMS group	Liver	Liver	Peripheral	Sprague-Dawley rat	Rat	Chronic mild stress model	Chronic mild stress model	Animal model	MS-based	Down
1640	Oxoglutaric acid	HMDB0000208	C00026	51	Study M593	Type2	CUMS + venlafaxine group vs. CUMS group	Liver	Liver	Peripheral	Sprague-Dawley rat	Rat	Chronic mild stress model	Chronic mild stress model	Animal model	MS-based	Down
1641	L-Glutamic acid	HMDB0000148	C00025	33032	Study M593	Type2	CUMS + venlafaxine group vs. CUMS group	Liver	Liver	Peripheral	Sprague-Dawley rat	Rat	Chronic mild stress model	Chronic mild stress model	Animal model	MS-based	Down
1642	Uracil	HMDB0000300	C00106	1174	Study M593	Type2	CUMS + venlafaxine group vs. CUMS group	Liver	Liver	Peripheral	Sprague-Dawley rat	Rat	Chronic mild stress model	Chronic mild stress model	Animal model	MS-based	Down
1643	3'-AMP	HMDB0003540	C01367	41211	Study M593	Type2	CUMS + venlafaxine group vs. CUMS group	Liver	Liver	Peripheral	Sprague-Dawley rat	Rat	Chronic mild stress model	Chronic mild stress model	Animal model	MS-based	Down
1644	L-Tryptophan	HMDB0000929	C00078	6305	Study M593	Type2	CUMS + venlafaxine group vs. CUMS group	Liver	Liver	Peripheral	Sprague-Dawley rat	Rat	Chronic mild stress model	Chronic mild stress model	Animal model	MS-based	Down
1645	Arachidonic acid	HMDB0001043	C00219	444899	Study M593	Type2	CUMS + venlafaxine group vs. CUMS group	Liver	Liver	Peripheral	Sprague-Dawley rat	Rat	Chronic mild stress model	Chronic mild stress model	Animal model	MS-based	Down
1646	Eicosapentaenoic acid	HMDB0001999	C06428	446284	Study M600	Type2	high-fat diet + fish oil group vs. high-fat diet group	Forebrain	Brain	Central	C57BL/6J mouse	Mouse	High-fat diet induced depression group	Other animal model	Animal model	MS-based	Up
1647	Docosapentaenoic acid (22n-3)	HMDB0006528	C16513	5497182	Study M600	Type2	high-fat diet + fish oil group vs. high-fat diet group	Forebrain	Brain	Central	C57BL/6J mouse	Mouse	High-fat diet induced depression group	Other animal model	Animal model	MS-based	Up
1648	Dihomo-gamma-linolenic acid	HMDB0002925	C03242	5280581	Study M600	Type2	high-fat diet + fish oil group vs. high-fat diet group	Forebrain	Brain	Central	C57BL/6J mouse	Mouse	High-fat diet induced depression group	Other animal model	Animal model	MS-based	Up
1649	Linoleic acid	HMDB0000673	C01595	5280450	Study M600	Type2	high-fat diet + fish oil group vs. high-fat diet group	Forebrain	Brain	Central	C57BL/6J mouse	Mouse	High-fat diet induced depression group	Other animal model	Animal model	MS-based	Up
1650	Myristic acid	HMDB0000806	C06424	11005	Study M600	Type2	high-fat diet + fish oil group vs. high-fat diet group	Forebrain	Brain	Central	C57BL/6J mouse	Mouse	High-fat diet induced depression group	Other animal model	Animal model	MS-based	Up
1651	Arachidonic acid	HMDB0001043	C00219	444899	Study M600	Type2	high-fat diet + fish oil group vs. high-fat diet group	Forebrain	Brain	Central	C57BL/6J mouse	Mouse	High-fat diet induced depression group	Other animal model	Animal model	MS-based	Down
1652	Taurine	HMDB0000251	C00245	1123	Study M604	Type2	CUMS + PBR group vs. CUMS group	Faece	Faece	Peripheral	Sprague-Dawley rat	Rat	Chronic mild stress model	Chronic mild stress model	Animal model	MS-based	Up
1653	Creatine	HMDB0000064	C00300	586	Study M604	Type2	CUMS + PBR group vs. CUMS group	Faece	Faece	Peripheral	Sprague-Dawley rat	Rat	Chronic mild stress model	Chronic mild stress model	Animal model	MS-based	Up
1654	Kynurenic acid	HMDB0000715	C01717	3845	Study M604	Type2	CUMS + PBR group vs. CUMS group	Faece	Faece	Peripheral	Sprague-Dawley rat	Rat	Chronic mild stress model	Chronic mild stress model	Animal model	MS-based	Up
1655	Taurochenodesoxycholic acid	HMDB0000951	C05465	387316	Study M604	Type2	CUMS + PBR group vs. CUMS group	Faece	Faece	Peripheral	Sprague-Dawley rat	Rat	Chronic mild stress model	Chronic mild stress model	Animal model	MS-based	Up
1656	Cholic acid	HMDB0000619	C00695	221493	Study M604	Type2	CUMS + PBR group vs. CUMS group	Faece	Faece	Peripheral	Sprague-Dawley rat	Rat	Chronic mild stress model	Chronic mild stress model	Animal model	MS-based	Up
1657	L-Palmitoylcarnitine	HMDB0000222	C02990	11953816	Study M604	Type2	CUMS + PBR group vs. CUMS group	Faece	Faece	Peripheral	Sprague-Dawley rat	Rat	Chronic mild stress model	Chronic mild stress model	Animal model	MS-based	Up
1658	Stearoylcarnitine	HMDB0000848	N/A	52922056	Study M604	Type2	CUMS + PBR group vs. CUMS group	Faece	Faece	Peripheral	Sprague-Dawley rat	Rat	Chronic mild stress model	Chronic mild stress model	Animal model	MS-based	Up
1659	Octadecanamide	HMDB0034146	C13846	31292	Study M604	Type2	CUMS + PBR group vs. CUMS group	Faece	Faece	Peripheral	Sprague-Dawley rat	Rat	Chronic mild stress model	Chronic mild stress model	Animal model	MS-based	Up
1660	Spermidine	HMDB0001257	C00315	1102	Study M604	Type2	CUMS + PBR group vs. CUMS group	Faece	Faece	Peripheral	Sprague-Dawley rat	Rat	Chronic mild stress model	Chronic mild stress model	Animal model	MS-based	Down
1661	Glycyrrhetinic acid	HMDB0011628	C02283	18526330	Study M604	Type2	CUMS + PBR group vs. CUMS group	Faece	Faece	Peripheral	Sprague-Dawley rat	Rat	Chronic mild stress model	Chronic mild stress model	Animal model	MS-based	Down
1662	Glycyrrhetinic acid	HMDB0011628	C02283	18526330	Study M608	Type2	CUMS + Poria cocos group vs. CUMS group	Faece	Faece	Peripheral	Sprague-Dawley rat	Rat	Chronic mild stress model	Chronic mild stress model	Animal model	MS-based	Up
1663	Taurine	HMDB0000251	C00245	1123	Study M608	Type2	CUMS + Poria cocos group vs. CUMS group	Faece	Faece	Peripheral	Sprague-Dawley rat	Rat	Chronic mild stress model	Chronic mild stress model	Animal model	MS-based	Up
1664	Creatine	HMDB0000064	C00300	586	Study M608	Type2	CUMS + Poria cocos group vs. CUMS group	Faece	Faece	Peripheral	Sprague-Dawley rat	Rat	Chronic mild stress model	Chronic mild stress model	Animal model	MS-based	Up
1665	Taurocholic acid	HMDB0000036	C05122	440567	Study M608	Type2	CUMS + Poria cocos group vs. CUMS group	Faece	Faece	Peripheral	Sprague-Dawley rat	Rat	Chronic mild stress model	Chronic mild stress model	Animal model	MS-based	Up
1666	Benzoic acid	HMDB0001870	C00180	243	Study M608	Type2	CUMS + Poria cocos group vs. CUMS group	Faece	Faece	Peripheral	Sprague-Dawley rat	Rat	Chronic mild stress model	Chronic mild stress model	Animal model	MS-based	Up
1667	Taurochenodesoxycholic acid	HMDB0000951	C05465	387316	Study M608	Type2	CUMS + Poria cocos group vs. CUMS group	Faece	Faece	Peripheral	Sprague-Dawley rat	Rat	Chronic mild stress model	Chronic mild stress model	Animal model	MS-based	Up
1668	Cholic acid	HMDB0000619	C00695	221493	Study M608	Type2	CUMS + Poria cocos group vs. CUMS group	Faece	Faece	Peripheral	Sprague-Dawley rat	Rat	Chronic mild stress model	Chronic mild stress model	Animal model	MS-based	Up
1669	Coprocholic acid	HMDB0000601	N/A	44263325	Study M608	Type2	CUMS + Poria cocos group vs. CUMS group	Faece	Faece	Peripheral	Sprague-Dawley rat	Rat	Chronic mild stress model	Chronic mild stress model	Animal model	MS-based	Up
1670	L-Palmitoylcarnitine	HMDB0000222	C02990	11953816	Study M608	Type2	CUMS + Poria cocos group vs. CUMS group	Faece	Faece	Peripheral	Sprague-Dawley rat	Rat	Chronic mild stress model	Chronic mild stress model	Animal model	MS-based	Up
1671	Stearoylcarnitine	HMDB0000848	N/A	52922056	Study M608	Type2	CUMS + Poria cocos group vs. CUMS group	Faece	Faece	Peripheral	Sprague-Dawley rat	Rat	Chronic mild stress model	Chronic mild stress model	Animal model	MS-based	Up
1672	LysoPE(18:0/0:0)	HMDB0011130	N/A	9547068	Study M608	Type2	CUMS + Poria cocos group vs. CUMS group	Faece	Faece	Peripheral	Sprague-Dawley rat	Rat	Chronic mild stress model	Chronic mild stress model	Animal model	MS-based	Up
1673	Octadecanamide	HMDB0034146	C13846	31292	Study M608	Type2	CUMS + Poria cocos group vs. CUMS group	Faece	Faece	Peripheral	Sprague-Dawley rat	Rat	Chronic mild stress model	Chronic mild stress model	Animal model	MS-based	Up
1674	Spermidine	HMDB0001257	C00315	1102	Study M608	Type2	CUMS + Poria cocos group vs. CUMS group	Faece	Faece	Peripheral	Sprague-Dawley rat	Rat	Chronic mild stress model	Chronic mild stress model	Animal model	MS-based	Down
1675	Cer(d18:0/18:0)	HMDB0011761	N/A	5283573	Study M609	Type2	LPS + NBP group vs. LPS group	Hippocampus	Brain	Central	Sprague-Dawley rat	Rat	Lipopolysaccharide induced depression model	Lipopolysaccharide induced depression model	Animal model	MS-based	Up
1676	DG(18:0/22:6(4Z,7Z,10Z,13Z,16Z,19Z)/0:0)	HMDB0007179	C00165	9543881	Study M609	Type2	LPS + NBP group vs. LPS group	Hippocampus	Brain	Central	Sprague-Dawley rat	Rat	Lipopolysaccharide induced depression model	Lipopolysaccharide induced depression model	Animal model	MS-based	Up
1677	LysoPC(16:1(9Z)/0:0)	HMDB0010383	C04230	24779461	Study M609	Type2	LPS + NBP group vs. LPS group	Hippocampus	Brain	Central	Sprague-Dawley rat	Rat	Lipopolysaccharide induced depression model	Lipopolysaccharide induced depression model	Animal model	MS-based	Up
1678	LysoPC(20:4(5Z,8Z,11Z,14Z)/0:0)	HMDB0010395	C04230	24779476	Study M609	Type2	LPS + NBP group vs. LPS group	Hippocampus	Brain	Central	Sprague-Dawley rat	Rat	Lipopolysaccharide induced depression model	Lipopolysaccharide induced depression model	Animal model	MS-based	Up
1679	LysoPC(22:4(7Z,10Z,13Z,16Z)/0:0)	HMDB0010401	C04230	52924039	Study M609	Type2	LPS + NBP group vs. LPS group	Hippocampus	Brain	Central	Sprague-Dawley rat	Rat	Lipopolysaccharide induced depression model	Lipopolysaccharide induced depression model	Animal model	MS-based	Up
1680	LysoPC(22:5(4Z,7Z,10Z,13Z,16Z)/0:0)	HMDB0010402	C04230	53480473	Study M609	Type2	LPS + NBP group vs. LPS group	Hippocampus	Brain	Central	Sprague-Dawley rat	Rat	Lipopolysaccharide induced depression model	Lipopolysaccharide induced depression model	Animal model	MS-based	Up
1681	LysoPC(22:6(4Z,7Z,10Z,13Z,16Z,19Z)/0:0)	HMDB0010404	C04230	10415542	Study M609	Type2	LPS + NBP group vs. LPS group	Hippocampus	Brain	Central	Sprague-Dawley rat	Rat	Lipopolysaccharide induced depression model	Lipopolysaccharide induced depression model	Animal model	MS-based	Up
1682	LysoPE(0:0/18:1(11Z))	HMDB0011475	N/A	53480924	Study M609	Type2	LPS + NBP group vs. LPS group	Hippocampus	Brain	Central	Sprague-Dawley rat	Rat	Lipopolysaccharide induced depression model	Lipopolysaccharide induced depression model	Animal model	MS-based	Up
1683	LysoPE(0:0/20:4(5Z,8Z,11Z,14Z))	HMDB0011487	N/A	53480936	Study M609	Type2	LPS + NBP group vs. LPS group	Hippocampus	Brain	Central	Sprague-Dawley rat	Rat	Lipopolysaccharide induced depression model	Lipopolysaccharide induced depression model	Animal model	MS-based	Up
1684	LysoPE(0:0/22:5(4Z,7Z,10Z,13Z,16Z))	HMDB0011494	N/A	53480943	Study M609	Type2	LPS + NBP group vs. LPS group	Hippocampus	Brain	Central	Sprague-Dawley rat	Rat	Lipopolysaccharide induced depression model	Lipopolysaccharide induced depression model	Animal model	MS-based	Up
1685	LysoPE(0:0/22:6(4Z,7Z,10Z,13Z,16Z,19Z))	HMDB0011496	N/A	53480945	Study M609	Type2	LPS + NBP group vs. LPS group	Hippocampus	Brain	Central	Sprague-Dawley rat	Rat	Lipopolysaccharide induced depression model	Lipopolysaccharide induced depression model	Animal model	MS-based	Up
1686	PC(18:0/20:4(5Z,8Z,11Z,14Z))	HMDB0008048	C00157	16219824	Study M609	Type2	LPS + NBP group vs. LPS group	Hippocampus	Brain	Central	Sprague-Dawley rat	Rat	Lipopolysaccharide induced depression model	Lipopolysaccharide induced depression model	Animal model	MS-based	Up
1687	PC(18:0/22:6(4Z,7Z,10Z,13Z,16Z,19Z))	HMDB0008057	C00157	24778876	Study M609	Type2	LPS + NBP group vs. LPS group	Hippocampus	Brain	Central	Sprague-Dawley rat	Rat	Lipopolysaccharide induced depression model	Lipopolysaccharide induced depression model	Animal model	MS-based	Up
1688	PC(20:4(5Z,8Z,11Z,14Z)/22:6(4Z,7Z,10Z,13Z,16Z,19Z))	HMDB0008452	C00157	52923327	Study M609	Type2	LPS + NBP group vs. LPS group	Hippocampus	Brain	Central	Sprague-Dawley rat	Rat	Lipopolysaccharide induced depression model	Lipopolysaccharide induced depression model	Animal model	MS-based	Up
1689	PC(14:0/18:1(11Z))	HMDB0007872	C00157	24778618	Study M609	Type2	LPS + NBP group vs. LPS group	Hippocampus	Brain	Central	Sprague-Dawley rat	Rat	Lipopolysaccharide induced depression model	Lipopolysaccharide induced depression model	Animal model	MS-based	Up
1690	PC(14:0/20:1(11Z))	HMDB0007879	C00157	52922226	Study M609	Type2	LPS + NBP group vs. LPS group	Hippocampus	Brain	Central	Sprague-Dawley rat	Rat	Lipopolysaccharide induced depression model	Lipopolysaccharide induced depression model	Animal model	MS-based	Up
1691	PC(15:0/20:5(5Z,8Z,11Z,14Z,17Z))	HMDB0007951	C00157	52922332	Study M609	Type2	LPS + NBP group vs. LPS group	Hippocampus	Brain	Central	Sprague-Dawley rat	Rat	Lipopolysaccharide induced depression model	Lipopolysaccharide induced depression model	Animal model	MS-based	Up
1692	PC(14:0/22:4(7Z,10Z,13Z,16Z))	HMDB0007889	C00157	52922238	Study M609	Type2	LPS + NBP group vs. LPS group	Hippocampus	Brain	Central	Sprague-Dawley rat	Rat	Lipopolysaccharide induced depression model	Lipopolysaccharide induced depression model	Animal model	MS-based	Up
1693	PC(14:0/22:5(4Z,7Z,10Z,13Z,16Z))	HMDB0007890	C00157	53478611	Study M609	Type2	LPS + NBP group vs. LPS group	Hippocampus	Brain	Central	Sprague-Dawley rat	Rat	Lipopolysaccharide induced depression model	Lipopolysaccharide induced depression model	Animal model	MS-based	Up
1694	PC(15:0/22:5(4Z,7Z,10Z,13Z,16Z))	HMDB0007956	C00157	53478653	Study M609	Type2	LPS + NBP group vs. LPS group	Hippocampus	Brain	Central	Sprague-Dawley rat	Rat	Lipopolysaccharide induced depression model	Lipopolysaccharide induced depression model	Animal model	MS-based	Up
1695	PC(15:0/22:6(4Z,7Z,10Z,13Z,16Z,19Z))	HMDB0007958	C00157	52922342	Study M609	Type2	LPS + NBP group vs. LPS group	Hippocampus	Brain	Central	Sprague-Dawley rat	Rat	Lipopolysaccharide induced depression model	Lipopolysaccharide induced depression model	Animal model	MS-based	Up
1696	PC(16:1(9Z)/24:1(15Z))	HMDB0008026	C00157	53478691	Study M609	Type2	LPS + NBP group vs. LPS group	Hippocampus	Brain	Central	Sprague-Dawley rat	Rat	Lipopolysaccharide induced depression model	Lipopolysaccharide induced depression model	Animal model	MS-based	Up
1697	PC(18:2(9Z,12Z)/22:6(4Z,7Z,10Z,13Z,16Z,19Z))	HMDB0008156	C00157	24778983	Study M609	Type2	LPS + NBP group vs. LPS group	Hippocampus	Brain	Central	Sprague-Dawley rat	Rat	Lipopolysaccharide induced depression model	Lipopolysaccharide induced depression model	Animal model	MS-based	Up
1698	PC(20:5(5Z,8Z,11Z,14Z,17Z)/22:6(4Z,7Z,10Z,13Z,16Z,19Z))	HMDB0008518	C00157	24779082	Study M609	Type2	LPS + NBP group vs. LPS group	Hippocampus	Brain	Central	Sprague-Dawley rat	Rat	Lipopolysaccharide induced depression model	Lipopolysaccharide induced depression model	Animal model	MS-based	Up
1699	PC(20:2(11Z,14Z)/22:6(4Z,7Z,10Z,13Z,16Z,19Z))	HMDB0008354	C00157	10854909	Study M609	Type2	LPS + NBP group vs. LPS group	Hippocampus	Brain	Central	Sprague-Dawley rat	Rat	Lipopolysaccharide induced depression model	Lipopolysaccharide induced depression model	Animal model	MS-based	Up
1700	PC(22:4(7Z,10Z,13Z,16Z)/22:6(4Z,7Z,10Z,13Z,16Z,19Z))	HMDB0008649	C00157	52923669	Study M609	Type2	LPS + NBP group vs. LPS group	Hippocampus	Brain	Central	Sprague-Dawley rat	Rat	Lipopolysaccharide induced depression model	Lipopolysaccharide induced depression model	Animal model	MS-based	Up
1701	PC(22:2(13Z,16Z)/22:6(4Z,7Z,10Z,13Z,16Z,19Z))	HMDB0008616	C00157	52923607	Study M609	Type2	LPS + NBP group vs. LPS group	Hippocampus	Brain	Central	Sprague-Dawley rat	Rat	Lipopolysaccharide induced depression model	Lipopolysaccharide induced depression model	Animal model	MS-based	Up
1702	PE(18:1(11Z)/22:6(4Z,7Z,10Z,13Z,16Z,19Z))	HMDB0009045	C00350	53479643	Study M609	Type2	LPS + NBP group vs. LPS group	Hippocampus	Brain	Central	Sprague-Dawley rat	Rat	Lipopolysaccharide induced depression model	Lipopolysaccharide induced depression model	Animal model	MS-based	Up
1703	PE(22:4(7Z,10Z,13Z,16Z)/20:4(5Z,8Z,11Z,14Z))	HMDB0009596	C00350	52924826	Study M609	Type2	LPS + NBP group vs. LPS group	Hippocampus	Brain	Central	Sprague-Dawley rat	Rat	Lipopolysaccharide induced depression model	Lipopolysaccharide induced depression model	Animal model	MS-based	Up
1704	PE(15:0/22:0)	HMDB0008907	C00350	52924172	Study M609	Type2	LPS + NBP group vs. LPS group	Hippocampus	Brain	Central	Sprague-Dawley rat	Rat	Lipopolysaccharide induced depression model	Lipopolysaccharide induced depression model	Animal model	MS-based	Up
1705	PE(P-16:0/22:6(4Z,7Z,10Z,13Z,16Z,19Z))	HMDB0005780	C00350	5283497	Study M609	Type2	LPS + NBP group vs. LPS group	Hippocampus	Brain	Central	Sprague-Dawley rat	Rat	Lipopolysaccharide induced depression model	Lipopolysaccharide induced depression model	Animal model	MS-based	Up
1706	PE(16:1(9Z)/22:6(4Z,7Z,10Z,13Z,16Z,19Z))	HMDB0008979	C00350	52924914	Study M609	Type2	LPS + NBP group vs. LPS group	Hippocampus	Brain	Central	Sprague-Dawley rat	Rat	Lipopolysaccharide induced depression model	Lipopolysaccharide induced depression model	Animal model	MS-based	Up
1707	PE(18:0/22:4(7Z,10Z,13Z,16Z))	HMDB0009009	C00350	52924901	Study M609	Type2	LPS + NBP group vs. LPS group	Hippocampus	Brain	Central	Sprague-Dawley rat	Rat	Lipopolysaccharide induced depression model	Lipopolysaccharide induced depression model	Animal model	MS-based	Up
1708	PE(18:0/22:5(4Z,7Z,10Z,13Z,16Z))	HMDB0009010	C00350	53479611	Study M609	Type2	LPS + NBP group vs. LPS group	Hippocampus	Brain	Central	Sprague-Dawley rat	Rat	Lipopolysaccharide induced depression model	Lipopolysaccharide induced depression model	Animal model	MS-based	Up
1709	PE(18:0/22:6(4Z,7Z,10Z,13Z,16Z,19Z))	HMDB0009012	C00350	9546798	Study M609	Type2	LPS + NBP group vs. LPS group	Hippocampus	Brain	Central	Sprague-Dawley rat	Rat	Lipopolysaccharide induced depression model	Lipopolysaccharide induced depression model	Animal model	MS-based	Up
1710	PE(22:5(4Z,7Z,10Z,13Z,16Z)/22:6(4Z,7Z,10Z,13Z,16Z,19Z))	HMDB0009639	C00350	53479935	Study M609	Type2	LPS + NBP group vs. LPS group	Hippocampus	Brain	Central	Sprague-Dawley rat	Rat	Lipopolysaccharide induced depression model	Lipopolysaccharide induced depression model	Animal model	MS-based	Up
1711	PG(16:0/18:1(11Z))	HMDB0010573	C00344	5289145	Study M609	Type2	LPS + NBP group vs. LPS group	Hippocampus	Brain	Central	Sprague-Dawley rat	Rat	Lipopolysaccharide induced depression model	Lipopolysaccharide induced depression model	Animal model	MS-based	Up
1712	PS(18:0/20:3(8Z,11Z,14Z))	HMDB0012382	C02737	52925994	Study M609	Type2	LPS + NBP group vs. LPS group	Hippocampus	Brain	Central	Sprague-Dawley rat	Rat	Lipopolysaccharide induced depression model	Lipopolysaccharide induced depression model	Animal model	MS-based	Up
1713	PS(18:0/22:6(4Z,7Z,10Z,13Z,16Z,19Z))	HMDB0010167	C02737	24779546	Study M609	Type2	LPS + NBP group vs. LPS group	Hippocampus	Brain	Central	Sprague-Dawley rat	Rat	Lipopolysaccharide induced depression model	Lipopolysaccharide induced depression model	Animal model	MS-based	Up
1714	PS(18:1(9Z)/22:6(4Z,7Z,10Z,13Z,16Z,19Z))	HMDB0012395	C02737	52925155	Study M609	Type2	LPS + NBP group vs. LPS group	Hippocampus	Brain	Central	Sprague-Dawley rat	Rat	Lipopolysaccharide induced depression model	Lipopolysaccharide induced depression model	Animal model	MS-based	Up
1715	PS(20:4(5Z,8Z,11Z,14Z)/22:6(4Z,7Z,10Z,13Z,16Z,19Z))	HMDB0012439	C02737	52926084	Study M609	Type2	LPS + NBP group vs. LPS group	Hippocampus	Brain	Central	Sprague-Dawley rat	Rat	Lipopolysaccharide induced depression model	Lipopolysaccharide induced depression model	Animal model	MS-based	Up
1716	PS(22:6(4Z,7Z,10Z,13Z,16Z,19Z)/22:6(4Z,7Z,10Z,13Z,16Z,19Z))	HMDB0012450	C02737	46891812	Study M609	Type2	LPS + NBP group vs. LPS group	Hippocampus	Brain	Central	Sprague-Dawley rat	Rat	Lipopolysaccharide induced depression model	Lipopolysaccharide induced depression model	Animal model	MS-based	Up
1717	PS(18:0/18:1(9Z))	HMDB0010163	C02737	59720717	Study M609	Type2	LPS + NBP group vs. LPS group	Hippocampus	Brain	Central	Sprague-Dawley rat	Rat	Lipopolysaccharide induced depression model	Lipopolysaccharide induced depression model	Animal model	MS-based	Up
1718	PS(20:3(8Z,11Z,14Z)/22:6(4Z,7Z,10Z,13Z,16Z,19Z))	HMDB0012428	C02737	52925729	Study M609	Type2	LPS + NBP group vs. LPS group	Hippocampus	Brain	Central	Sprague-Dawley rat	Rat	Lipopolysaccharide induced depression model	Lipopolysaccharide induced depression model	Animal model	MS-based	Up
1719	TG(16:0/16:0/22:6(4Z,7Z,10Z,13Z,16Z,19Z))	HMDB0010418	C00422	9544489	Study M609	Type2	LPS + NBP group vs. LPS group	Hippocampus	Brain	Central	Sprague-Dawley rat	Rat	Lipopolysaccharide induced depression model	Lipopolysaccharide induced depression model	Animal model	MS-based	Up
1720	TG(16:0/20:4(5Z,8Z,11Z,14Z)/20:4(5Z,8Z,11Z,14Z))	HMDB0005392	C00422	9544762	Study M609	Type2	LPS + NBP group vs. LPS group	Hippocampus	Brain	Central	Sprague-Dawley rat	Rat	Lipopolysaccharide induced depression model	Lipopolysaccharide induced depression model	Animal model	MS-based	Up
1721	TG(18:1(9Z)/18:1(9Z)/20:3(5Z,8Z,11Z))	HMDB0010462	C00422	53480524	Study M609	Type2	LPS + NBP group vs. LPS group	Hippocampus	Brain	Central	Sprague-Dawley rat	Rat	Lipopolysaccharide induced depression model	Lipopolysaccharide induced depression model	Animal model	MS-based	Up
1722	TG(18:1(9Z)/18:1(9Z)/20:4(5Z,8Z,11Z,14Z))	HMDB0005456	C00422	9544639	Study M609	Type2	LPS + NBP group vs. LPS group	Hippocampus	Brain	Central	Sprague-Dawley rat	Rat	Lipopolysaccharide induced depression model	Lipopolysaccharide induced depression model	Animal model	MS-based	Up
1723	TG(18:1(9Z)/18:1(9Z)/22:4(7Z,10Z,13Z,16Z))	HMDB0010467	C00422	9545182	Study M609	Type2	LPS + NBP group vs. LPS group	Hippocampus	Brain	Central	Sprague-Dawley rat	Rat	Lipopolysaccharide induced depression model	Lipopolysaccharide induced depression model	Animal model	MS-based	Up
1724	TG(18:1(9Z)/20:4(5Z,8Z,11Z,14Z)/20:4(5Z,8Z,11Z,14Z))	HMDB0005463	C00422	131750417	Study M609	Type2	LPS + NBP group vs. LPS group	Hippocampus	Brain	Central	Sprague-Dawley rat	Rat	Lipopolysaccharide induced depression model	Lipopolysaccharide induced depression model	Animal model	MS-based	Up
1725	TG(20:4(5Z,8Z,11Z,14Z)/20:4(5Z,8Z,11Z,14Z)/20:4(5Z,8Z,11Z,14Z))	HMDB0005478	C00422	9545801	Study M609	Type2	LPS + NBP group vs. LPS group	Hippocampus	Brain	Central	Sprague-Dawley rat	Rat	Lipopolysaccharide induced depression model	Lipopolysaccharide induced depression model	Animal model	MS-based	Up
1726	TG(20:4(5Z,8Z,11Z,14Z)/20:4(5Z,8Z,11Z,14Z)/22:6(4Z,7Z,10Z,13Z,16Z,19Z))	HMDB0010532	C00422	9546333	Study M609	Type2	LPS + NBP group vs. LPS group	Hippocampus	Brain	Central	Sprague-Dawley rat	Rat	Lipopolysaccharide induced depression model	Lipopolysaccharide induced depression model	Animal model	MS-based	Up
1727	Cer(d18:1/14:0)	HMDB0011773	C13916	5282310	Study M609	Type2	LPS + NBP group vs. LPS group	Hippocampus	Brain	Central	Sprague-Dawley rat	Rat	Lipopolysaccharide induced depression model	Lipopolysaccharide induced depression model	Animal model	MS-based	Up
1728	Cer(d18:1/16:0)	HMDB0004949	C00195	5283564	Study M609	Type2	LPS + NBP group vs. LPS group	Hippocampus	Brain	Central	Sprague-Dawley rat	Rat	Lipopolysaccharide induced depression model	Lipopolysaccharide induced depression model	Animal model	MS-based	Up
1729	Cer(d18:1/18:0)	HMDB0004950	C00195	5283565	Study M609	Type2	LPS + NBP group vs. LPS group	Hippocampus	Brain	Central	Sprague-Dawley rat	Rat	Lipopolysaccharide induced depression model	Lipopolysaccharide induced depression model	Animal model	MS-based	Up
[truncated: 1,028 more rows]
